# Supplementary material for: Lignin deconstruction by anaerobic fungi
Source: Nat Microbiol. 2023 Mar 9;8(4):596–610. doi: 10.1038/s41564-023-01336-8 (PMC10066034; doi:10.1038/s41564-023-01336-8)
Supplement: Supplementary file 3 — Supplementary Table 1: A table of high-priority genes of interest from this study, determined by combining differential expression with lignin deconstruction observations and predictive modelling. Genes of interest for this study are those that meet our criteria of upregulation on all three lignocelluloses and possession of a signal peptide. Supplementary Table 2: A table of the identified, upregulated genes of highest interest for this study that are conserved across the Neocallimastigomycetes taxonomic class. These results demonstrate that homologues of many gene products of interest are present in every available, sequenced anaerobic fungal genome, and some of these predicted peptides are highly conserved. [file 41564_2023_1336_MOESM3_ESM.xlsx]

## Sheet: Lignin_Regulated_GOI
Gene_ID	L2FC_cello_vs_whatman	padj_cello_vs_whatman	L2FC_switchgrass_vs_whatman	padj_switchgrass_vs_whatman	L2FC_sorghum_vs_whatman	padj_sorghum_vs_whatman	L2FC_poplar_vs_whatman	padj_poplar_vs_whatman	prob_sigp	#_TM_helix	AA_Seq	Mean_TPM_Lignocellulose_Conditions	CAZyme _Prediction_by_HMM
414424	-6.08545	1.49e-11	7.52919	2.49e-46	7.79052	2.25e-24	3.30375	1.62e-09	1	No predicted TM regions	MRLGIALSTIAVLLTATSARNLDKRQWGWGGFGGGGNGGGKTINDYKREQVSGRDIHVYAPSNLAPNSPLLLSLHGMDQDPNYQQSNTHWETLADKEGFVVVYPRGGTGMSTWDIQGTKDTQWVSQIIDQMKKEYNIDTKRVYLSGFSMGGMFTYHAMSQIANKIAAFAPCSGPNVFGASKAQRPVPIFHVHGTNDDVLNYNQVEGFLKNYRDQFHCPSQADTKTNYPNRENPNATLYSWGPCDKGVYIKHLKLQGRGHSPSSADIEDIWNFLKEYTVDGPVSASGNTNPTTGGNGGNGGNGGNGGNGNSNAKCSSNITKQGYKCCSSNCEVVYTDTDGDWGVENDQWCGCGNRVTVGNGTCSAKITSQGYKCCPNGCIIYYTDDDGTWGVNNDEWCGC…	4583.8
384949	-2.50884	0.0103011	7.68967	7.66e-21	7.1871	4.31e-09	3.67567	1.76e-05	0.79	No predicted TM regions	MKFSTANKILFSSLVASANAYDLLKDYAGDLKVGVAANSMRFSNSNYVNAMKAFNMMVAENDCKLSGIQQQKGVYNFNGCDNHYNKAKELGMEFRGHCLIWHSYQPSWFQNADANTLKNAIVDHITKTLQHYEGKIKVWDVVNEAIDDNSNGNGWNMRRSFLYNKVPNFVDLAFQTARKVSPNTKLFYNDYNAEGVYAKAESIYNFVSDLKKRNIPIDGVGLQYHVGAREQPSYNKINDLIGRYCKLGLEVHITELDVKLQGDQNGQSQAFSNALKACLANSCCKAFLVWGVGDNDSWLGANEQALLFNGNYQPKPVYNTLLNILKTSARPASSSVKTIQGNSKSKTLPNNSKTLPGASKTLPKTSKTLPGNSKTLPGNSKTLPGNSKTLPKTSKTLPG…	2607.01	CBM1
375710	3.31931	0.00127856	4.16191	1.97e-05	4.9038	0.000753188	5.52454	3.43e-09	1	No predicted TM regions	MRTFAIAAFVATTLSAISQTFAAPDPNFHIYLAFGQSNMEGQGPIGSQDRTVDKRFQMISTVSGCNGRQMGNWYDAIPPLANCDGKLGPVDYFGRTLVKNLPQEIKVGVAVVAVAGCDIQLFEKNNYRNYRLESYMQGRVNAYGGNPYGRLIEVAKKAQQVGVIKGILLHQGETNTGQQNWPNRVKAIYEDMLKDLGLNAKDVPLLAGEVVQSNQGGQCGSMNSIIQRLPSVIPTAHVISSQGLGQQGDGLHFSSQAYRTFGERYANEMLKILGDVKPVAKTTTTTRKITTTTKKTTRTTSNPQPTQNNCWATKLGYPCCKTTTTTEYTDADGEWGIENGNWCGLIKTPSCWAKNLGYPCCSTNTCRTVYYTDADGKWDVENNDWCGITSANTIC*	1605.11	CE6
382578	2.09549	4.34e-05	2.79019	8.09e-09	2.39224	0.00140641	2.44523	3.88e-07	0.999	No predicted TM regions	MFKQVGITALLVASVSAACWSESQGYKCCKNSNTKVEFTDDSGEWGIENNDWCGIPKEEKVSCFSEKMGIQCCPEGTEIYYTDNDGNWGIYKNDWCGIADSTPEPAPSCWAEALGFKCCETTNEVVFTDDSGKWGVENGEWCGINGNVVVKTTARRTTARTTARTTARTTRTTRKVRATYSVIYETGKKLNSGYENWGWLAKMSFKDNAMVVTSDEDEYGAVSVHKNSGYYGTGGCIHLLAKTENTALVKVQGVKGEPEEDAFSVGTVRSSDDFTEYKFDVDSEYTFDRIIIQDGQASGIPINVRYLIYSTGSCDDFNPPVDTSYVPAATTTKKSNVRATYTVIFKNATGMPSGYDNWGWDCSISYSGGAMVITPKKGKYGAVSLKNTSRSFTGGSLRF…	1021.36	CBM29
384271	0.35717	0.51846	2.92356	4.04e-13	2.50344	4.6e-05	1.58372	0.000149928	0.998	No predicted TM regions	MKYNQAIALSLLVAGTLVAAQEYGECTSCVVQYKDQDGNWGYENDDWCLINDKKCEKKDSNDCGVNGYPCCDKTTEVVYEDEDGKWGVQNGDEWCLIKENKAAECWSKALGYPCCTTTKEVVYTDESGKWGLEGNDEWCGIVDGGKVDDGDDKPSGGSDGVTRTTLADGGILETGVYKTMPPTHKQSPYPDVPNEGNYSCGKKWHMLDGVCVAMYCEDNDQSENCDDCGGVAGKNGCVAVDSSTGKSGIYPEVHDATNQEWKYSRSTHYGLTYAGACAFGVYGLCSFKSNVTMESPICQTFCKNYPDLCEDPVDTKLSLRGNFIAPNGNYYTQFWPSLQGDYDNYLSCGECYELEITQEDGSLYPEDNRRSENIIAQIVDSCPCSANAKWCCGSGIDHC…	782.86
673278	-4.34225	1.04e-11	4.10953	1.94e-17	4.14383	7.15e-09	2.42278	1.07e-06	0.999	No predicted TM regions	MKFINVLLFALYVAFALAASTKTLPFSRTKTVPKLSSTKSIPKSSSTKTVPSLSTSKTKTIPTKTKTVPVISSTKTIQKSSSTTKTIPTKTKTVPVISSTKTIQKSSSTTKTVPKTTKTKTVPVVSSTKTIPKSSTKTIPKSSTKTIPKSSTKTIPKSSTKTIPKSSTKTIPKSSTKTIPKSSTKTIPKSSTKTIPKSSTKTIPKTTKTVPVTRTTKAITTTTRSSTQTNTNTSDYYSCGAQDWDCKTQKSNACYATLSECWSQPWNESLPAKCNAIDAICAKIWN*	713.13
675650	-8.11417	1.5e-06	6.88339	1e-12	6.57632	6.01e-06	2.85354	0.00553706	0.973	No predicted TM regions	MQYKTLFQILVAAGAVRAQFNWGKTDEEIQKKLDQLWNHYFKGNNNSKVFYDQGNEGYILDVNNNDVRSEGMSYGMMICVQTDHREEFDKIWNWAKNHMWHKSGSWDGYFAWKRGSNGYGGDDNCAPDGEMYFMMSLLFAANRWNNKQYMDDAQYILKRMWDNSQHSLFNPRYNVITFQPQGNENNFSDPSYDLPAFVDLFSRWSTTNQGKWKAAASATRDHLYKSSNTKSGLFSDYNNFDGTPHSVSYNSNAQKYMYDAMRCAMNFGMDYYLFGADAKRQTEMARRLIDFFEKDGYQHARFNWDGSNPSEQYTLGEVGANAVATYALMGVNGYEDIIKKNLKMAWDGEPMTGQYRYYDGLVHYLSMLHLTGSFKIWKPAPNVQEKSITSPYNGKTYNT…	689.62	GH8
391416	1.47563	0.166153	5.55112	2.41e-10	5.26285	7.1e-05	4.6252	1.37e-07	0.987	No predicted TM regions	MNKFTIISFVSALVGMTNASCWSESQGYNCCSGCEVVYEDDSGKWGVENDDWCGIEDSVCNPSSECWSLPDYPCCEESTDVVYSDESGDWSVENDDWCGIIKSTSTTKKENQKTTTTTKKSSTTSSSQTVLYPTYKEIKCTPPDVFSYGQCCHGDDIKAYGKCGGNDWTGSTCCMVGTSCQKINEWVSLCQPDPKAPIRPAVHDVGVHGKPWCKPPNCVVTENQGGYRWGYDVVTDSGCEIPEYECYDLMNKTWGPQEYPVGTEKGVTTRYYDCCKPSCSWPGKADVTQPVRQCAVDGKTLLTDFSAPSACQTDVEGISHMCEDQQPWAVSDVLSYGFAAAALPGGESKSCCACYAITFSEPPIRGKQIVVQVTNTGSDVGSNQFDLQIPGGGVGIFDA…	680.37	GH45
118112	-4.23123	1.35e-20	2.29416	1.15e-08	1.95657	0.00169533	2.09608	1.54e-07	0.998	No predicted TM regions	MKFQTILLFAAATSFAFANSLEVSDTEDVAPVNEDAGVASEPEAPADETKAEENPADEDAQENPADEDVEKPEDDVAENDTPADDETKDDETKSDETPADAEGSDDYDEENGQATDAADGEGSDDYNDEEGTGKVEDQDVKDAEEDSADEEEGVDGTTVAAGIAGAAALSSAGIFLWVKRSKQSAVESNPLTMV*	610.36
507828	1.42963	0.225087	4.15061	1.93e-05	5.79123	3.45e-05	6.52143	1.37e-12	0.884	No predicted TM regions	MKITNIVIELLLASFTVAHTDFIKDGNRAELFEIMDHEVPDFRITIPQNEFNQMKSEINASNGFFKRQWDWGNQWGNNGGNQWGNNGGNPWGNNGGNPWGNNGGNPWGGDIWGGMGGGGGFLTQKENYKTKNATMVVNING*	547.71
465072	2.28337	0.00295505	3.25547	5.14e-06	3.32221	0.00228154	3.60143	2.18e-07	0.997	No predicted TM regions	MKSIQALGLSLLIAGTFAKCQDGYECCKSCDVELTDDDGEWGIENNQWCGIDVEKCHGSSAAEECWSKALGYDCCKEGTEVVYTDESGKWGVTGDNWCGIIDTIDNDDDCGLYPCCTSCNSVYEDDDGKWGVENDDWCLIKKSCGKEEPATTTKATKQSPKPTSAAVTRTTLANGAIFESGVFSTLPPSHTQPPYPHAENTGLASCGAKWTMVDNVCVAMYCEDDLSSENCDACGGKAGSGKCVSVDPALCKSGIWPEVHSSTDQPWKYSRSTHFGLTYGGACGFGLYGLCTTKFNETGELCVRFCEHYPDLCKDPDDITLRGNFCAPNGNYYTQFWSSLPGDYDNYLSCGECYEVERTLPDGSSYPAGEGTDHILLQVVDSCPCTANAKWCCGSGVDH…	459.21	CBM1
678787	1.72472	0.00501686	4.48325	2.72e-17	5.39454	1.5e-12	5.4993	5.4e-26	1	1	MKFLTLFAALCTVAYAQYCPITSGSCDTSKVPSSPKTGKLIRQYLVDGYSCSGTIEVDNDCQFTVKDLKVVAPGSSGLKWWGSRELNSKEGGNALSTEEVAQTGDPVTLTVKTDGNMFCRASLIDHVGVISLMDSDYKVICYADLGSVSGGSSGSSGSSGSSGSSGSSGSTGSTGSTGSTGSTGSTSGNTSKPGNATGSTSNTVNKTNNSSDARASYMIPSALYVVLLSLFLYLRN*	401.31
384989	-1.10432	0.0835855	4.50389	1.19e-18	5.05438	1.34e-11	1.78312	0.00100741	1	No predicted TM regions	MKITSLVTALLFASFTSAHTDFIPDGNRAELFEIMDHEVPDFRITLPQSEFEQMKREMNSGGGFFKRQWDWGGNNQWGGNNGGNNNPWGGNNGGNNQWGGNNGGNNNPWGGNNGGNNQWGGNNGGFGQGGFGGGGFGGGFGGGGFGFGQKENFKSKNATMIVNINGGKKSFDKVTFSIGGSSSRTYSRQAFNLKIRGKNDLYGRKQFRIRSDAREATYLRSKLACDMHNRLGIPSIAANYISLYVNEEYWGFYVLMDSPKPSWAELEYGDKDTTHIYKCKSGGINLQYSNSATQCENENEDVTDHSDWTSFLSTLDRTNSIREAESFFDVDQFLYEMAYEYLSGSWDHFLNTGHNFAMYKMPQSYGGKWTMIEYDFDADFGQDVCAIEFAGSIKNDKDY…	366.66
508842	0.80186	0.374653	3.60409	4.42e-07	4.42377	2.52e-05	4.45659	1.22e-10	1	No predicted TM regions	MNKNIILFLCALLLITFALAQPISKRNANEVTLSEAEDDAAENEVADTVADNAEASNDEEEALDDTKQLEDVEDSGDDEEPADDTKEETSVEDTKEETPAEEEKEEVPVDEVKEETPVEEEKDEVPVDETKDEASADETKEETPAEEEKEEVPVDEVKEETPVEEEKDEVPVDETKDEAPADEASADETKEETPVEEEKDEVPADETKEEAPADETSADETKEETPADENAADEASADEAPEEEAPVNEEDKAEESNIDDEVAPSDAAEEEEKAEETVDDIIKKVTEIIKEKYGDENSKVNVELKDSECGKRVSVTIDVIDDKCTEDEFKELMDEKCTTNDEPSAAEEEEVPTEDIPSEEEEAPEGETPANETPANENPANEGPEGETPAEQSNDEVPE…	356.02
517403	1.25252	0.0265429	2.77519	2.02e-08	2.49896	0.00101471	2.63447	7.63e-08	0.999	No predicted TM regions	MKLQAIFLIALTTLTSFALADEKDVEFEKAKQFFSKESAKMDKWLGNWNNEWKDIFTEGPAYTGDGTTYGDPLTGGYCMMPDSEAYTKDMMFAAMNLPQYNISAGCGSCLILAQADKPERVIRVRVVDRCGECPKGDIDLSNTAWKALTGDFIPGRVKIIWSIVPCTETWYDYPPLVEEDSPIKLKWKMASSVYWGGIQAFNTRYPVTSIERWDDASNDWVHLRRDDMFHYMWDTTIPGGPMKVRVTQGDGVQVVVDGLTIDGSWYDVDDNYTLGTSQTTYYPEKMTKTATAKSSPTSNETQVELCGEYLCCKEGTEVIYTDEEGDWGLDGKNWCKIKKAKEEESCWSEASGKKI*	345.83
664436	0.610737	0.455399	2.03232	0.00222555	2.32279	0.021467	3.01919	1.1e-06	1	No predicted TM regions	MKFVTALLFAAAAIVGINAKCVEEANEEFFLLPATTKANAEERCIASGGVLAEINDANQNNAASAVAACTEAEDGSVDVWIKSWNTDTYNNVGILMNVNKESKGFTIHQYFENLQKRDEIFEIEEESEVAPAPTATDAPEPTATDAPEETEFVDDGAGSKYEVLCQVA*	337.34
664130	1.76168	0.0467028	4.12359	7.26e-08	3.35734	0.00504118	5.54647	7.25e-14	0.999	1	MKFQSILLFAATAAFAYANSLDVSEDEDAVAPGSTDAGVSSEPEGIDNPSNPSNPLVTEIDIDADTPAGNEETPDNGDVASSDNTPDNANAIDTPDNADAIDTPADSTTADDTPLNDSANPSDDTANAGEGSDDYGDDNGINAADNAGVADGEAAGEGSDDYGDNEQPAEGDNAEGVDANDVNGEDGEDGDAAEQSAAEEEDSSNAGIAAGIAGAAALSSAGVFLWVKRSKRSEVESNPLTMV*	333.79
456027	-3.71919	0.0368598	9.17384	4.16e-28	7.51954	7.66e-10	5.28042	6.72e-10	0.999	No predicted TM regions	MKYFNSLLLLLGMSSSLVHAYEDCEGCYVVTEEDGIKWGVENNDWCKIVSSKCNNGSDVNSCFSFPTYMCCEGCDVYDQTEEGMWGIENDNWCGIKDSCFKTEPTPEENNNTSSDSNVTVKDGWYTIKNTGSGKYLNVDYGRASAGANVVIGSDAQKWKVENNSEGYVTLVSMYGNYMLDIAMGEDKNGANIQIYDAYGGDAQQFSLIETSKKGVYVIATKVSQNDKCLDVESASTAEGSNVLQWTNGGERSNQTWSFESVSAPSEEEINPPRPASNFRYEANMRYRDAPGNYLNSCPQAGRIVKEYYNGINGNNALNVYLPYGYDSKKQYNIFYLMHGGGENENTIFSNDVKLQPIIDNMIMNGELEPLIIVTPTFNKCEARTFYKELRESVIPFVEG…	332.33	CE1
499328	0.273169	0.628649	1.21677	0.00251738	1.34903	0.0257428	0.859385	0.0341369	0.552	7	MGYTVIIVGLCIIFAVVISVLNYYGNRKTSPWYVRLSLIIGWFFSFSIILVLPLDITSSIYRDLTDEEKINTEPPIGYQSEEFFTIFWNIVYWTSYVLTWLGLPLLSGYIQSGHFTPLKKFKDSIYQNILFYGILGGIGVVFVIYIAIIRQMTGKALIAFLMAMSNAWGLLLCIVFLGYGLVDIPRIFWRKSDLTWIQSYYQFKAPKLKDDTLNANEKLQKVVKDIFKISNSNSITSQSPLRPYLEELIELCPITNDDENNNYGDDDNIHHHIITLDDLATLNYRLKNAILANTRCEEMVELPYIGSNPNSWFSKFKYKLGKYLNRNLIVVVLLIYMCLCTYTSLFKLQLFQYYRLFPHHHTDDNSLVFCAAYLCRLLFPLSYNFLNLTDNSQTAYSKI…	323.36
675409	1.86118	0.00714558	2.601	4.94e-05	2.5517	0.00963082	3.4339	2.06e-08	0.92	1	MNTKLFLCTLFSILLNVVNSLAVDYDDNVNINLNNPNAKYSKKISSVSKVSKGGKNILKFVLIAVAIIVVIAIVICICCCLGCCACIGGSGKKEKYESKVSSPVAAPASTPAEQSVPYGSGNTSTTYPPSAYNPYQQYPQQPATQSPYGQPMYPQV*	311.73
379692	-1.27988	0.0167693	3.73257	4.75e-17	3.5205	1.17e-07	1.28893	0.00720531	0.906	No predicted TM regions	MDFMKRNLFITLYGLFSLLLVRASIPGFNIAITKTWTGDTTTYSECTGEIINASKLKINNWYIEVPFDSADHQFYGSWGCEVDVQSDKLVLTGEVTNAVLKVLTNTTFGFIVSSNGKKFDVEQAVLHTQTRAVPNHTEADGSNDSEDMNIGLPYEDNRYYLESMDVAEEKAAASALSVAEVKSIIFKEINEHWDVISKYLETDNMLKVFALFLGWASRESTLNAGVETAQEDGFGVNSAHAYGPFQTAVTAFYGCDPTFDQEDDVTEMYWYTLTPQNFYDPYISTHMGIRKLIHFVKEAVSFDQKGVEIVRCALKGFNSGHANPMEESEKGTGYSDEIGSLSYWYYKTRHFDDNVYTWTGDEKVDRSDPWGWWDKVEPYDNIRVVVRVVDPNDRSTATY…	310.02
677706	-1.41267	0.180809	6.54009	1.72e-15	5.61431	6.29e-06	2.50136	0.00443963	0.986	No predicted TM regions	MKLIPILSSLLFIGSEYVQALSNCSTCRAVTVEDGISWGVENNDWCIVPASCFNDGREQSKCLSIPGYTCCEGCKVSEIDGDGISWGIENGEWCIVPLSCNESSNKENQCFSYPEYSCCKSCTVIAEDDNGQWGIEDDEWCGIRDSCSAHRDLDIDFDGEPDFYVSVDGSDSNDGSKDSPFATLDKARQAVRGLSKTKNIVVEIADGFYPVDKTIKFTSEDSGNNKSTIYYKSAKGAHPIISGGEKITGSWTRATEVNWLRNGLTAYKTPLKRNKKLRAIYVNGDRADMTKKVIRPSGKSGNYSVRKGQASWAWNSRNGMADAVIFPSNAGLSANTRNPQNIELDSSSTWARQIVCVESLSSSNGVVAKLQMPYGAFAQNLGWGTAYSPTSDNTVSNVF…	277.1	GH141
456134	2.06448	0.00310992	2.8434	1.28e-05	2.65	0.00872866	1.87122	0.00479746	0.932	No predicted TM regions	MQIKSILTISSLVALSKACSFLPDYPCCSSGIEVAYVDDQGEWGVENGEWCGIEPVNETDCWSDPYPCCEGTTVEYVDDQGEWGVENGEWCGIVKSKKTTTTVPKPNKTTTTKKNTQVTKTKDNNSGGSYTMTKFEPVCTVNTDKTNCVAAWKQCGGSGMEDKCCQAGTTCKGSAGYKQCEPDTEAELKPATGIGPHGQKWCEGCNVTENQAGFLWGYENGHACEIKMCECHDILNKVYDPSEYKYPIGKKEGTTTRYWDCCKPSCSWPDKAPVSAPVRQCKADGFTALTNYNAKSGCEGGESYMCSDQRPWAVSEVLSYGYAAASIKGLTEKEWCCRCYALTFTSGPVKGKQMVVQVTNTGGDLGDNHFDIQIPGGGFGIFNGCSAQFNTPDEVWGTR…	242.49	GH45
511335	1.01421	0.036928	1.7412	7.16e-05	1.71965	0.0110761	1.22546	0.00560684	0.885	1	MNQYKKSLVYFMLVFLLLVQSIISVDVESKINEIGENTQNKVESKVSESISNKIDESTQQLKQSFSDWLQETWLKIRYYVFGALAIIALIIVLSVFCCFKSLFDCIKCCCCCGGCCCGGSSSDKKSSQQTKPVSSYSGGSTKQSNNYSSGSNQGVSNNGARTKQMNATAPMTKPEIHEVPVQVPVKVPVTVTVYEQVQAPSPAPVPVSASPYTMGTVQPVVTTPAYEDYNQGYNNNQGYNNNQGYNNNQGYNNNQGYNNNQGYNNNQGYNQGYNNNQGYNQGYNNNQGYNQGYNNNQGYNQGYNNNQGINNNQGYDNNQAYGNAVLNQGYNNQPYVNNNQGYNNQPYINQGYDNQGYDNQGYDNQGYNNQPYGNQQYGNNQVFANQGYINQDYNNQLLT…	227.72
671879	0.886779	0.24783	3.1261	4.1e-07	2.8202	0.00304922	3.91855	5.58e-11	0.998	1	MKYINIFVVIALLIVNACYALTCEQVKTTYNLEFEGNCCDLQQFTCDSTGENILSMDILSLTEEKENKVIIDEPEVEKKEEIRKLFPRKKKKHKSHFDDDDECDPNNNSTSIFRDECDSAQSVQFSLLLCSLIALFLTSQLL*	211.26
90897	-2.21236	0.0248082	6.86399	7.51e-34	6.25871	2.29e-14	5.05166	1.15e-18	1	No predicted TM regions	MNYKLLFLSLLFFLVNSAIAKSLFKRQEAEDSEVESSAVEVDADDVNADDVEVDSGVESEDPVEKVKEYIKGANPYLPLWEHVPDGEPKVFEYQGKKRVYIYGSHDTNRNEYCGKDQVVWSAPVEDLTDWTYHGVCYVATDGSNLYAPDVVQKGDTFYLYAAEQNGSAVYVATSKNPAGPFTDPVKTDVGFDPGVLVDDDGRIYAYWGFTHQSCAELEDDMVTIKNGTIKNNVLKHAITDWSPADGFEDPVDAFFEASSPRKVLGKYVYIYSKRYYTPQPQYGVYEDCNGFLSYKYSDEPLDNYVMGGDISFNAGELLQNDDGTKTMTYRWGNNHGSIIEVEGQWYIFYHRQTGVNEYARQAMIEPVDVAMDKNGKLFIGKITYNEEGEPISSEPVEMT…	200.06	GH43_35
668559	1.9776	6.94e-05	4.32363	5.24e-23	5.68378	2.6e-20	6.70509	1.45e-55	0.858	1	MKFVNKFGTLAVLGLVARVVKSSNNLITCIESGTTPGMAITADNCPISYCYNEDEGKIYKAEKSEDGQQCYQSPQALSIESTQTQIGSTANFFFAADYTIIESSGSIDSAYNCELVNSNVGKCEEFEKANLPTDKYYINAAATSLAGALVNYSSGGLSVVDGKSGAYYPGNEGLIKCGTEKCTLESSSFPDNAYYVSTLVGYIIKCNSNGCDNVPVTNESYFKNEAVESGSPYQLIYCNGSQCEGLTTTSGRYVDGDSGNIILCTGGNCEIETENIGNFYLSTNPNILIDCTGTTCENVNAKIGIYITGGAKGGSFIYCDATSCNELSASENDKIPICEVSSNKCNVVYFANGAAEANTLLPEGGYCTNRAKDTLYFATNTIELENSIVVTSSSNCIQA…	179.2
665782	-0.233004	0.818514	4.39637	6.71e-13	3.88154	2.69e-05	2.01021	0.00185379	1	1	MKSLLFLSFICLLIAIISGKAVENSDSEVEVQLDSNNDVQEDSQVESQLVRKAFNYNKQRDLDVYYDEALVDEKRPVIFHVHGGGWAEGSKEDEIYIGEFLQNNNFVVVAINYRLYPETENIDDMVEDVYNALQWTIKNIYKYGGDEKQITLMGHSAGAHLITLTTVKATLKMKVNGIQLKPYHVKHLISINGPHEFNNTYEEYLASAEQMREISKLAPELAFLANYAGAQEHCFAGKTGYDQVKILKEYKDKSIKFLGSEKFTFIECENDTTVVLGSADPMIEQINRTVKQVKIDHKIYPGDHMGVLDRIKDADPEMIKEVLSIINSVY*	178.34
664126	1.37789	0.164039	4.2934	1.45e-07	3.69129	0.00349598	5.02073	2.82e-10	0.999	1	MKFQSILLFAATAAFAYANSLDVSEDEDAVAPGSTDAGVSSEPEGIDNPSNPSNPLGTEIYIDADTPAGNEETPDSGDVASSDNTPDNANAIDTPDNADAIDTPADSTTADDTPLIDSANPSDDIANAGEGSDDYGDDNGINAADNAGVADGEAAGEGSDDYGDNEQPAEGDNAEGVDANDVNGEDGEDGDAAEQSAAEEEDSSNAGIAAGIAGAAALSSAGVFLWVKRSKRSEVESNSLTMV*	177.67
386646	1.66669	0.000103957	1.53733	0.00027185	1.42133	0.0325797	1.86287	3.91e-06	0.937	No predicted TM regions	MKFLNAITIASVCIANAVAKNCWAEELGFKCCSSSDAKVEYTDNDGEWSIEDGSWCGILKKPECWAKALGFECCTSEDIEVQYTDKDGKWGIENYEWCGIIEDKPITEPVEEQTTVPVEEPTTVPIDEPSETTEPVPTTTVVEDSTPSPIRDISSKELIKEMNFGWNLGNTMDAQCIEYLNYEKDQTASETCWGNPKTTEDMFKVLIDNQFNVFRIPTTWSGHFGEAPDYKIDEKWLKRVHEVVDYPYKNGAFVILNLHHETWNHAFSETLDTAKEILEKIWSQIAKEFKDYDEHLIFEGLNEPRKNDTPVEWTGGDQEGWDAVNAMNAVFLKTVRSAGGNNPKRHLMIPPYAAACNENSFNNFIFPEDDDKVIASVHAYAPYNFALNNGEGAVDKFDA…	168.52
666470	0.576726	0.85273	11.5076	3.1e-12	11.1576	1.86e-06	8.50675	3.46e-07	0.997	No predicted TM regions	MHINSRLFLPLLTIISSLLAANGQNCSYGGRTGICINTNLTKCNGILVSSGCTGSRNIRCCLTSNKQKRSNNGVGQSCSDGNRTGTCIDTDVSSCSNGTLVSNRCPGGKNVKCCLKSSTPTGSNNGVGQSCSDGNRTGTCIDTDVSSCSNGTLVSNRCPGGKNVKCCLRSSSPTGSNNGVGQSCSDGNRTGTCIDTNVSSCSNGTLVSNRCPGGKNVKCCLRSSSPTGSNNGVGQSCSDGNRTGTCIDTNVSSCSNGTLVSNRCPGGKNVKCCLRSSSPTGSNNGVGQSCSDGNRTGTCIDTDVSSCSNGTLVSNRCPGGKNVKCCLRSSSPTGSNNGVGQSCSDGNRTGTCIDTNVSSCSNGTLVSNRCPGGKNVKCCLRSSSPTGSNNGVGQSCSDG…	166.79
377127	0.36433	0.485179	3.00934	1.29e-15	2.79922	6.46e-07	1.55335	7.15e-05	1	No predicted TM regions	MLKFTFLFALLVTFAFANVADFTKSAKRTFNAIEGKVPKISIEMDPKEYERLVKIAQIDQENDIVIGCNLDASCLESFETKITLTYELEGEKKTFNKVTLKDGGNYSRANDRIGFNLKLKGDDLLFDRKQLHLRPDASDPTHIKSKLAYDLINNWGIPSLQEAYCELYLNGEYFGLYVLQDALKSSWIKKTYDIPAEEEVETLFYCKKDGVNLAKGDICYNQNDKTANYTEPFEELLEKIDTATSIEDLEKFMNVDLLMKNLAIEFLFGSFDHYIIQGHNFFVYQRKDGIWDMLLVDFDSEFGSGLYVFTKFILGYDIEDFGYRIKFEDMPKPGKKLLEPAYFNDNTYFKQVLRSLMVTGFNPDNLYRRIDELKEFIAPYVKKTVTPREDGRLPGVINL…	162.65
381575	3.31112	7.76e-07	4.32611	9.9e-12	4.29838	6e-06	4.26706	1.26e-11	0.999	No predicted TM regions	MKTSFSLLIAALAYKSASAASCFSEDLGYKCCQGCTVVSTDESGEWGIEDNEWCGIPSSCNGSDATCWSEPDYPCCKDNSNIVYSDGQGDWGYENENWCGIVKDSDIEDDTCWSLPSYPCCTEEQEPVYVDDLGKWGIENNDWCGIKPTQNKTTTTKKTTDKKTTATKTSTTTTDSYYNKNRKQSPYPEEKNQCGSWALIDNVCCASYCDNEDSTQGCGTCGGLDSPHCKVVDSFACRSGDRGYDFYDIPNEFHYSRSTHFGLTFGGACGFGLYQVCGSDHNYTGEFRTLCDAFCKAYPTLCKDPAGRTYRGNFAAPQGNYYTQFWGALEGDQDNYLSCGECFEVYKTKPDGSDYKPGEDGYQPPVLLSVIDSCPCNANGKWCCGSEWDQCQEIDFKYG…	160.42	CBM1
516526	3.13153	1.97e-10	4.84485	5.52e-26	6.1265	1.79e-21	7.13661	9.7e-57	0.998	1	MKSKTKILNLLTLLGCSIAYAYAAFPECNLSVECTSGKSPCISTDKKLYSCNTETNKYTEEKTDEISYKYFKKDFSVIDKLEDNSVGYLFKCDTSACSEITEPDLYNVETGKYLNAYESDGTLKFEYIPANGGDITAYLNSGSKSLKNGVILCDTECKIIESKDGDVYLTKDSPKIIKCTSSGCNTGDASVGTYLSAAGGDKPLIKCKDGITCELAQGGADKHYISALDTKSLISCESETSCTIDSAPVNSYYVNSENDQLINCYSKSCQSQSGENNGYYLSYNKEDETYDVINCTLTDPKIIKCETKTTSNFEGYFRNAGSTNSSYPLIECSNNKCEALKIGKDILPGYYVDVTEGNEQILVCNENSCTVDSSNAYGGSVNGNYKYVQSEGLKLLINQ…	159.45
407772	4.49839	4.19e-26	2.42052	3.22e-08	1.74969	0.0120653	3.89461	1.7e-20	0.999	No predicted TM regions	MKLNLVLLTVLSTVYALPVIKKRANNPYLVCGGSDYECKKEQADACYTKANKCWSTSTDVQSCNELGKLCEEIWTSGEVQVDQIVNSVKSIPTETVVSVVKRALNTFQPSKENVKILGRGLYQENEGSLWFGLTDSGVEYKFNGKSTTISLTADSSAASTDNPARIVILADGELYKDDTVKSVESEFDVTFETSGEHIVRFMKVSECPNGSVRITAIKADAEKIEPTADAEKKIEFIGDSITCAYGVDGTEGTFSTKTEDGTKSYAYLASKQLNADYSMVSFSGFGIISGYSTDGTRNLVSTVPQYYDKLGFSYWNQFGSDITQLKEVSWDASQFVPDLVVINLGTNDNSYMQNVKGDRAKEEADFVEEYVKFIEQIRSVHPDAEILCTLGIMGQELYP…	136.58	CE2
503204	-2.81401	0.130257	9.11703	6.18e-27	9.11539	2.88e-15	5.43147	4.34e-10	1	No predicted TM regions	MKQLTSLLLLLGASSTLVHAYNDCVGCEVLYIDDYKWGVENNDWCLITSKCDNTQSGQCFSYPSYKCCQGCTFKDGWYTIKNTGSGKYLQVQNGRASDSANVVIGSNAQKWKIQNIGDGYVTILSMYGDYMLDVANGEDVDGANVQIYSSYGGDPQQFIIAETSRSNVYVIGSKVSEGNKVIDIEHESTEEGSNVHQWTNSEKSNQTWVIESVSAPSDEEINPPKSSSNFSYQSAMSYRDAPGNYLQPCQQAGRIVKEYYNGINGSNSLNVYLPYGYNSNQQYNIFYLMHGGGENENTIFGSDVYLQYIIDHLIMNGELEPLIIVTPTFNKCEAQTFYKEFRSSVIPFVEGKYSTYAKSTSESDIRASRMHRAYGGFSMGSVSTWAVLINCLDIVGYFM…	136.23
664131	1.94077	0.0689944	4.84951	6.7e-08	4.00136	0.00388216	6.27022	5.98e-13	0.999	1	MKFQSILLFAATAAFAYANSLDVSEDEDAVAQGSTDAGVSSEPEGIDNPSNPSNPLVTEIDIDADTPAGNEETPDNGDVASSDNTPDNANAIDTPDNADAIDTPADSTTADDTPLTDSANPSDDIANAGEGSDDYGDDNGINAADNAGVADGEAAGEGSDDYGDNEQPAEGGNAEVVDANDVNGEDGDAAEQSAAEEEDSSNAGIAAGIAGAAALSSAGVFLWVKRSKRSEVESNPLTMV*	133.7
449693	0.0368029	0.962279	1.66059	8.41e-06	1.71343	0.00252382	1.54106	2.74e-05	1	No predicted TM regions	MYRNILLVLAFIALATARTVKFSLVAFNVKNSVTVKIGSTTKTLTKYKSYAPLYQGSFTVSDSAISYTYYVDNVSDGISRTLAKGETTTHNEFYGRKYTVKSLPQFPQLYKWTKSVGKGELFDDSYIPTIHISGDRSETMFTTTKPNAAYLERIVFILKDNVYSFKTVAAWPKNKSWNKFQFKVQLNKNGIEGRYLLKFRDNNEDPTFMRQDLYGDIMNALGYPTIQSVKARVYVNEKPVGYYILQEEAASESFVRSAFHGSNGKYLITDNNKLGHPLDCSTGADFYYTGNTFYAFKASNDTRYDNSRVKKLCKQFESLNVNNSSQVSSFDKNWFDIDTFFKAIAMQYLTGHWDSYWFYSTNFAVYDNPTESTSSTYKFYFICQDWDGTFGLNLGMPYM…	132.44
106854	1.01657	0.0548664	2.85042	1.58e-10	2.62337	9.47e-05	2.5339	1.18e-08	0.998	No predicted TM regions	MKMLLNGTLLLLLHFVVKSEAQYSTCKNTCEIEYEDDNKWGIENNEWCILPGSCFDTCWSSALGYPCCKGCDITSTDSDGDWGVENNEWCGILSSCKESNASCWSLAYVVKFLSLIMMVNGVLKMKNGVVLKKIVLQKKQLLPLRKLPLLLRKLLLPLQRHQFQLKNVSVNTKPVVQVFAVVLV*	122.13
166397	2.69933	2.17e-07	3.55717	4.74e-13	3.18747	1.62e-05	3.54695	3.66e-13	0.999	No predicted TM regions	MHWLQLSSATLLLASAVKAWEWDWAVSGEASMTHYELNGGGGSCNVSAMGNAAGPTAAISGLSYGSWSGLGGGPACGLCYALTVYGSYDGQADPALFPKCSIVVRITDQCPYPDNKEWCPGPEQPESEGFLNPRGMRYHFDVNISSGQGEAREWFPRDASGNLLGTGKVYFEMVSCREWSGWKYGAKNITTLKDETWGCIALDPYRIRW*	118.93
667499	-1.52751	0.117565	6.50282	3.05e-40	7.42143	3.76e-28	4.10352	2.57e-16	0.999	No predicted TM regions	MKFRFSLFLLLGISFAFAQEAETTQEVELAQETELPQETELPQEVELTGSAELTGSAELPKFSLASGFYNEESIELEITANDPNAIIYYTLDGTNPTEESNIYDKPFILKNKSDEDNVHSMHTGITAKNGFMGGNGDFLPSVKLHKGNIVRAIVKYPDGTTSGIASGSYFVGLNKKELYQDVPVISIITDPDNLFDYEKGIYVLGKVYDDSKSNGGFTFFDDANYNAKGKEAERPATIEYIPGNENLAAFNQDIGLRLKGRSTRGQYQKSFCVNARKEYGKKNIKYEVIPGAVRADGKGPITKYKNFNLRNAGNDSEYAKMRDVVIQGLIGNNFFETQQNTFSVVFIDGEYWGIYDIYEDYNDNYISNNYDIDNENVIIVKEGDIETGTKEDYTLYQDM…	117.6
460043	0.398229	0.342992	1.96767	1.64e-09	1.67037	0.000903597	1.0385	0.0022617	0.985	No predicted TM regions	MNKLTIITIVSALVGLSKAECWSESQGYKCCTGCEVFYEDDSGQWGVENDEWCGIDDAVCNPSPSNDAACWSLPDYPCCKESTEVVYTDGNGDWSVEDGDWCGIIKSSTPSTTKKEESSKTTTKKPTKTESSSQTVLYPEYEEMECTPPDEFSYGQCCHGEDIKAYGKCGGKEWTGSTCCMVGTRCKEVNEWVSLCEPDPTAPIRPAVHDVGVHGKPWCKPPNCVVTEDQGGYRWGYDVVTDSGCEIPEYECYDLINKTWGPQEYPVGTEEGITTRYYDCCKPSCSWPGKAEVTQPVRQCAVDGKTLLTDFSAPSACQTDVEGISHMCEDQQPWAVSDVLSYGFAAAALPGGESESCCACYAITFSEPPIRGKQIVVQVTNTGADVGSNQFDLQIPGGG…	116.84	GH45
262687	-5.77608	0.00577726	4.04106	0.00699176	6.32125	0.00344	4.2947	0.00270565	0.998	No predicted TM regions	MRFSLILGVVLSLSLNSFGLPVPQEEASVGIEPIESPVAGPIAGPIVEPIKAPTTKTLPVKALPEAPVAPEAPKAPEAPVAPEAPVAPEAPEAPEAPKAPEAPVVPEAPEAPVVPEAPKAPEAPKAPEAPKAPEAPVAPEAPKPQLLQRLQKPQLHQKLQKHQRLQKHQRPQKPQLLQKPQLLQRLQKPQLHQKLQKHQRPQKPQLFQKLQKPQLFQKLQRLQKHQRLQKHQRPQKPQLLQKPQLLQKHQRPQKHQRPQKHQRPQKPQKPQLLQKLQKHQKLQRFQKPQLLQKPLKLNS*	102.63
391099	0.963375	0.422126	3.54912	0.000205698	4.18411	0.00340884	4.59361	4.46e-07	0.993	No predicted TM regions	MKFQKILICATLALGTVISENVNYAYTTDDLKYNFHCVEDNNKVCRFLEKELFEAANAISKIIDLETPVKFEAFVDDLSKYRINDTKEVRAVVLDKEFVPLSNKDTNIVSPYPNSKIITENVSNENENNFYLVLNNFKSEENYLDYLRKDFDSSMAMEIFEELKVLELLGYPYVGASVIIGEEMAVENYMPKRKDQEKMDATATYATENCKDLVKGELAHTLVHWEDTLISKESISKKVRRAVKKIKCYVKGTKKENNKKDDINKPNDINRIVAVGDTHGDYEHLISILQHAKLVDEENNWIGKNSILIQMGDLMNRGNDTLKIYDTMMNIREQAKTKGGIVHMLFGNHEILELQGNHYFTSLKDFESFGGVSGREEAFGPTGKYGQFLRQEMNMTMVI…	96.74
518456	1.75901	0.000741665	2.43177	5.28e-07	2.56181	0.000445887	2.40061	4.86e-07	1	No predicted TM regions	MKSAIVLSTLTVLLSHSAFAQSCWSTSLGYPCCKTNCEVLDTDDNGNWGVENDEWCGISESCGKTSDTEDSCWSIDLGYPCCEPGTEVIYADESGEWGVLNDDWCGIPEEELPIVTKTKTTTTKSNPSSTKTKNEDDKPGPSTADTGGKFLIPTTAGQAVPTYEPIECTPPDIFSYGQCCHGPDLKAYAQCGGLGYEGSTCCQAGTICTVVNEHYSHCEPNLDAPIRPVMDIDKGIHGGPWCKPPNCVITANYTGFRWGYDPVLDKGCEIPEYECYDLINKTWGPQLYPVGTEEGVTTRYYDCCKPSCSWPGKADVFHPVRHCTVDGTTLIEDQEAPSACQKDVVGTAHMCENQQPWAVSDSLSYGFAAAALPGGESVSCCKCYALTFIDPPIRGKQLV…	95.23	GH45
462091	1.99788	0.0009384	6.85661	1.56e-43	6.15416	7.81e-19	4.077	1.1e-15	0.947	No predicted TM regions	MNIKNISLVCLTLFGRRAFADCSANIKNQGYSCCSNCIVYYTDNDGKWGIENESWCGIPDFCNDVPTDCPSTIKDQGYPCCKSCNVILTDESGDWGVENNDWCGISETCKKSSQQTTTISPKPTTAAPQPTNSAYDEDYVDPNRKVQPVVISNYSSGVSVHDPSIVKSGNKYYIFGSHMDAAYTTDLWKFTKLYTGVDENNKMFTNLFSKSNYDAFKFVGKNSDGGYSVWAADVMYNKKMKKWVQYFCTSSTYIKSSLCYGIADKVEGPYTYKSCFLHSGMDSGSVGKTNLRAITGTEDKNRYYPNNRYNNKVYPNAIDPNAFYDFNGRLWLAYGSWSGGIYILELDESTGLPKHNISNGNNVDKYYGKKLAGGGHQSIEGPYILPYKAAGYYYLFVSY…	93.99	GH43
669095	5.59324	1.25e-08	5.4683	8.12e-09	6.37515	3.7e-08	10.1869	1.22e-29	0.961	No predicted TM regions	MKIHRFITLLGVIGSLSIAVSAKNNNKSNQGKCWSKGLFKIPCCKKTDVVVRTTYDGEWGQEDNGKWCSLSKKSTRPVKDVPPEPLHSSIIDSIIDPAKDCDITSLVEGDSLAKEAPFRFGVGLTGTNLQVSTTVSEKMRDIIKHQFNSMTYTNLMKPLYILDKEGSIQNIKNGIQDPKLNFTSIVDGLEFAYKNGIHIRGHVLIWHTQTPDWFFNEGYTDDGKKVSPEVMESRLDSYIKQYLSFVQFNYPGVVDVWDVVNEAIEITDGQYDANTGWYTRTMLNNTPNPYYDMFGPDYVIKAFRIARKYALPNVKLVYNDFNTFQVWPHNKTQAIMDLAGILQKEDLIDGIGLQSYLGVTWPSLDEYFRGVERLATTGLELQITELTITAPDGDNWLEA…	90.94
669624	-2.15619	4.87e-08	2.78823	2.68e-17	2.29714	3.96e-06	1.56316	4.25e-06	0.957	No predicted TM regions	MKLFDIFSVISLWTLSVSAGFWDNVERTELYEMMEKSIPEMYVTLPENSWSEMIEKAQVEYQDERTGFGVEATLKFIYEGNEEEYDINFKLGGKSTATFSKPGYNIKIKGTNSTLHGTKNFRLRSDQRDVSMMRSKITTDILQKSGLIATEVGYTELYVNNEYMGFWVVSDSVKNKWIKRKFGDDGKEIKTLYECNGDVIRFDDGSAKTKCVNANEDYIDYMEPFINFVDQVNASTTREELEEIMDVDNFIKYMAWEWLMGSFDHFLSYYGHNLYWYQQPNGKWVYIPYDHDIELGQDEYIGFYPNRTFNHHDFELDHPIIQVLVHDDDTTFRELLGDIISKVFNPDTLLIHINKIRDIIAPYVKKDRDTGAGKINKLGKDSRFNYEHFLLNTEYTYVY…	86.91
275965	0.230301	0.706765	1.50771	0.000355222	1.51837	0.018773	1.02685	0.0163784	0.987	No predicted TM regions	MKYLFMTLFYAILLAIIEVNAKGYYCTKHIVTRVGDKCSYIWDKNINKDYYLRRIDFLRINPEINCDNLKPKTKVCVEVDFKKTKKRHPFDEYTTKKGDTCKKIAKNTNSDINTLLNLNSMYLNLSIYI*	86.82
456492	-0.485097	0.455324	1.66169	0.00110156	1.66172	0.0360013	1.23293	0.0155394	0.997	No predicted TM regions	MKFVYPAIALVSLLFASNVEARWKPAPKTTWNYVLGHDVDIKREKAAAVDIDVNKSAKKIKELHNAGIKVICYFSAGTLEDFRDDYDQYMKVKGLVKGVYDDWPDERWLDFRVEGLKPLIKNRMKIAASKKCDGIEVDNLDAYQMDIVKKWKNPITKADTIKFAKWLGSTAHSLGLSIGLKNVVGIIDDVADYFDFAINEECANHNECYLYNNFLKSGKAVFGVTYKGLAKNKKDLCNNLSGLGMSMIVKEGSKLVQEGITFNGKTHCGSSFSNAVGVAVKPGSKSSKKSSNSKKSSSKKSSSKKAVPAKKSSSKKVVNKKKSSSKKVANPKKKTIKNVNKSNSNKKVSSKNSKNKKVVKVVKVVKKKN*	85.97
669258	2.3913	1.1e-06	1.94994	6.22e-05	2.00929	0.00660547	1.66985	0.000530623	0.898	1	MDTKLFLCALLYSLFSVVNSLAIEYGNVDINTIDSNVKYSKKISYSTKNKGMSNIIKWILIAVIIIVIIAIVVCICCCLGCCARSGTKKQKKREIHITSPEVTPIPYGSSDNYYKEPTQPSPAYNPGYP*	80.51
82127	0.612683	0.137459	2.42687	2.85e-13	1.918	0.000170515	1.01791	0.00409663	0.951	No predicted TM regions	MKNYIFIIVAASMAAKTSAGCWSEKLGYPCCTSEKAKVSYSDENGHWGIENNQWCGIINNDIPITQKPCPTYSFPYNECIGRGGVVSTATSDGCPYPTCVEETPKPCPTYSFPYNECIGRGGIVSTATSDGCPYPTCVEETPKPCPTYSFPYNECIGRGGVVSTATSDGCPYPTCVEGTPKPCPTYSFPYNECIGRGGVVSTATSDGCPYPTCVEETPKPCPTYSFPYNECIGRGGVVSTATSDGCPYPTCVEETPKPCPTYSFPYNECIGRGGVVSTATSDGCPYPTCVEGTPKPCPTYSFPYNECIGRGGIVSTATSDGCPYPTCVEETPKPCPIYSFPYNECIGRGGAVSTATSDGCPYPTCVGDKREMIKECWANKVGYPCCDFDNNNVIYKDKD…	77.86
436430	-2.99603	0.0507507	2.98733	3.48e-05	4.04398	6.89e-05	1.68279	0.0256297	0.995	No predicted TM regions	MKFINNKVLSSLLFAAIAEAATTTTTTTTTTAVKSATIDGAKKNSSTSVEAITLNVAKKNTSAKLTTTSVVPTLVAKETEEAKTCWSETKGYKCCKSCDVVTVDRFGSWGVENGEWCGIDY	70.79
511017	4.72237	2.77e-10	4.56218	4.19e-10	4.88315	3.81e-06	6.40881	1.41e-19	0.999	1	MNCILISTLLLLAIVGQVFGRIVNFSIIAFGKDASVTFNGKTLNMLPVDNYSGVKSVSAFCPDEEFEYTYTLDGKTEGFTRKLEKGELTTHNELFGRKETISPLKGMGYPEDKPQWKRSIGKTELFDDSYIPTVIIDNASRSDIVEAPDMFTMKRFTIILMDEIFTEENVVTKTQNRYQDKFQFRVKLENKIHKRKIFKFRASADDPTFLRQPLYGDMAAAIGNPVHNQVIVRVYMSDGTPVGLYLMIEVTSSKSFIKSQFYGNEETGKITIPATGLGYPLDCATGADFKEGNSLSSFKADEGENNKKIKYLIEAMHELDVNDENEVKEFSKKWLDLDTFFKALVLEYLTGHWDSYWMYTSNFVMYDAPEESTKDTFKYYFIDQDFDQTFGIGLSHKIN…	70.72
669189	2.07362	0.0109577	4.53513	2.72e-10	3.65131	0.00102451	3.87635	6.83e-08	0.976	No predicted TM regions	MKFINSITLLVLLFESQYSFGKSVPKGSTDLLTAENGITDTFTYKNVTYTNYTKEKRASVQTIAPKIKLSPVDFTLIEDKKVKASLYIDKNDSEYDGISIIAEALKADIARVTGESVDKEGKASNSSNGLKIITNSSQLSGKMIIAGTFGAKGNDVINQLIDNGKIDVSNLKGRWESYQMQVIKNPINGVSEALVIVGSDKRGTLYGMFHISEMMGVSPWVWWSDVTPTVQSNVVLPGEECNIISKEPSIKYRGIFLNDEAPSLTTWTDKRYGGRNQYFYAQVYELLIRLKANYLWPAMWGDIFSEGGRGDKLANARLADQYGIVMGTSHHEPLYRAGNEWGGYYRNDLGMTSAQAWNLYNIPGQQGYNQRVNQKIEEFWSSGVSRNKAFENICTVGMR…	68.18
513344	1.80526	0.00578285	4.24787	3.07e-15	4.92345	4.92e-11	5.78532	3.66e-28	0.96	1	MRIASKIVIVATLCFLYTKATTDIIGNLAFYGRGQRHLPNYWNDIKDIKGSNHAKVFFPFNDSDDNSTEGAKREEAASSNDIVDVARNYPLVLYIPGRPKNGNYSSIVFSVIGNDKEEPIELTSFHKIKSEMKIVPPRVTDLVDDGIVELNEDGSFKNLGINPEDLNHENIDLQSIDINNLDLSKNIDLWEQNVDIRLFFESEEINNDPEYTKEEILLYHFEIDNFEQPTTRWKECKGDINKSKIISSNILYSDFVIRNYGVLPVYLYIGNTIFLKKEPTVMVKEGKNQNEFQNWSWHKSQNSANKTATYYEGEQYKYPGDDKGCVKFVSKEDGDAAYYVHIDGGISAPPEGVSFRVRPMNDSTFKFKIDNKKEFNLTGEYLVHRNCKIPIEEETEVLV…	67.95
664385	1.16276	0.0011321	1.66181	3.88e-07	2.11866	8.69e-06	2.25421	8.63e-13	0.995	No predicted TM regions	MLKRFILLLATSVGYALCSRQVTFKVIAFGTNVQVNILSLKSINIKASTAEDPLFSGKVTGCPDGEFEYNYIVDGVEEPFIRKMSANETSTYNEFYGREETIKKLGQFEYPDNHWNRSIGKTSLFDDSYIPTIHFSGSKVETFFHNPSTSIKAERVTIYLKDSKKSFLNAPISAKNKDFEKFQIKLSLSKSANIKGRYLLKFRNGSEDPTNLRQTIYGNINQAIGIPSIHSNMVRVYYNKKPAGFYTMQEEAASESFIRAEFYGDAETQLINAPEKVGDTFDCSTGSDFEYHPANMSFYDPMAQKIGNSNSKVVALTKAIEELNPFDEAELEEFDKKWFDIETFHKAMCMEYLTADWDGYWYFTSNFAMYQDPNQSTDSTYKFYFITQDHDETFGIGLT…	66.78
673242	1.069	0.106368	1.60842	0.00758938	2.6077	0.00244213	3.25924	2.26e-09	0.361	No predicted TM regions	MKLFIPNFILISILLIFNNIEINCKPAPYSVVYDTLSEKYDYNLYRKNIKEKIALKKEKYLDIFSNSTIENDIENIENKNNTFLFKKSNTKLQLINFINYEESLSEVDNPYRGFFKHILVSLKLSGKHVKDNLPSTGLVRLIVDISEFQREELTEDAIDYLKNIFQLIKSNHQTVVIRFSYHKRNSSKNKSTEPELGLVIKHLDQLQDIFKIYEDAIASVECGLFGRYGEMYESDIKEIQNIKMEFINEIIKKWLTILPNSITLSVRTPEHYTNYTGVIRSKISQDQPTSNQEGYRIGIYNDAYFASKNDIGTYSNRKEDIKWLMNQSTHTLYGGEFGNFLGQDMGDITINALEISKEAYQTHTSYLNSEYYEGSIEILSKRKCSDDFGIYSGQTELRY…	66.29
502850	0.179592	0.792619	1.23749	0.00296489	1.28939	0.0393247	1.35364	0.000633661	0.964	2	MQNKSIILLLCFLYNIIAVKAEPPNASQIYVTTTIISCIVYLIIFYLFKQATRLFKNSSKNLEDNDIKSVTSSEGSSNSLIMKYENVQDISTTVPSTIKAYITPQQWTEQVESLKLFNKHRNRFFAFHPLYFPIISGIVKFCQYYILYNQWSNYLNVKVVNNGSNYSEIQDIEMKYSKNVGEKVIIRICVILVIEDILCFIMYYWFSKYMVKKNHTTFTSKFIEANEVLKNEDIPLVWVLDWKPPKYTSFGFEEQCNIELHLIEEDNIIVIE*	65.62
674015	0.516278	0.498676	3.15191	6.27e-10	3.55138	1.07e-06	4.40057	3.94e-19	0.999	1	MKFNYVLLAAAAVLAVSAETPQECVNTQNCGDNVVCIAHCFNVPAPTSQQIKNVESCLGQCSGSINCYNDCIEKEFLGSGTAAAAAGAAAAAGAAANTAADAANSAAGAATSAAGAAATAAGAAATNAANAATNAANAAGAAVNNTAANANTAQNTSGASPRAVFSGLIGLICSALYFAL*	64.87
189365	2.3842	0.00956805	3.92957	4.91e-07	4.66046	1.18e-05	5.17945	5.01e-12	0.976	No predicted TM regions	MKFINSFLIFVSVLKVVIALKTYEKCLNSGDIALIFDNKPSSRTVNKILKVLNEENVKAKLIINGVNELNTKVKK*	64.41
662688	2.39529	0.000212969	3.56429	2.08e-09	3.77488	1.62e-05	4.25636	2.35e-13	0.972	No predicted TM regions	MKTLQVLGFTSLLIVGTYSKCQSGYPCCKSCDVVDTDDDGQWGVENNDWCSIDTEKCGGSAATSDDCWSKSLGYDCCKEGTSVAYTDDSGKWGVVGDQWCGIIESSATEDECGIYPCCKTCTSVYEDDDGKWGVENDDWCLIKSSCGKDNDSKTTKAPKPTSDTGGSGGGSGGVTKTTLADGGILESGIFSTLPPSHTQPPYPHAENTGLASCGEKWTMVDNVCVAMYCEDDLSSENCDNCGGVAGKGGCVSVDPALCKSGIWPEVHSSTDQPWKYSRSTHFGLTYGGACGFGLYGLCTTKFNATGELCMKFCEHYPDLCADPDDITLRGNFCAPNGNYYTQFWSSLPGDYDNYLSCGECYEVERTLPDGSSYPAGEGTDHILLQVVDSCPCTANAKWC…	64.1	CBM1
452352	0	1	10.8421	2.83e-16	10.4817	1.91e-13	11.2731	8.48e-18	1	No predicted TM regions	MKSFLFIGFAILSLFKLADAACGGAYAQCGGNGFQGSNCCVSGYTCVKQNDWYSQCKPGSSSNAASNNNNNNNNNNNNNNNNNNNNNSSYPKGSGLQFYTKCKNSKHWAMTYDDGPTEFADAILDLLKQKNIKATFFVLGQMYMNSNSAEWKRIVKRMSDEGHIVGTHTYSHKDLTTLSYQQIVDDMNKITNAVYTAIGKKPAFMRPPYGSGNGNQNVKNALQAAGYTAAINWNVDPMDYSNGGNINYAKQVINQAKGQPIITLNHLKYGGATKDGILALARAEIDTMIANGYTPVTMEQCLGLKAYQ*	62.6
673436	-0.269426	0.674914	2.41075	1.44e-08	2.66084	2.19e-05	1.924	6.52e-06	0.896	No predicted TM regions	MQFKNILTISSLVALSKACSFLPDYPCCSAGAEVVYEDDQGQWGVENGEWCGIEPVSQAACWAAPYPCCKGNEVVYTDDQGDWGVEDGDWCGIVKDNTPPKEEKTTTKNNAQPTKTKNNNSGGSGSYTMTKFEPVCTVNTDKTDCVAAWKQCGGGGMEEKCCQAGTSCKGSEGFKQCEPDPEAELKPATGTGPHGQKWCEGCNVTENQGGFLWGYENGKACEIRMCECNDIFNKEYDPSEYKYPIGTKEGTTTRYWDCCKPSCSWPDKAPVSAPVRQCKADGFTALTNYNAKSGCEGGESYMCSDQRPWAVSEVLSYGYAAASIKGLTEKEWCCRCYALTFTSGPVKGKQMVVQVTNTGGDLGDNHFDIQIPGGGFGIFNGCSAQFNTPDEVWGTRYGG…	60.92	GH45
665176	0.64175	0.836412	8.06033	1.4e-07	11.1558	1.28e-10	9.67434	8.06e-11	0.979	No predicted TM regions	MVKYNNLVSIVFAITLAVSSSAYPQAETEDLEIATLNKENPILGDVALPNEAEKEVSWENEISTKTLPTKEIPSKSNQSEEKEAHTKTLPTKGDKEGDLPGFGGMKGGIGHKPGNFTGFGSFGGMKGIGHKPGNFTGFGGMKGGMSHKPGNFTGFGGMKGGMSHKPGNFTRFGSFGGMKGIGHKPGNFTGFGGMKDHGKKPGNFTGFGSFGGMKGIGHKPGNFTGFGKGAKGINGGIPHDHSDVQIPLSKGGLPSKNIEDNSKAPKSVPAKTVPADLPAKTVPVDLPAKTVPVDLPAKTVPVDLPAKTVPADLPAETVPADVLEADEAED*	60.34
383222	1.3504	0.0410906	4.62221	1.88e-22	5.73741	2.96e-20	5.59662	4.87e-33	0.999	No predicted TM regions	MNFSTTFKSLLILLSLISVPAVSALWKPAAGTKWNWVLGENPNKITIPKGEYDVIDIDLDSVTVETVEKFHNQGLKVICYFSAGTYEPFRTASQGMLKVKGLVQNKMSGWDENWLDYRVDGIKPFMIERLDLAASKGCDGVEFDNVDAYSNTKWSNPLTANDQIKYNSWLAKEAHNRNLSAGLKNCVGLLSELVDNFDFAINESCSAYTECPRYSVFLNQNKAVFVALYGLINDSKFVSKICSQIEDLSLSIIIKDPDQSLKYPYVRFDYETYCGKSSSKKTTTKKTTTKKTTTKKATTTSLPISTNDRCGDKYGRCPSGQCCSKYGWCGEAKNYCGSGCQPFYGICKYD*	59.91
451319	-2.06584	0.00019562	1.91896	5.12e-05	2.52317	0.000260778	1.99276	1.53e-05	0.993	1	MNCFLLFNIFLIALITNVYGRIVNFSLITFGSVVTVTYEGKTLDLAPVDNFSGVHSVSGICPDSEFEYTYTVDGEAENFVRTLPAGQLTTHNEFFGRKETLSPLKGLGYPADKPQWTRSIGKTDLFDDSYIPTVVIDNGSREFFITGNDTWTLGRFTLVLKDEIFTEENVPTKAQNRYQDKFQWRVKLENKIHKRKVFKFRSNSADPAFFRQSLYGDIAAAIGNPVHNQVVVRVYLSDGTPIGLYLMIEVTSSKSFIKSQFYGDEATGKIKVPETGLGFPLDCSTGADFILGSTFSAFQYSEGENNEKIKYLTQAMHEVDVMDESSVQKFSKEWFDLDVFFRSLALEYLTGDWDSYWMLTTNFVMYDAPEESTKDTFKYYFIDQDFDLTFGIGLNEKVN…	59.11
678759	3.7975	5.76e-07	6.14723	1.47e-18	5.26477	1.77e-07	5.95511	1.15e-17	0.968	No predicted TM regions	MKFKLTYIAGLLGLAKIAFSEEICGKPYYQCGGKNYKGSTCCVSGYTCKYMNEYFSQCTEIIDNNNNNNNVPSSYHTIRNNIFWKDTSGKNIYSQGGGIFKFENKYYWYGVHYKGAESYASNPIKRNSDTQFVSVTCYSSTDLVNWKFENDIITPRTKNFGYASWFGRLGVAYCKRTGRYVLVAQYNDSIMFASSDSPAGNYRVERIQDQITNVINLGTGDQTIFVDDDGQAYIICSNKGGRNHQYVSKLRESDFLYAEPAKEVAKGYGREGDALFKYKGKYYFCASDLHGWNASHSYYMVADSIWGPYSGWKVMDGTDLDFSHVTQTGFFYTIKGSKQETVIFCGDRWSDFAGNGLGYNQWVPLTVNGDNVKFNSLSEWNLDAQTGEWSVGYGNNYCL…	57.11	GH43_37, CBM61
665330	1.91047	0.0321629	5.35432	5.83e-16	5.82081	1.25e-11	6.50809	1.08e-23	0.961	1	MRIINLFAAIFTIAKFAYADDDAYCPQTSGECDASEKPSKEIKGSLVEQIKDELDCSGEVIIDNACSFTVKDFVFKLTNRTNHDVYWWGSRTFNKGKGAGNQLSSVVVEEVENAKDTQFSISPNSGCWANLNTDIGTFYLMDSDKQVLCHANVRDDLTDPNNESSGSNGDNNTSGGSNDNGSGTGTGSNGNNGSTGGNTGGNTGGNASGSSTTAPAATKTDKPSATTTNPNESNGTSSRYIISSGVLYLIMLTITLYLNN*	54.49
672438	2.5355	3.34e-07	4.30957	1.88e-22	5.62642	6.88e-21	6.59453	5.42e-53	0.812	1	MRTLNCLKLISLLGATFLSIKNVKATIPKCVKGDDNADTVPSGYNYCDLDGLIKFFDNDQLINESNVVCTSEGLHFIQNSSNLSALEENPKAAILLNLTISEEGECSYNELQIKEGFYDVGEDNLIYCDKNQKCNTYSSTPVTDPVYYISYDGNLIKQEESAFSNSDKKDGYYVNGNKGKQLIKCESSTCTEVAAQDGDAYVDVETEQIIICSNGDNGVKCEYKDDIDGYIINSSAITSSVNPIINCESGSCKESPVPDPYSYYEYALDNTKVIACSSVKNTCKLESGEVGDYFVAIQGDEKNKLIKCSNENDKVVCKVGTAENGYYLNSGGNSSVNQTIYCDSGSCDTIHVNPGYYINSGSIDDEQKDGLIQCDLNICDTKDISVIDCSKLSSISYAT…	52.81
665094	-1.98652	0.264352	5.046	7.18e-09	5.84177	2.36e-06	5.2992	6.58e-10	1	No predicted TM regions	MKFLSATGIISLLLLLSTESEARPCFPGEFGGGGFPGFPGGGGMGSGGWPGIPNIPGIPSGGGKGSGGWPGIPSIPGIPSGGKDKGSGGWPGIPGIPSIPGLPGGGKDKGSGGWPGIPGIPSIPGLPGGGKDKGSGNNKDNKNNGNGKGEEEECGPTSPNGPCQPPDTPSTPPSPPSPPSPPSPPSPPSGGNGNGEEEECGPTSPNGPCQPPDTPSTPPSPPSPPSPPSPPSPPSGNGGSGNDNGEDEECGPTSPNGPCNPPPSGPPSGDGGSGNDNGGDEECGPTSPNGPCQPPASEPPCDPTSDPSCRPGNDPPSSCDPSSDPNCGGGDPYDDPADPYGDPGENSVEDVADVEAADQDDIYNSSDVE*	51.11
465112	1.97502	0.0353687	4.19434	3.17e-07	4.08246	0.00104698	3.38714	3.72e-05	0.994	1	MKLISFILILIGINNVLSAAVQENNNNNNKFYIISIKDSNEYSFNIEFNKPKETRLEKKAFQRRRRFTPLHFNDVKNIIKSKHCLNEIKEKNINDTSLCNFQKDGTILKNGKLNFVQLEKKLKPKPKFVKKQMNKFAELILDHIDTYQKDDAITEEVQSLMRKRSEMSYEDISNNEAFSKILTEAFSVLDVTVIYAYLSEELYNIIKDLPDVVSCNEDVVIPFPNDTIISINDTNTFEIKSDKKFEKRASYYDLYDIKRDTNWSDVTVFENTYHHLSLISQSKYDRNLVGKYDRNFYYPISAGRGVDIYILDSGIYGDHIDFDTGHRTVSCDAMFGKTRVINQPGSSNYKNCYLENELKFHGSMVASVAAGKYFGVAKNANIHMIVHDRTALNILYAYD…	50.54
450949	-0.165973	0.839181	3.50643	1.68e-16	3.21946	1.72e-07	4.79427	6.95e-31	0.951	No predicted TM regions	MKFSKLYFSLLASLAFSSPVIEKDGKYLYKRGNKQFYIPMELRNNNFDNNSSNWSFSRSKASEDFILFWEPGFGNNPAAAPSNLRFDANDILDKAEKFFDYYKNTLKFIEGSSQTDKYKMSIWIKYQTEWLATGSGYDNVVGALWVNPSTVQPVGGTIAHEIGHTFQYQVHCDGKYGFRDQDYVGTFWEICAQWMASRLYPEMFSNTEFELVPNNCWKHPLHENFRYQSILMEEFWNEKHGIDIVGKVWNGAKDRDDPIDAYKRVTNINQQQFNEEMFRVAQKNILFDYKHLRNVLKPFRNRYNIKLQTNGDGTYQISPEQCTQSYGYAPVQLEIPSGGKITVKFTGITGDGRYHTANDKVAGWRYGFVAVKSDGETAEYSNAAIGTTQTSTINYTVPN…	47.9
663838	2.62673	0.00213192	4.60365	1e-09	4.02444	0.000293733	6.53273	3.09e-19	1	No predicted TM regions	MYSKLLLVVLISFLVSQAFGMPCWGWNTGSNWGWNNWGWNNWNWNNWNTWNTPATPVTTVAPKPTTTMPKPTVIIPDCSKPENKHLPECAPDCSKPENKHLPECAPDCSKPENKQLPECAPDCSKPENKKLPECAPDCSKPENKDREECAVDCSKPENKDLEECAVDCTKPENKDLEECAIDCSKPENKDREECAIDCSKPENKDLEECAVDCSKPENKDLEECAVDCSKPENKDREECAVDCSKPENKDLEECAVDCSKPENKDLEECAVDCSKPENKDREECVVDCSKPENKDLEECAVDCSKPKNKDLEECAVDCSKPENKDLEECAIDCTKSEYKNLEICMIDCSKPENKDLPECNNESDAENDEEDNESTVVVEEENENVGDEDNNSDIEAEEE…	47.61
505987	0.191426	0.958713	8.74451	9.31e-15	8.93092	4.26e-11	2.86006	0.0257475	0.997	No predicted TM regions	MKFSTIAGIISLIIVGANARPIPCFPGEFGGGGFPGGGFPGGGFPGGGGMGSGGWPGAPGGGFPPAPPGGGMGSGGWPGAPGGGFPPAPPGGGMGSGGFPPIPGGGFPPPPSGGDKGNGGFPGIPGIPSIPGIPNIPSTPPSPPSPPSPPSPPSPPEVPSPPSPPSPPSGGNGNGEDEECGPTSPNGPCSPESPPSPPSGGNGNGEDEECGPTSPNGPCSPESPPSPPSPPSPPSPSGDNGGDNGGDEECGPTSPNGPCSPESPPSPPSPPSPPSPSGDNGGDNGGDEECGPTSPNGPCQPPVPEPSCDPKTDPSCCDPSSDPSCGGGDPYDDPPEDSADEVNADNEYQDDVQNSSEVE*	47.44
386889	1.5455	0.0573654	4.87833	3.5e-16	5.51704	5.4e-12	6.42349	4.15e-28	0.997	No predicted TM regions	MKFVITSCIALVAAIAKVNADCFSTRLGYPCCSSWNKQVAYTDNDGNWGVENGNWCGISNQQSATGGQCTGQNQGYQCCNGCKVEYTDNDGKWGIENNQWCGIKNTCSSSNNNQNQNQNQNQNQNQGSSSSGGGSAPSNPPKVTGGQTGKTTRYWDCCLASCSWSENTNAKHPVNACQKDGKTVINNFSYLIGSACSGGSGYMCSNNQPWAINDNVSYGFVAAGFSSGSQKDWCCTCQRLEFTSGPIAGKQMVVQITNTGGDLSNNHFDIQMPGGGVGIFNGCSSQFGAPNDGWGERYGGVKSAADCSQLPTELQEGCKWRFNWFKNADNPSVTFERVQCPKELTDITGCVPADDASAKKLPW*	46.97
673939	1.94673	0.00472065	2.3392	0.000340276	3.99628	1.45e-05	4.24206	2.74e-12	0.987	1	MVNLKYLVLPLLVGLLKVVKATGEEDTKTYPGYYKIKDNEGNPSDKIRQCTAKECTVIDIPKGGECSSEEDLGKLYLDGEEVKLCATKLIDDTYSSIGFSDKEENYVVMHATEGDVFNFDRSKTFYLVKVTADAIYYDVTAETPKDYCADTDGKLISRKEDFCSSKGSGRYYTCKNGKCDSKLQTDYEDESNGEINDCILEITDEEEGTLEVRDEEKGTCGVVHGKTCGSSNNGYHLLESGDLVLYNKDNEGESCTVISSPVDGYYWNDYQYNENVIMCVGSKCSEIDILDAECTDKTTNKLVDSHYKLDFCLGSSKEELNMIQGVEESAFSDTENNYAIKRYDYKITVDVEVTGDQIVGKVSYTCEKGICSTKKKTIITIDVNNNNNDISCKIENYEG…	45.42
507433	0.969924	0.200186	1.97656	0.00237675	2.53337	0.00802509	2.84142	2.81e-06	0.991	1	MRFNISVILSIAFLACGINAELTSSQKKTLLSLHKEARAKLNASNMKSISWSDSLASAAQSYSEKCKGMVHSHTGPENLAGSTTGDVSRMFNNWMEEKSGFNSSGYRSKFKDISYNGEDIGHYSQIVWADNTEVGCGMTDCPNYSARYLLVCRYKTGNKTTTTHRSTTTTTSHRTSTTTESQKSTVTTEEKETPNSTIPVDTMPTVSTNTTLNTNSTLNDAPETTVPINDPFNNTKDNNDNTNNKNTKDEQKENKDEKKDKDNDEKIIDEVGPSSYTTGTGTYVTGVAVTGSVVGAAAAFVFLKKNPKQYKQFTDNMKTISRSISRGATSVKRSATTVTRKITTRRANPPTSSNNSSSESLYDGSTYRYEFTQNLNY*	45.14
664876	1.8019	0.0738836	4.73923	1.05e-09	5.50986	2e-07	5.82691	1.25e-14	0.998	No predicted TM regions	MKFLTLFAGVVAIANLAYANDAYCPQTKGTCDKDEKPSKEIKGDLVEQIKDEIDCEGTVVVDNACTFTVQDFVFKFNNHTNHNVYWWGSRSFNKGTGAGNRLSSDVVEEVNEKADTSFTVSEDSNCWANLNTDIGTVYLMDDDNKVLCHAIVRSDLSDTSSGGSSGSGSGESGSSGGSTSGGSGTTGGNSGNGTTGGNSGSGTTTAAPTASATTTNKPTQTNKPDTDGASSKFLISSGTLYLVMLALTLYLNH*	44.93
667057	1.42117	0.00300314	3.74319	2.79e-24	4.78508	7.19e-23	5.761	1.77e-58	0.377	1	MKFINQFGAIATLTILGKVVRSIGALQDCDSLANIQVETCAATNSNIYCKNKDNDIIYSVVPNTDQTGCVASDNPISVENTSETLTEVNFFFDNDNVLIKTSGSVDSAYTCIYTNSVLGACSSEKFEDSSSSSLSQHRYYINHASDSLSGALVNYSSGGFSVVDGKNGSYYPGNNGLIKCSGDRCSNVSINISSGANVYYLSTLVGYIIKCSSSTECENVPVTSESYFQNNAAAAGESPYQLIYCNGSQCEGLTTTSGNYVDGNTGYIIECNGQPTCNVNSDVGNFYLSTNPNILIDCTGTSCENVQAKIGIYISSKDGGKFITCDSTSCNELSESEYKKIPLCEVESNKCSVVINNEGVAEANTLLPEGAYCTNSDKSILYYATGTIELQGSIVTTSS…	43.85
500200	-0.284528	0.851367	3.82717	2.68e-05	4.07082	0.00281067	3.17594	0.000455141	0.983	No predicted TM regions	MKSSILIRLFAIITVTASTFASPLANLKKHNVTLAKDGNVNYYKDLPLDVYYQDSKFKKFEKRPVVVYIYGGGWCSGNKEKNSKIGEYLREQGYIAVLPNYHVYPNATSVETMVDEIHHAIEWTYKNIHKYGGDKHKMSISGQSAGAHLISLTLTKAALGMKNLGKPLRKLPTFKHALLLNGPYTIQVEESIKNYYEYGMDLYADGFTALFLNKTNYSPQEILTTKKSKSIKYLSAKHITFLECTNDEVVAYGTAAPMIEQVKRTVRKTTTDHVVVEGADHNKINHGIRDGDEEAKKIFIDLIRKYNKN*	43.34
671856	-0.789744	0.750387	9.84113	2.36e-23	8.61757	1.47e-14	5.70725	2.35e-08	1	No predicted TM regions	MKFSFIAGLLALANLALSAETCGKAYYQCGGKNFKGSTCCITGYTCKTINENFSQCVEASSSNNSNTVAPSNSASSNATPSNLIRNNMFWKDTSGKNIYSQGGGVFKFGVKYYWYGVHYQGAETYANAPRKRNSDTRFVSVTCYSSTDLINWKFENDILTPKTRNFGDPAWFGRLGVAYNKRSRRYVLVAQHNDGIMFASCDTPAGNYKVEHIQNQITNVINLGTGDQTVFVDDDGLAYLICSNKKGRNHQYVSKLRESDFLYAEPAKEVAKGYGREGDALFKYKGKYYFCASDLHGWNASHSYYMVSNSIWGPYSAWKVMDGTDMDFSFVTQTGFFFTIKGTKQETVVFCGDRWSDFAGNGLGYNQWVPLTVNGDNVKFNSLSEWSINAETGEWSVGN…	43.21	GH43_37, CBM61
510614	-2.01556	0.000475678	2.70262	3.39e-09	1.82963	0.0125786	1.9703	2.04e-05	0.143	13	MSVKKAVIICTTIVLTILALFAISFIINRSPSNAEKADRYGILSILPPLVAIVLAFITKATVLSLFIGVFIGEFMVNVTNMNIAGSFVNGFLSLGSQVISSMADQWNAGIILQCLLIGGVIHLIAKMGGAKALAEALAKRANTPRKAQIITEILGLLVFFDDYANSLIVGPIMRPVMDKLRVSREKLAFLVDATAAPVAGIAIISTWIGLEVSLIADGFKSIGREDVTGFDVFLKTIPFRFYNILILIFVAMTALTLIEFGPMKKAEQKARKREDDQPIQSLSKNKNFEEVKPVEGVKLSIWNAIIPILTLVISALIAFYWSGYTTIKGGEDKELIDLMKNSPLSIKGIFEALSNADASVALFQSALFASIVSIIMAAAQKILSIDDAIGEWINGMKTI…	42.97
669885	-1.1534	0.0107758	1.69292	7.94e-06	1.61872	0.00533195	1.50342	6.05e-05	0.997	No predicted TM regions	MKSYILTVLEILLLQYAWAGPFACVKCPIDDSIEQCPGGCNENEECAFIPRTCETCQYYECQPIRKAFTSNENINTEQFAVDVKNIQQPAMVPCPRCVNCYDCTDIPQFSINCPQVCIGSLSIPNLENDLSKSIKNSSNDDTEEEFTENIEVDSENTEVKKIVKCPTCEKCIDCNERPEYLDVCPSVCIIKTPEEEGCPTCIGCIDCNKHPEYLEECPEVCKANEEDEDDNTFVICPDCVNCIDCSGRPTFKKNCPMVCKINEIGEIIDNGGDNDNSIVCPTCENCVDCDEHPEYITECPGVCIDPEAFTSDIMEEEPSIEEVTITCPICKHCIDCDESPIYMDICPEVCMTEKEINANKKEENEDIVCPSCIECIDCSKYPEYIDACPDVCEIDDDND…	42.08
452118	3.77411	0.00185599	7.00967	3.54e-12	8.00361	8.52e-13	8.70424	1.05e-18	0.982	1	MFPRINLKFLTLTALFANSVIADKAKIYRNCLKPGQFVLTFDDGPNPETTPIALDVLKKYNIKGTFFINAHNWSDLENDPTAIETVKKTYAAGHDIGSHTYNHKDLFEAIEEGSMKENVDDMTDKIEEIIGVKPAYFRPPCGNGAYNESDPHKREMSEMIQEYLGERGYNIIMWGTDTMDWQYKEDVDSVIATMNEQLADPSVSPKTHSFITLMHDVYPSTVNIVLPTVIEYVQSLGYEFVPLSECIGVSPYQSISNDKENQNNLNNGESNTTDENNKNKSAGETNTNNSTPTSNNTNSTSTITNSSTKSTVSTNKEGDNTSNAITIHSSIILSVAIAVLTLLF*	40.79
665087	-0.550656	0.824171	8.59891	1.27e-23	9.08481	4.23e-19	5.55875	2.62e-10	0.999	No predicted TM regions	MRFITVASILSLLVVSTHTYPIPCHQGEFGSGGFQPNWGNMGKNNGGWPAPPPAPANVPNWGNKNNNNGKWPAPPAPPKVNNNDHGKWPAPPKSNNNDHGKWPLPPKNNDDHHHGKWPLPPKNNDDNHHGGWHIPGIPGIPGQPKIPGAPSNPPSPPTPPTPPTTTSDDNEIIEQSDNEPEQPECGPDSLNGPCVPNQSNEPEQPEQPGQDVQEKPDCGPDSSNGPCEQEEQNEPNEPEQPGQDEPEQPNAPEKPDCGPDSPNGPCEEEIQDEPEQPECGPGSPNGPCEQEEPNEPYEPNEPEQPEQPEQPNESEKPDCGPDSPNGPCEEEGQDEPVPECGPGSPNGPCEQEEPNEPYEPNEPEQPEKPNESEKQDCGPDSPNGPCEEEGQDEPVPECG…	40.77
389496	0.0686668	0.915309	1.13267	0.00234219	1.39762	0.0113137	0.890448	0.0158286	0.997	No predicted TM regions	MKNLSLFHLGLVLIGIPACLSANTKASDKKCFSQKLNPSYPCCKGNEVVYTDESGDWGVENNSWCGISNDNDNDDDTCFSIELGYPCCKDNKVIYTDERGDWGKENHQWCGIGNGISKKETEDSCFSIVQGYPCCETCHIDYTDESGDWGVEDDKWCGIKDSCKVVVNNAEDDFDFNFSFLKLENFKKNMLYSPLSIKYALKMLQEGAANNTFDEINKLIGNTQLSKYTSIDKVLSLANGLFIRDTFYDYINTNYINTLKENYDAEVVKDEFKSAANANKWIEDKTFNIIKNMLDDDIVQNPSSVMLIINALAIDMGWYRSFSFENTNGYDFYLDNGEKMKTTMMSKTEKSTNLSYYIDDNVSVVTSDLKKYDDIQFEFMAIMPKENLSSFIENFTEEQ…	37.99
380117	-1.33075	0.545421	4.82468	2.11e-06	6.87794	2.79e-07	7.92788	1.79e-16	0.994	No predicted TM regions	MRSITIATILATTLLKTFAAPDPNFHIYLAFGQSNMEGQGAIEGQDKTVDKRFQMISTVSGCNGHQAGQWYDAVPPLANCDGKLGPVDYFGRAMVKALPEQIKVGVAVVAIAGCSIQLFEKDKYQSYQAESYMTGRINAYGGNPYGRLVEIGKKAQEDGVIKGILLHQGETNTGDSSWPSRVKGIYENLLKDLGLNANDVPLLAGEVVQSSEGGQCGSMNSIIDSLPQTIPTAHVISSQGLGQQGDGLHFTSAAYRTFGERYAKEMLGLIGNVSSAPANNNTNAPAGNIPADNSQETNTPAPEGNAPGQDNSQGNPWGQPQGQPQGNPWDQGNNNQGQPQGNPWDQGNNNQGQPQGNPWDQGNNNQGQQQGNPWDQGNNNQGNPWGQPQWNQWGQQQGQ…	37.55
505319	1.0167	0.33685	3.92682	1.91e-06	4.06028	0.000986843	4.02489	6.22e-07	0.935	No predicted TM regions	MRFNSYIFVSALCIGLAKANFFEGFQRPELFEITELNMPTIRLNIDDEAYNRFQLTYKCMYDTHPLNDIENEDCYSASWNKYNEILESLVTDNIVDTSKLTIEQQDLINNKQEISYDDFKSIITAASSLPMKEIFSQRNLYAYIPLFEEKKASLEFTLNGETIVKEKVKITVGGKYTQNFEKPQFNVNIKDDSLYGIKHLRLRSEVIDPSFLRSKLGSDLTTVLGFPSNHATYSKVFLNNDDMGLYLLRDAIKANWVEYNFGVANTTSLYTCDLMYGDSLFYNCVNEETEEKDEDITNFSNQIENAKTVEELDQFFDTDLYIKWQAYKYLTGSWDHVTNQHNQYLYKDGDKWLDILYDFDSDLGAYKIPVPAQTFSEESLEMDFPIYKLIGLNDNHPKL…	36.32
74392	-3.7267	0.000170605	3.48963	5.83e-13	3.34618	3.01e-06	4.10572	6.54e-18	0.986	No predicted TM regions	MFKKIDFIVLLISLLKNVNAQCGENLKSCGKQCYSPQNYVCLANDLLCPVGLKGCNGGCYDPAVYSCVNNELVYGAGLGDEEPEPEPEPEPEPQNECTFESIGYKCCSNSCTVVYTDESGDWGVENGEWCGIIPFLCNNQPKECFAEKLGYSCCNECNIIYTDNDGEWGIENDEWCGLKDRCYQKTTTTTTIKKTTTKTKTTTSTKTTTTVDESQFSEPTIRSIDEMKLVFSDEFDGDELDKSVWDVEVNCWGGGNGEKQCYVDHEENIFVKDGQLHIKAIPKGEYKLTDEEKKSCTNNNENSCGWTQSVTSGRIRTYKSGHAWKYGKVRVKAKLPAGPYLWPAIWMLPQDDVYGTWAASGEIDIMEARGQVPDAVGHAIHYGGQWPNNVFSSETASVK…	36.17
293722	-0.537887	0.484402	4.03653	1.67e-19	3.09461	2.77e-06	4.47109	4.51e-24	0.91	No predicted TM regions	MNMKNLNFIFAFIYIASLVLSSPIPASEESALEEPSVASNEAYTVSALEDCESNDEIEVEGTAYVVDDEDDCLSGDEIIKEDDAEEDKNEKKPEVPAKEDNEYVVSNVEDCESGDEVVNEKEPEKEQEKEEETPAKEDSPIKEDTPAKDDNEYVVSNVEDCESGDEIVNEKGPETSAKEDTPAKEDDEYVVSNVEDCESGDEVVNEKEPEKEQETSDKEKEGTPSKEDDEYVVSNVEDCESGDEIVNEKEPEKEKETPAEPEKKLIVPEATENDEYVVSNVEDCESGDEIVNEKKPETQAEDEKEPAKEDDEYVVSNVEDCESGDEVVNEKEPEKEQETPAKEDSPAKEDNEYVVSNVEDCESGDELLMKKNQKRNKKLQLKKILQLRKMMNMLFLTLK…	35.39
667953	-0.0979691	0.825156	1.4211	1.07e-08	1.62643	5.87e-06	1.65411	7.86e-12	0.981	No predicted TM regions	MKCNKFVSALLLAVNAILVQSKVTFKVVAVSGTPYVVVNNKKYSMKVDQYPVYTATVNVNAPVKYHYVLGSEEEKFTRTVNSDSTLNEFFNRKVNVKKHPLLPKAYESFANTKKSKLFDDTFVSTVLIEASQSEVNYIHSHPNIEKYKVPAKVIYVSPYNVKTFNSAKLAISGQSTLYDKKLSYKISGLKTENDEKLYDRTSVKLRADMIDASFIKEKIYYDMLNSLGVPTAQSKLTRVFINKKPIGLFLMSDDFSNKEFLKNTFNNGKKSTVTNHIFKADYYPSGGAVGDLKYYGATSKKYDIYEYKGELEDVDSEDKVNEILVPFLKSISNYGSGKSLNFDINNFLKNLAMEFLGYASDNFWVRPGNFFIYKDGAKDKWYFLDSDFDQSFGHGDPDI…	34.98
665012	3.54309	0.00315316	7.15584	1.61e-12	7.77603	1.71e-09	8.27428	9.78e-17	0.976	No predicted TM regions	MRLVNIITFITTIGLSLAQCPNTLSACGEACYSPEEYTCDNGVLCPISMKNCNGACYSPNEYHCENGSLVYGPESGDASPAPVPAPSTPEPPTIPEPPSVPESPPIIEQPSIPEPPSVPEPPSSPSIPSSPGISDNLKPQRDPSIPSKEGKMILQIDNNTGGAWSDDEIYWVVLGRNENHELSYLDLNGDLIKADLSLNDATTPRGNRRYASSIVHKLSERKYVHLPAVESGRMYISYGEPVYITFNDGGYAGPDVNNETDPNANTLFEYFEFTTESINGTITFHGNTTRVDFFSFPYMIRLMNSTGDYDRWEGDTGSRDEIFNAFKNSVSEPFKTLVDDYRIMAPCKTTFNEGKTYGDYFDDYINAFWSKYSQENLEFQCDAGSFKGHVEGNRMLFTK…	31.53
242837	-0.621334	0.282515	3.23878	1.69e-19	3.14527	1.04e-09	2.86125	1.68e-15	0.975	1	MYSKIILSLLYFVAFSNASRVIYMIMHAEKPGFGDLRKGQRWSTTQNIPGEYDNGLSYTGYERSKCLVNVFGRNAPLYRQPKAILYQHYAKQGDFIDSGERGSHQSRRMYETASLLAQDLGINLDEQKCCGGDPSDMFKYIETLDESINPILIVHQHQQIYAIAKKYAKKFGKTLPYSEFSYNSSTIWTLVEGEVVEDWNMGCYFDKPTKQDKLSDSVEQLVLGNSNLNQVNGNNSTLVQEVTPLITTKVVPASLLTTVTSKVPPTGPATIGLVNQPMDAGAITSEVLKNGGMVATATTSKALEGSKTIPIMIVTGTPTAEGKTTKTVPDIVNNGEDANTPTDKTLPDKTLPDKTLPGKTLPGKSLPNTDPNTEEVAGAEPAEKQTNTETGGIPAIVIP…	31.47
676684	-0.291902	0.861544	4.3897	3.41e-08	5.3904	8.75e-07	6.55921	8.48e-18	0.987	No predicted TM regions	MKFTSILTCIGAIGAAYAGCPNGLSSCGEACYPPNLYTCDNGVLCPIGMKSCNGACYNTAEYHCEGGNLVYGAAPQEVYVPPPVSNAVENNSNCPNGQKGCGESCYDPALYSCDNGQLCPVGMKSCNGACYSPNEYHCEGGNLVYGASAGNNQPAPAPQPQPAPQPAPQPAPSNGNTDTKNYDGFKLVFSDEFEGNSLDRSKWSAEVNCWGGGNAEKQCYVDHPETIFVKDGQLHLKAIYKGSYQLNGNDKCTLDNEGSCSWSQPFISGRVNSKAANLAWKYGKVRVKALLPSGPFLWPAIWMLPQDDVYGTWAASGEIDIMEARGQDPDIISHAIHYGGQWPNNIYSDKLATIANAQNDWHVYGIDWTEDSLVFSIDDKPTFNVDLNRSFYSGKGDNP…	31.05
383415	-1.43869	0.361738	4.81819	1.19e-06	4.86678	0.00098399	3.13189	0.00199781	0.924	No predicted TM regions	MKAIIPITFLITLFSYSVKAVWMPSQGMTWNYVLGNDIDEEIETAQVVDIDVNKSASKIKRLQEKGIKVICYFSAGTLETFRDDAKEMEKVKNLVRNTYEAWPDEKWLDIRVEGLKPILKKRMKLAVQKNCDAIEVDNLDGYQMKEVKSWENPLTKEDTIKFAKWLSKTAHDLGLSIGLKNVAGLIDELSSYFDFAINEECVKYNECKRYSNFLKQGKAVFGVTYNGLPDNRDALCRNLDGLGISMIIKNKKKLVQGGITFNGKEHCNDNFDISVNSCFATHLGYPCCAETTDVIYTDEDGGWGYENNGWCGIAFSNYCFSNELGYPCCSKGSDVVMTDEDGDWGFENNNWCGISIKSTCFSVALGYPCCIKTSEVVVTDSNGSWGIENEHWCGIRKSS…	29.92	GH114
668555	2.61411	9.3e-24	1.31013	1.1e-06	1.00911	0.0164391	1.81489	1.37e-12	0.98	No predicted TM regions	MKYIIEVLLLSFSLLISSTKGTTPVCSDCVVYSTGKDGSLWGRENGDYCKLSSKCVDEAKTSRKTTTTKITKTKTTKTTKPATTSSTYVNGTLICNGCEVTATGGQESLWGWENEKSCLIDYEKCNIKAPEVDVEKNKKIAEANHKKNSSDYLVCNGCTITDIGEDGSYWGWEDNYSCQIDNILCNYNAKEATKTTTPPLRGSDGTLICNTCKYTSIDNSLVAWNTENGEKCRVLGSRCNFNSSPHPWCSGCTPTDYTSYGEPFGWENQNSCLINEVKCGIIKYEDGNDLQKVSAAASKAN*	29.58
507732	0.154038	0.86848	3.21031	2.41e-10	2.97929	6.35e-05	2.45828	1.6e-06	0.804	1	MYRILLLNIAILINHGLTFFIENKNIFIEDESIKNFINIENISIPINYNLKEKNKRNEVLNTCKSRIDCDINQICYMNKCYDNISGQNCIEDKKDITHKGNCTSPYYCEEGKCQNRISYNSECSIELEYKCYETQDNHKPKCRNRKCQIKSEEEKNFITSEKGIVFALCFGVFLIIVFFTVFHCVNRKNKKRCNVINKKKLKTSTNENSSSDELNSSLEKKLNTLSIKQTENKSNQDDITYGNTEVLNQFKTNEPYMTINGKKDFDTGSNTNPETPQSISTLINKSYSSTNNLIDRNRISQRSSILNSSYRHNSSAGVSSPNSSNSSPNENSLYNISFQDFNSTNSYTYLSPIESRNLIPQFNTISSVTSPTKIPQFNTVSSVTSPTKIPQFNTISSVM…	29.16
663879	2.23886	0.000110001	4.34544	2.6e-20	5.55676	1e-20	6.47173	1.21e-45	0.983	No predicted TM regions	MKLSYKNIITIAILLASSLKTLAHPIELKGVEELIQEKEKVHNHLRDEEKTPNNIQPFASILDLACRSNNLDWCSNHSEQCSYVKTLCVRNDENDYCAFDIYKKYLLSTENSTKPITNYEDICNQCLIDMVEEFQNASNDVKAISEIRSFLNLCKVKSKMAASLKSKSNNNNLEHEKRNYNGNKIHSFKNPEGGFVKSNGKIEYGHVGINEKINSFIHNTNREDQALLKKNDESEQKEKRQEVEEVQEEEEIIIKEKISVALEIVKGLALQEVNGVIDNVEVDISEVNEEGEDSISKSETNDNHSDGILDNIKEFFNDFNKIVFEEKEEEEETETVVDPEIREIGTDTIEEEVTNIIEGGGEEEVETEVVFNGKIREFGTDVLEEITDTVEEVGTEAVF…	27.76
383375	-0.367158	0.562416	2.70125	9.07e-11	2.67958	1.35e-05	2.16307	2.5e-07	0.998	No predicted TM regions	MRKLTTGLFLSLLTLYVKAESSCWSESYNYECCRGRNLEIVEKFGDYYWSEENGIRCGIPVTQEMDDNSTKDNCWGKLFGYKCCKYESIPNNYESAVEGEWYKFPDGSYCAYRTGEPKFNDRERYDETREQWNDFKSKWGEGKEIDVGNFKRLSVLPGKDESQLNFGWYSTTTEYPLIRFGTTKELTEEDEVKGDNYECKAINGVQYYCNQVSVTGLKPNSIYYYKRNLDGTWEETIEFKTKDPENFRFVFLGDPQIGSSRGSYSIGNRKQFSDDEGLRNDAFNWNMTIFNSYSKANEASLILSAGDNADSGETPSNGDILDNISNISKMSTDLLRQEKEYSSLLLPELMQKVPFVPAVGNHESYTATYRYHFNTPNSYKVESENQIPGYNYTSITPGY…	27.71
504001	2.1265	0.00992203	2.45564	0.000770064	2.79418	0.00575409	2.6287	0.000171897	0.443	1	MQNKIIFYLVYIALLFIIINGLTIDEVLNLNYGSYYCKDDICASYDDYDTVVIPNKEGKNTTYITSTCSISSIDSGFCLSKNCTADSECLSNKCIKGHCCDNKDNPIVH*	27.39
665091	-2.77729	0.10223	5.8744	1.5e-21	6.63922	2.6e-18	1.94824	0.00566314	1	No predicted TM regions	MKFLTVTGILSLLLVAVNGRPCFPGEFGGGMPGGGFPGGGFPGGGIPAPPSGGMGSGGWPGAPGGGMPAPPGGGMGSGGWPGAPGGGMPAPPAPPSGPPSIPGIPGIPGGGDKGNGGFPGIPGIPGIPGMPGGGDKGNGGFPGIPGIPDIPGIPSTPPSPPSPPSPPSPPEVPSPPSPPSPPSPPSPPSPPSPPSPPSGDNGNGHDEECGPTSPNGPCQPPDTPPSPPSPPSPPETPSPPSPPSPPSPPSGGNGNGEEEECGPTSPNGPCEPESSPSPPSPPSGGNDNGEEEECGPTSPNGPCNPESPPSPPSPPSGGNGEEEECGPTSPNGPCNPEPPCDPKEDPSCAPVPPSCDPKTDPGCGPSNDPPSNDPPSCDPSSDPNCGGGDPYDDPEDPPQ…	26.96
665007	3.06021	2.97e-06	2.21439	0.000814273	2.62478	0.00756959	2.61216	3.51e-05	0.998	No predicted TM regions	MNKLSIIFLFCALFPGLTPAVSNLTLELESSKPFFEWIFTPINLNFTEAFPDINVKEEFSGFHIGQDGYPNINEIMADLNLDAKNFIDFDFALGNIFSIYNKILEQGKYNYIELIQKFEAMNPNLSNEEESAMNDAKSLITAITELANNNTDTEVKQLNAVLTKDNLSENIDEIKNIEGDDLSSDMDFKTKNGTLTVNIAGEEKNFNKITFSLSGQYSRSLVKPNFNLKIRGKQNLFGRSQFKLRSDLTEPTFLRSKLNSDIHKKMGLTSILANYATLYINDEYMGLFVLTDAYKLPWIEQVYGEKDSIHLYKCLGAQLSIDSFNYCENENDDIVDSTEISEEWSSFIETIINAKSAEDIEDIFEVDHFIKEMAIEYLLGAWDHLQLGHNFYLYKQPNG…	26.87
677974	-0.209412	0.956136	7.20521	8.48e-09	8.01096	1.05e-08	10.304	1.3e-17	0.993	No predicted TM regions	MKVFSFITLLIYILAADLVVSELTLTAGPVTCSYKKKDLDEDYDSNSDINIKCSGTSCTVSGSGATASNGVVTISAAGTYIVAGSLNGQLRIEATENDYIHIILNSATISSSSGPAIYGIAADKVTITLVGDSKLSDTTNYTVVDEEPDACLFIDADLAINGSGSVSVTGNYSDAIRCKKDLRLISGKITVPKATQRGIKAKNSICIKDATIDVTSSNSGIKVTRDDDAEKGYIVIDGGNTSVSTESDGIHAETHLTINGGYVDVKKSGEGLEGQMIDIIGGEVHVLSKDDGINASKIKDSTQTSSNGGRGGWNMGGSSTGTDGSVYINIVGGKTYVTVQGNDVDGIDSNGVLYIGGNAEVYVSNQGGAIYGNMAAFDAEGTNAICSGATVIGTAGGSS…	26.05
506313	0.44877	0.68402	4.50551	3.65e-11	4.89918	5.59e-07	4.52901	1.79e-11	0.999	1	MKTLIISLLVLFFINISNGLLVLPYNNVPATIAAGDKIGIPISNEKFIISNCAALGKSYLYTENNEVTDYSPVAYFRDATTLELYIPDVGSNTSKKYFIVVELPLAEAIIKTDKFTVTPGSNINLPKTDGCGKTVRFSNKEDIAESATDTTAEEEGGTNNAVIIALSGTSVVALVVISGFVLMRKKSYMKKGDSDISYSSLNYVSPKPYDPVGGLYDNLTNSNNDYERDYQLRCLQNDNQSQVSYPISLSDGSCVNMDKNSDVFETTENIPVPSLPRDLPRNSPSNSPRELPPNDNQEDLPITKHVVEEIVINPEKVLSETINSNAVSAFVTTASVALAINECGDLTIDNSNIIVEKPNTTTEKSNSTSSTCTSCSTSSCSSCNNCSCSCNGSGTCSCT…	25.37
382908	0	1	10.6239	2.61e-14	11.3758	2.1e-13	4.9898	0.000946256	0.986	No predicted TM regions	MKNSFKIIATLLSAYSAAAELTCWAESLGYPCCTGKNPIVYEHDSNGDWGYNWKTNEWCGISTYEDRVNDEVCWSDALGYPCCHGCTVYETDADGSWGYESNQWCGIQSYCQEKGAEVPTPEPEPEPTTSPSISEYPTDIFTVGDEKIYDFDESSIFDGSQATDITFNKDGSVTYVANAAGSGGGIVFYIKKDKSVINLSNYDSVDIELVFSPVNGKWNADAKAPSFGFRVFSRDATGFWSGFEDVEYFGEESGKYYGTLVKNVKLTDEIKAKIIENCTYDDIIGFTLKFNAYQTGNNDNDELKVQIKKVKFNKIEGTPEDKFTDDGLSDSDRGTVQHIEYPTHDYMTNDENDTYNKPAWVYLPAGYDPEDKDTKYPLFILMHGFGQTEDNWGLTDQGS…	25.17
383322	2.69008	6.55e-07	2.25622	2.4e-05	2.285	0.00469346	2.769	7.02e-08	0.991	No predicted TM regions	MKKFIIISVVLASVRLSKADCWSTVLGYDCCKGCHVYEEDSNGKWGYENKTWCGIDDEICNNLKKDCWSLPEYPCCVGSKVIETDKKGDWGYEDNHWCGIIKKESDKSNNDCWSLPDYPCCKGNDIITTDSQGDWGYEDKHWCGIIKKTDEKEKSSDNQKETSETPLDDIAPKFSMESGYYEATENLKLAISSSSSSGTIYYTLDSSDPTTSSTAKVYSDEIKMYNKSIDENVYSMYQHEDNSPYSINLQTNYKASTLKHDKVTVVRAATKLEDGSFSPVVTKTYFVMDKEKLQFYSDITVISLVTDPSNLFDKDKGIYVCGQQYVDWKNGPNYNPDKSEYEPDNIANFFSKGKEWEREASITLFRNGKEELSQIVGIRIKGASTRNSQMKSFNIYARK…	24.68
663203	-0.403703	0.427904	1.54183	4.22e-07	1.75002	4.59e-05	2.55803	3.07e-19	0.993	1	MRFNFLKNLGLLLLPLATFASNAEVAMVIIEDADKDNYSSAIKTCTDYKIEYDPITIPKDGYKDNIENLFYNNVDGKLQPKYTVLVFPNGRVSYKNGKTWKSAITDEQWLQIEGYARTNDARLVFLNEYPSTATGTKLYKECSGESDCKFDLTHKVIADKNIVLAETVNEVNLVVDKNIYHVPAAIDTNIQGKDNVSIEPVMYFSPAEPDYPENTVAAVTVNKNGAKLIAFYMAFGNWSKESSALNVVWLSWATGKDLKHLNGGSIDSNDALKDAASGDIKSVNLEVIFVGITTFFTIIAALL*	23.83
500946	0.611132	0.101422	2.00023	6.99e-11	1.67836	0.000360236	1.63481	1.11e-07	0.611	7	MMKVTSINNKIAPKIYGYILIFFGLFLNNVAEALPIVLKRDEVDVEGNKQKAIQKIVGALAVISGFCICFFGHQFYNKIIFFIGFAAGVFVTKSILGSVWSDISDIAFYICAVIVGIIFGTIAICAYKVSLCILGVLAGYGLTAILIAFVPEIANKINPVLLTVIISIILIILIFVCEVPIIIIATGLAGSYMMFYGIDTIINTGLAKALQTMYDSKSFATFHSSLAVRSMVIASLVVAILGWIVQFITYNNHKE*	23.55
388081	4.04723	0.000785797	6.56684	6.8e-10	6.88509	6.3e-07	6.83678	7.01e-11	0.999	1	MFTLKKYLLLSVAALASIQSVSAGYKNYDKCIKPGDFALTFDDGPTNEYTAMVLDVLKKENVKATFFVNGKNCMDVANDSEAQALIKREVDEGHIIASHTYTHPEDGITKLTDQQLTDEISILNELIYDITGLKPAFFRPPKGEYTEENKHVIESLGFTANILWNLDSNDWRKGDNATANYFSYLDKADPSKDSFIALNHDIQKVTATSNLQIMIPIIRDLGYNFVTIDECLGMSAYQNVNSLENKGANGAAPTQTMDRAVPNVTEGNNSTIVIADNKSNLTKSSADSTRTISYVSAVILVFITLLNFF*	23.14	CE4
676197	1.83036	0.0401462	4.27683	4.05e-09	4.59023	8.65e-06	5.39995	2.01e-14	0.998	1	MKFNVLILSLLLNLALVYSKSTEKNNANVFTISSSPLCETKKLDKNQKLYYASVPSKLAEKSCNKYVVAMNADPASKGKYRLVKAAIRDECKQCSSEEVMFSIKALKDISGSRKANIFWAILSEDGELFKGPFKPELSDSERKELQKISGEKSIDDIMERFTEMATDMILSKKVHEKEFPWGDAKEKKTTPTKSSKKNIKSTVIVKKVTVTDIKKVLVVKTRSQVNKVSPTHASIPTEAKTEENTKETTNNGSSAIAGTVAVSVAAGATLLLIRRKSAKKNYIFGEPIDEYDSSTAKKLYAKTKDGQHLKINIPINDFSDIAHIQIFSPNRKESIPNLDVYNVHNERAIASNNNSNDSISVPQPQEQPKPHLQLPAPSNDFMLAFSPIEHPDIAALPKE…	22.31
664334	0.972492	0.536113	6.32541	3.34e-12	7.10918	2.6e-09	6.19771	6.28e-12	0.882	No predicted TM regions	MKTTLFNSIILVTIAFISTVIGAGEASFGGVTPGKSIKDLKNKNPLITHRYSADPGVMVYKDRVYVYASNDGDVANKNVGENKYDQINTINCMSSSDLVNWMDHGPIAAAGPNGAAKWAKNSWAPHAAWKTINGKDQFFLYFANSGAGIGVLVADNPAGPFKDPIGKALVTPQTPTCNTVKWLFDPAVLVDTDGTGYLYFGGGVPDGQKSNPKTVRVVKLGPDMTSLAGNPQVIDAPWVFEDSGINKIGNTYYYSYCTNWDNGPYGNARIAYMTSNSPMGPFTYKGTCFNNPGDFFQTTGNNHHTLVEFKNKFYIFYHTEWLNKQVLGSQKGYRTTHVDELPVSNGSIGNAKGTLTGPAQLQDVDGSALNYAASFCWQSGISVKGQGPVTQVNYGRGGW…	22.23
663129	-1.48821	0.493293	7.04754	9.84e-13	7.92524	1.47e-10	3.53834	0.000777888	1	No predicted TM regions	MRFIIATFLLFNALLCLAAPNPLNKREDENEESLVTLYETYYETVTEIVTETLNVDADVPTLSPEAVENIGIPGLDDADEIIIKTIIEIEDEVETENGNGNDEVEDEIENGNVNNNEVETRNGNEELNDEENEEDVNENVNEEVENENQNQNQNNEVVNEDENENNEVVNEDENENEEVVNEDENENEEVVNEDENENEEVINEDENENEEVINEEKNENEEVVNEDENENEEVNNEENEEERNNEYPVVPTTPPTNEEGIVSKMIFKADVLRPEINKLKLNMAPIKHAIIDANVDVDIDEAENKKDHNNKAHKKNIIKKIQKGVSSIMEKYLKEIEDMDMDENSYIKAKINAKKMENEVNSFFKKFLKISSKIDHKLY*	22.12
153036	-0.816507	0.538931	4.19127	2.59e-13	4.81598	2.08e-10	3.8705	1.34e-11	0.999	1	MNSITFVALFVVAIISSVFAQYGNPAPFNPIGQANPQQVPPVPPVQPSQFPSQPVQPIQPVQPVQPVQPIQPQQQSQPVPPAQQPQVPPQPVQPEQQPSVQPPTQKEQPVQPTPPVQPPTENPLEEAVPGEKKNEGSSHAGTLAVTGVAFALIAGVGYKNYRKDSKFKLPELPVFIGNNTPKEDPNNNKEVVVEMEVLLSESSSAENYSLAKNRAYKCMVSWTPKQSDEIILRRGDLVCVKECFNDGYTLGRNLSTKFDGVFPTCCLCRPEQNIIGSELVKNGKFTAIPKRVTSKGRKERRARRASRGVSFLSSVPGWNKNGFTSVPQF*	21.97
510372	2.15501	0.0973784	5.58486	1.82e-09	5.5871	1.15e-06	7.18078	1.48e-15	0.997	No predicted TM regions	MRLSTKNVLLIIALLSIDLVDGRNRCIVRPKSPLSTDVAKAAEPTSAAAPIIADINDAPVEDDDDDEEEEQEQEQKQEPVSKKVITTTRKINVTKSSTSSVIIIPTTSAAKKIPSSSSSSSSSSSSSSSSSSSASSSKSGKSLPNITSGTTGKTTRYWDCCLASCSWKENTNGSAVKACKADGVTLVTDELYKVRNGCEDGGKAYMCNDNQPWAINDDISYGFVAAAFQNGSQKDWCCSCYRMQFTSGAAKGKQMIVQVTNTGYDLSDNHFDIQMPGGGVGVFNGCQSQWNTSVDGWGQRYGGISKRSECENLPKQLRDGCYWRFDWFLNSDNPSVIFERVQCPTELTSKSGCVPPDNSKYKAIPWN*	21.66
665879	-0.88898	0.0758155	2.53678	1.56e-15	2.79957	5.62e-10	2.38511	5.21e-14	0.998	No predicted TM regions	MFKRLNCLFLCLGIFISNAFAFQIRMQTLYITDGTVNSIIHTMLNSYGIPFDTATLPVASVTLENESGALYNSIVIEGATSVNFPVEIKTQIEDYQKKYSVRVAYLNSEPDTSKGFSAAAQAQNVVGAQLTTEGVKMAEKIQMKGNDVFFEIPNSSVDSVGTVTSVGHYEPTITDPSALEEFLKYNNTEAGCAGAIYKKDGVNSMYIFIPFVDSIAAFFTSHFWINWTSYGIINGFRRIYLGVQVDDYFADNVVNELLQENRSYRTTVDDMKGLAEWQNTLASRMPKGSFYKTELAMNSIPILVAAEHKQYEIRNWDLTPQEDAYIKPLNEVGDQRWSGNEDTDWDPEALRKDPLYEYFAKNPKTQEDFFWLTHTFSHENLDYASKFDVENEIGLNVKM…	21.66
678608	-1.53046	0.476658	6.98024	8.75e-13	5.89823	3.36e-06	7.77548	6.49e-16	0.988	No predicted TM regions	MKFSKVLTCIGVFGAAYAGCPNGLNSCGEACYNPNLYSCSNGVLCPIGMRSCGGACYNPSEYHCQGGSLAYGASKDEYVPPVNNGSGNNAKCGNGQSACGESCFDPAIYSCDNGQLCPRGMKSCNGACYNPSEYHCESGKLVYGPSNNNSQPQQPAPNTGSNNSGNDIKNYDGFKLVFSDEFEGNSLDRSKWTPEVNCWGGGNAEKQCYVDHPETIFVKDGKLHLKAIYKGAYQLHGNDKCTLDNEGSCSWTQPFISGRVNSKAANLAWKYGKIRVKALLPSGPFLWPAIWMLPQDDVYGTWAASGEIDIMEARGQDADRISHAIHYGGQWPNNIYSDKLVTIANAQNSWHVYGIDWTENTLTFSIDDNPTFTVDLNRSFYSGKGNNPYTGNRQPFDQK…	21.28
452532	-0.401105	0.775888	4.27602	4.23e-08	4.25449	0.00022184	3.24343	3.85e-05	0.998	No predicted TM regions	MKSILFTILIVFCATVYSKYLDNLDRSFDKIEEKIVNIFIPLSDEQYQNLIQIVQISPEQVQNGNAKNMPDFEAAVNATIKYGEKEEVLPVNFKTGGMYARSNSKVGFNMKFEQKIFGRKSLRLRPDPNDKSYMREKLSSDILNRAGLPSVQAGYARLYINSEFFGLYTLLDSVKPAMIKKVFRLEEETDDMILYQCKYDGMDFSIGSESHCIDAVNEDNTDLSELKDLIQKVNSATTIAQFEEFLDVDLFLKNVIVEWLIGSFDHFLILGHNFNLYKRPTDNKWCIVIYDFDNTFGYNLNAGSFNIRGRNGGWGFNQNIDYTTLSFKDFNSKVNHKIFQYLIYQDDTKFKALLKDVLVYAFNPQLLKQHMNELKTFLTPYVNEDLTPVGGQLPGRVNR…	21.25
153645	1.64626	0.35222	6.04962	1.5e-08	7.17605	3.26e-09	5.21628	1.08e-06	0.999	No predicted TM regions	MKFFTAIVALFTASVIAAPVSTFEQCQKEVFDVTSACTAEVGEDRVQACTDSLSEKCQNFFKNPLQYISECKNISEQEKIYLEDFVSERHADNNLYCHKKSDGQYCPFGDVLITDKVLSEDDFKNAINATCQSNECISLTIESIKNTISAAKYRKEGPATYLAWYKNGLEYLQSDACLAQATA*	20.65
663962	-0.51672	0.664308	4.40977	1.87e-14	5.07865	1.08e-10	4.07762	1.26e-12	0.87	1	MNQCFINMKKMRFNISAVLSIAFLVCSTNAKLTSSQKDALLSLHKEARAKLNASNMKSISWSDSLASAAQSYSEKCLGMVHSHKGPENLAGSTTGDVKRMFNNWMDEKSGFNNSGYRSNFKDISYHGEDIGHYSQIVWADNTEVGCGMTDCPHYSARYLLVCRYKTGNVIGREVYALGSGSSSDKDESRKTTTKKSTTSAHRSSTTRKTTTTTTTTTTVAAATNTPAVSVSEGIKVPTATVAANNTLNNNSTLTETPGITIPINDQNTNKDNKKEDDEKKTDNKKDEENIVEEVGPSSYTTDATTYVTGVAVTGSVVGAAAAFVFLKKNPKQYKQLTDNMKTISRSITKKANSVKRSATTVTSSVKRSATNVTRKITTKVRPTQSDSSNPFNGSSYRYE…	20.5
453327	-4.34826	0.00388914	3.45679	8.17e-15	2.83852	1.23e-05	1.52646	0.00146269	1	No predicted TM regions	MKSITILAFLLSALLLCNAFSLSGLSNSSGSLSNSISNSLNNYINELKDKKRDLENYLSYKNIDRDIKFNCKRALDVYYDKENTSELKPVVIFIYGGSWYSGDKVKFTKFGSLLESNGYVAVLPNYILFPYGGFEDMVEDIYKSIQWTFKNIKKYGGDPERISIAAYSAGSHLTALTLLKSVFSMENNGEELAPFETLEKVVLLNGPYDFDDFSVKFLGSDPDIDNSLIEKLAKIVFRTPNVSPTDILKAYPDGSVTSLGAKKFVFFYTSLDQQVTESSANNFMAQMKRVYPEVDIEYVYKEGYEHTTVTRGVRAGQKEEEDVFMSLVNL*	20.47
672023	-0.787143	0.755211	8.01727	9.54e-15	7.02285	6.22e-09	7.7914	3.72e-14	0.998	No predicted TM regions	MKLLNLFTFVSAIGLTLAQCPNYLKSCGGACYSPNEYTCDNGTLCPVNMKSCNGACYSPKEYHCQNGGLVYGPETGNNSPPSNNNGTPTNPATPEGQKPQRDPSIPKKNGKMVIQIDNKTGGAWRDDEIYWVVLGRNQNHELSYLDLNGDLIRADMSLNDATTPRGNRRYASSIIHKLSDRKYVHLPAVESGRMYISYGEPVYITFNEGGYAGPDVNNPTDPNINTLFEYFEFTTESINGTITFHGNTTRVDFFSFPYMIRLMNTDGSYDRWEGDTGSRDEIFNSFKRSVSDPFKTLVDQYRIMAPCKTSFNEGRTYGDYFDDYINTFWSKYSHENLNFQCDAGSFEGHVEGNRMVFRKSGDNRTFFVDKPSTQDVLEGRGAFDRGSSSNPDLTRIELV…	20.38
512757	4.68523	0.00362321	6.32239	7.22e-06	7.79035	1.83e-07	9.06355	1.22e-11	0.993	No predicted TM regions	MFNLIFVVLPLITSLIHLPSVNAGIWKPKAGTTWNWSLGQNPNKLPLVAGEYDVIDIDLYDVTKETIKEMHDLGLKVICYFSAGTYEPFRKENKGMLDVKGLVRTKMKDWDEYWLDVRVEGIKPFMISALDVAKEKGCDGAEFDNVDGYSNVKWDDKFTAQDQIKYNSWLAEKAHERGIAAGLKNSVGLLKDLVDKFDFAINEQCSDYNECKAYTIFLDQNKPVFTALYGLETSKTFMSKVCSAVGTLDLSVIIKDPSQDLKYPYTRFNYDTFCGRKRKYRNTTTKTKKIRTVNSKSPRNWDY*	20.26	GH114
504126	2.31192	3.56e-07	3.07176	2.56e-13	2.53237	5.42e-05	2.3037	6.52e-08	0.996	No predicted TM regions	MKRFTLALLLLASYGKVKSSSDFCWSENLGEKSRPCCKNDDGIVVLKDMNGSWGLEEDGMCGYRNKGYNWNLRDKYDDTREEWEAFKIKWDNEYRYNFERIAITPGEDESLLNFGWESVTDNKPYIRISKNSDMTDYKEFSGDNDFYRKLGGSTYYVNKVTVEGLEHNTEYYYQRKLNEDWEEAAKFTTSDPDNFKFVFVGDPQIGGSVSRVGYHTSKTFDYSEAVRNDAFNWNVTVNSFFKKTGNPSLLLSAGDQADTMGEDESQEQQYSGLLLPELIKTIPIAPALGNHEVYSESFRHHFNVPNPYKPKKLDTLSRISAYNYYFKYNNVLVVVLESNHNTCHDCEMVISNAIDEYPDTDWRIALFHHDLYGNGKTHSQGSSDGKRLRACLTGLFDIY…	20.24
92305	1.48499	0.0870937	3.88794	9.64e-10	4.27538	5.47e-07	3.52781	2.61e-08	0.981	No predicted TM regions	MKFLNALTIVSVCIANAVAKNCWAEELGFKCCSSSDAKVEYTDNDGKWSIEDGNWCGILKKPECWALELGFECCTSEDIEVQYTDKDGKWGIENYEWCGIIEKEKPITKPVEEPTTIPVDEPSETTEPVSTTTVVDDSTPSPIRDISSKELIKEMNFGWNLGNTMDAQCIEYLNYEKDQTASETCWGNPKTTEDMFKVLMDNQFNVFRIPTTWSGHFGEAPDYKIDEK*	20.14
663118	-3.89554	0.014705	4.25971	3.84e-13	4.03409	1.99e-06	2.16739	0.000461176	0.998	No predicted TM regions	MNNNLFISTFAILFLATANAFTLPGNFFSGIIDKITGSDNSVNVPQKGGNFELDVASNSEFTINLAGNPTTGYQWYLNNEAEVEASSIVLVGQNYAKKNNSGKMVGNGGNFVFSFKANEVCGKTLPKLSFTYKRAWETETPAATSEITLNADCEKKQQKMMEADGSSDIIVKANEPFKVKLAGNPTTGYSWVLKNLDEISASPVIEQLSNNYITDEHEDGMVGVGGTFVFEFEVNEDACDQTLPKLVFSYERSWEKDTPAKTAEYTLKFDESACEASTDDEDYKKEEDKEIEVKNNETFTVELEGNPTTGYSWILENEQEVTASGIIEKVKDDFVEDEHDEEMVGVGGKFIFEYKVSNAFGKELPKLNYVYKQPWNEEENPVKVEYTLKLDEGDCEKKA…	19.7
671610	1.4605	0.22219	4.69322	2.52e-07	5.70441	8.65e-06	4.94044	3.14e-08	0.999	No predicted TM regions	MKFQTALVFAVAASFAFAQVSDVEDDVSNDLTDKSNESDVEETPKIIRVSKSSTIPKSSDDDNETEDTPDNELDTELDTPADDDKTDDDKTETEIDTPADDDKTKNDETEDDKPADDTADAENSDDYGDDNNKLEDSTDGAEDSDDYQDEGNSVDDLDAPSAAAEESEEEEDNSNTIVAGAAAGAAAAAAGYINNQNSKGYNNNQNSKGYNNNQNSKGYNNNQNSRENKYDNDPPYSNLDKKIL*	19.62
663703	-1.52165	0.244952	4.17324	1.02e-09	4.65705	1.48e-06	3.06537	9.79e-06	0.997	No predicted TM regions	MKFRNVVTFISLVGASLAACPPDLKSCGEACYSPASYSCDNGVLCPLGMKNCGGACYSPNEYHCNGGSLASGASTGAASNPAPAPASNPAPNPAPAPAPKPNNNNNGWNGWNGWNNWGGWNNNKNNNNNWGWNWNNNNNNNNNNNNQNTNTNPAPAPNPAPNPAPAPAPNTNNNTGSGSDANIAGYKLVFSDEFNGNSLDRSKWTPEVNCWGGGNSEKQCYVDHPETIFVKDGQLHLKAIYKGSYQLNGSDKCTLDNEGSCSWSQPIISGRINSKSNNLAWKYAKVRVRAQLPAGPFLWPAIWMLPQDDVYGTWAASGEIDIMEARGQDANRISHAIHYGGQWPNNVYSDKLVDGVNGQSGFHVYGIDWTENTLAFSIDERTTYTVDLNRSFYSGKGDN…	19.2
512874	2.39329	0.00533414	2.64494	0.000781414	2.74256	0.0165437	5.70758	1.04e-15	0.997	No predicted TM regions	MFGKKFLSLIGVLLLSNIRLTKASGPEEEGPVAVTTVLKECEQAPSGCASSDPADSYCYIGNQIYSFKGDACTTAAAITISSEAGVKIFDFSSTPAEATVNASTGEISNLNGLVLFNCVGSGSVTCKRTYGYVKTGTGTNKYYRIGADGTNEEIVSGEAVNTVGALDPDSFKLNVGGGVGFISDTVKNYLLELDNTSVFLSSEEKTAASGDDKSHIVIKAVSNTFVFDNAFNGMNSI*	19.17
514399	1.35938	0.052042	2.30516	0.00018557	2.35009	0.012042	2.47954	3.13e-05	0.986	No predicted TM regions	MNKLIFSLIVLAYIVNTSYAVYFKVLCAAQDYGGTGVSVNIDGTSHPMVSANSDILYEFTYDGVPNQYYYEITGTTINELTLFNNTPRTWDSQSTTTLYEIFGRPITIGDDIIATIPRIREPLPGYDKYSLLFQEGEMPVISVHISNADYLQLTTMVKKQKIEYKMEFDLFTPYEKYHFTNATLSFSGQGSVNQEKKPYKFDLSGNEEDKANSEIFNRKEFKLRSLRFDESYMKNKLIMDMAESLALPLTQTAACRLYVNNKSFGLYELSDMYKKKFVRRFFNPPKISEEYVYGSLYKGVSQQNNAGNPIPAYLYPDFEDVTISDLYESVVAADPTNAHADIQKFITWLNALPETASKEEIEQKFDVDMFLKYIILEYLSCHWDGYLGNGNNYFVYVEP…	19.13
671216	2.987	0.00208611	5.82383	6.98e-14	6.33966	4.4e-12	7.33146	4.78e-22	0.99	No predicted TM regions	MKLLIFISLYVAVVNSMVVHKAPTLTSNEPTKINKYKRAKSTSFIDGESYIVFDKTMETLNEDWVSDGWNLKEDAVKIIDGTIQVDMPAGAGFAISSRSLDSQYGELTFEYKLSVTDSTTKLNLLTYEGDNPDKYIYLQTYLYSGEDYDTVKIPIKNYQKNEYISSIKRFAFQNYDNNKDYKLYLRKIVYKDIKIEVEKYEAPISIIDTKECKLSPYWEDISENPNIFTFEMVDNECIIKIDTVMDEGVSFKFKSGKFYGGKFEMVTKSENNGSLIYWSASNSDDPDTFKEGKSYQLTTSYNTYVDNELEDVDSEYDTINISTFSDKLECSISKLTFAPILVDCEIQLYETTHIDEPDVILSDGELLWDPKIWGSTKCEREEVNGYMECSFEGKPSSWP…	18.91
677921	1.87068	2.76e-05	1.37359	0.00195499	1.63431	0.0122457	1.38818	0.00114553	0.989	1	MSRKIISFIILFFFIFGSVISQVPTVQQQPQVQQQPESFQQNTQNTQTQQNTQTQQNTQTQQNTQTQQNTQTQQNTQTQQTGQIQQNSNPIQNQGQKHNENDEVLYDLESNGKKPSEIKFETNDTPNLTVEVIEIKDKDNSVNYITEKSKLKIKWTVNKDNVTYANANAPSSFSIKLLGNVTEDSVTKLFYSLSEKVIATSLQNSSEYEYDVEKLDENYVYNVAVISDPVGISNNKSVGLSKTIIYKPYESKSSDDSKKDDNSGISPKVYIGIGIGALALIIIVFLISKKLGKNDKQREEYDLPVQYSTSPKPDELNRVSVVSDNNSEVSWSNLEIAQESHQTKNEADEHIYRTLDKKGSYKRATKPRENKPITNEVQSYKVVRTFVPTEEDEIRLDIG…	18.47
189361	3.81569	0.0275356	6.54645	2.11e-06	6.84807	3.77e-06	6.95222	2.38e-07	0.971	No predicted TM regions	MKFINSFLIFISVLKVVIALKTYEKCLNSGDIALIFDNKPSSRTVNKILKVLNEENVKAKLIINGVNEFDTKVKK*	18.33
501524	-0.938655	0.116716	1.28312	0.0014382	1.48964	0.0107165	1.34656	0.000482812	0.977	1	MKCLLLSILSIFCNVLIINGQYNYGIGLSEDNPKNSDTDVTQNISYNSILDDINNFYNQNMKYQVVANAESNTADDSNTTEKTNANVIGSNFTIVWSYNNILEGYEYNYPKNDVTIKLFFEEDANPNNWSNAWKNPVFEKTIPLEKVETGPILNGIQTYQYNWFINPKDGFIRSPKSNEKYKLRIYGDGKDVQSNSANFQCYGDGDIQPGLTVAFYIVENNRIEERYYRQLPIVDNGDGMQAKSSLVMSLIAAIFLILFNLW*	18.32
452048	-2.29604	0.25087	6.51741	1.04e-11	5.10819	0.000158131	3.49753	0.000514189	0.999	No predicted TM regions	MRILSLVLLACGLVKAYPQWPNWNNNNWNNNNNNWNNNNNAVDNNWNNNNNNWNNNNNNNWNPQNQQGNNDWNNNNNWNNGNNNGQPQGQPQGQPPQQGQPQGPPEQGQPQGQPPQQGQPQGQPQGQPPQQGQPQGQPQGQPQGAPVDLSSISFKEAPGNYLEPCQQAGKIVKESYNGVNGGNSLNVYLPFGYEESKQYNIFYLMHGGGENENTIFSNDVKLQHILDHMIMSGELQPLIVVTPTFNKCEARTFYKEFRESVIPFVEGKYSTFAKSTSPDDIKASRMHRAYGGFSMGSASTWAVLVNCLDIVGYFMPLSGDNWEAEGGFGKAKSVADAVNKAGLKSNEYVIFCATGSEDIAYPNMNPQMDEMKKMPEFSGGNFHYLVAPGKTHWWGYVRH…	18.3
457800	-0.186551	0.834186	1.89097	0.000561224	1.97251	0.0179636	1.44087	0.00856855	0.984	1	MIKKISIFLSVLGLFKFSQGYSCDPNVCKPPSCTCASQLPPGGINPKDAPQFVILSYDDAVNDSTFPILKNMYKGLAHSNGCPVVATHFVQNVYTNYHQVQQLYAQGDEIALHTFQHTALASQNEIDSGRTVLSTFAGIPLNDIKGFRAPFLNYTNDLIQSVQNLGLTYDSSTSTIRQDSSWPYTLDNGFNESDVDCNTTGTCGSITNHQGLWEIPLYSFFYKDASKPPVSMDPPYDNGDLMTLLKDNFNFRYNGNRQPLAIAVHAVHCSEPEAKVKLFRDFIKWCIGQKDVYFITYSQLIEYMKNPVKASELSGHPAVSCHKFETYKVKSDSEICDGIDNNGDGNIDEGIVESCGIGNSYFSTCFGCPTSEPSINNPNPVRNGDRKTIPPQGCTEGTW…	18.25
295938	-0.458467	0.48002	1.89483	1.96e-05	2.72684	1.3e-05	1.49949	0.000730856	0.994	No predicted TM regions	MIQNVLYYFVTILLLTFASAKECGKGYGSCPNNQCCSKYGYCGKSEEYCGSGCQSEFGRCGGDVIVDNAIVVDQSNTKDRNEIIDSAEVIEVKKSTRINTTKKRSSSTTSKKRTTTTTKKRTTTTSKKRTTTTSKKRTTTTSKKRTTTTSKKRTTTTTKKRTTTTTKKRTTSTTSKRRISSTTSKRSTTSTTSKRRTTSTTKKRRTTSTTKKRRTSSTIEKSSSSIKRTLSTIKSTLSSTKKRTLTIKRKTIIVTKKRKSSNSSKVVPITSSKKHKSATSIIAITTTTTTKNIPTTKQLPTTAVDAVSTPSNIEDISTSIVSTTSKAVPTATSEEDSSSTTIASNTTSETIEEEENPLEEENETTTTITTKSSTSDSVPTHGHSHEHSHNHSHNHSHDQ…	18.19
452138	2.34107	0.0376356	5.09512	4.17e-10	6.23683	9.22e-12	6.40766	4.87e-16	0.974	1	MFPKINLKFLTLTALFANSVIADKAKIYRNCLKPGQFVLTFDDGPNPETTPIALDVLKKYNIKGTFFINAHNWSDLENDPTAIETVKKTYAAGHDIGSHTYNHKDLFEAIEEGSMKENVDDMTDKIEEIIGVKPAYFRPPCGNGAYNESDPHKREMSEMIQEYLGERGYNIIMWGTDTMDWQYKEDVDSVIATMNEQLADPNVSPKTHSFITLMHDVYPSTVNIVLPTVIEYVQSLGYEFVPLSECIGVSPYQSISNDKENQNNLNNGESNTTDENNKNKSAGETNTNNSTPTSNNTNSTSTITNSSTKSTVSTNKEGDNTSNAITIHSSIILSVAITIISLILN*	17.23
678574	4.50852	1.35e-05	5.18371	6.88e-08	6.73819	6.42e-09	8.84382	3.37e-22	0.997	1	MWSLNFKKLIPLLGASLLCINSVKAEIPVCTGEGANINISNEDYEYCIYNKKICGYTASNPPTEIKDLKTGFQFIKVKKYEILKKEKTDVEEVHLIEVAEDGTITEITTINEGYYIEADNILVYCDNNGKCRVETPETPGPSYYIDYKGELIKNEQGSDLETIVKSNGYYINGNKNTKASKQLIKCDPTCTEVAAQDGDAYIDVTEEGRVITCQETDKESKVVKCEYKTPDGGYYINKSKIDSADKPLIDCESEGKCKIDGVTIPEPYSYYENALDPSKIISCSSTKNSCKLEQGNANEYYVQIKGEGKNNELMKCSVKKDEVECTNVPNPQEGYYLNAGGDSSSNQVIFCDDNKKCTTKHVSPGYFINNGKDEDEETPDDLIQCDFNICKTVVSSIKC…	17.22
339068	1.63872	0.267271	4.5129	9.01e-07	5.30517	2.34e-07	6.02869	5.2e-12	0.996	No predicted TM regions	MRFTNTITLSLVAAAAVQADMIYHCKEPNTIALTFDDGPNDRTTPQLLDILKANNIHATFFINGDNYIGNLEENEVGQEILRREHEEGHQIASHTWKHLIPDTKEGIKESMDRLDNLIESVAGYRPKYFRAPLGNISKETIEYFESLGYKVIQWDTDTNDWDYHDFPGLDDEAGKKKRVEMVKKFLTDEFAQERENYLVLMHDVNTHTAEQIVPWITENAPFDKYKFVTVAECLGD*	16.89	CE4
465520	-5.16055	0.000431503	1.86608	5.66e-05	2.7742	7.62e-06	1.17426	0.0144554	0.453	No predicted TM regions	MRNIIKLISILNLALLSFGNKESINDSKNDLTNILYTNEIKENKISDIPIKKSNNEMKNSNNNNDTDNDFFNQNVTGKDYPGIPCFDLENKYCTINFSEIGPITYNGFQNCFIYYPFAGIADIEDSKKEINFDLNASLGCIINKQLFGYVQYVNIKGSTDKLTTDTLTLPEHITLKQGENIIEHNNISLNIVLSDCDDVWTVKANDDEINCHTTPMAISTDGRCGYIDDKMILCENECCGEDGQCGTTTEYCNNTCQPFGICGDLTSTLLEKEISTDGRCGPANGKSCPGNECCSRDGYCGTTPEHCDFGCQLPFGVCSNYFYVASKWAYMNYQEDYMEDN*	16.56
460692	-1.80933	0.295089	4.66411	2.5e-08	4.27868	0.000471124	4.8289	4.52e-09	0.989	No predicted TM regions	MKYLTALSLIGAVYATKAYAECWSERLGYPCCKSSTEVFFEDSDGQWSVENDDWCGIQKDNNCWSKALGYPCCTSTNDVIYKDNDGEWGIENDDWCGITKSNPIETKTTIIKTTTSKAPTSTYNPNVPPKPALTNLDSIKDPAANCDISDSIKGDSLAKAAPFRMGVGLNGSDKSTSTVLSKKMRQLIAYQFNSVTYSNLMKAEHILDKSASQANANKGNDMPVLKFDTIIDGLEFCKENNIKMRGHTLVWHVQTPEWFFRTNFSDSGSYVNAQKMEKRMESYIKQMLEFVQYYYPGVVDVWDVVNEAVEIEGGSYDSSTGWNTRTKYNGSANPWYATMGPDYVFKAFRFARKYADKNVKLIYNDYNTFMSQKTNAIYNLVKKLKSENLIDGVGLQSYL…	16.52	GH10
514058	-0.157697	0.956716	4.05468	4.42e-07	5.25874	3.96e-08	2.09441	0.0171376	1	No predicted TM regions	MKFFTAIVTLFAAASVIAAPVSNTFEQCKKEVLDVTSACTAEVGEDRVQACTESLSEKCQNFFVSPLKYISECQTISEKERTYLEEFVNERHADNNLYCHKKSDGQYCPFGDILITNKKLTEDDFKSAIKASCQSKECITLTIESIQNTIIAGYRQNGPATYLAWYKNGLQYLQSNSCSAQATE*	16.09
669165	1.7204	0.0080319	2.15485	0.000107046	1.68785	0.0473202	1.56996	0.0054874	1	No predicted TM regions	MKFLSLIYFLFALLLSTVIAKETCCEVCPVGKEKYYSIDLKYNRCGECCMKSRDYWIFHIFEKGLKKAENEHPCSELGYNKYLETETHGALFIKMTLDKYDVSD*	15.83
676442	1.60357	0.544964	8.66668	4.22e-09	6.56796	0.000223976	5.59349	0.00023217	0.999	No predicted TM regions	MKTFYLLLISGICALVSAAGPKGAQLKDGWYFIKNPESGKYLQVSAAKDASSAGNVVISTGTKDNGQKWKLTNVSNGLVTLTSSLGNYNIDVANGKDSNGNNIILYNSYGGEPQQFMILKTSQKNVYTIGTKVSNFDKAFDIENGRSTDGTNVLQWTNEMKPNQLWMFEKADGGDDAACWSTAQGYPCCSECQDPIYEDDDGKWGVEDNDWCGISTNC*	15.72
508956	0.339209	0.685918	3.03487	2.94e-11	3.24372	2.4e-07	2.90171	1.54e-10	0.996	No predicted TM regions	MKMSFIQLFLVVLFITFSLASNSELHFSDLGGEIVIGKEKLQAYTNNLDEEGTMELRLVLEDDHEYNLSSMVCRVGKGQFNWTPPKNIPDGTKGVFKYTVKVDGEEFSGTSDKMKFVSSSSSSSKSSSESTSTSSSEKSDVTQTAPSEASVVSPDKIIINNSSPTNIQNGNDTVADNGQQQNNNVQQSLGNNNGQAGQNNDNNKVDGVNSPPNEGNNKYLIYIGGGSGIVVVALTGLFIFYRVKSRRSLSEYEFDSRPYNNTSMDISQMPNLLNGNLASVNILGSPSFNDTSKGSQYGLYNNNNNPKSYHVPNIESGGSGLLLSPDLSNMTSNFYNTSQKEKDKSKRNTYEMISPYDPRETSYQNFNGNFDESLVLDNNGIINLNSSSNMNLNVDINSK…	14.89
513315	2.39728	0.0108088	3.90955	3.52e-06	4.05171	0.001256	3.66316	1.04e-05	0.452	2	MYTSYVKKSILIFLILYIFKVNTLYIRQYKNPNLADSKYVESENNSNSNSTVTTASNSEKTIVETKTKEVLTTTTELPKQTLGVVDNKVKVTEVKHAKETVKVNSTNTNKQRETKTMSENPTNTADNYLIDSQPVDNSNNRFQNLPETEVLPETETDQNDDATNSDKNRMMTTSILAVVGFCAVGLIAVSGYRVVKKRSSKGMKSSYFYSSTNNSSYTYPSSLMESGNKRSSLVNSLINEDVDQNKINSYINVPYSNNKMLQNDTNFEKIGDLGPKMEVTIDSKSNLNNKNEEKREVRKSVISVKRSSISSVTTVSRNSIIRHSFLNPDLNIVRTSKRTQQLYEATNDHPAIIETFPSLERPFVPAVPIPLEESDINSLHPHSIYQTYQDDMEYENYYA…	14.88
672022	0.641767	0.832288	9.04258	7.54e-11	7.65137	1.16e-06	8.83115	1.44e-10	0.998	No predicted TM regions	MKLLNLFTFVSAIGLTLAQCPNYLKSCGGACYSQNEYTCDNGTLCPVNMKSCNGACYSPKEYHCQNGGLVYGPETGNNSPPSNNNGTPTNPATPEGQKPQRDPSIPKKNGKMVIQIDNKTGGAWRDDEIYWVVLGRNQNHELSYLDLNGDLIRADMSLNDATTPRGNRRYASSIIHKLSDRKYVHLPAVESGRMYISYGEPVYITFNEGGYAGPDVNNPTDPNINTLFEYFEFTTESINGTITFHGNTTRVDFFSFPYMIRLMNTDGSYDRWEGDTGSRDEIFNSFKSSVSDPFKTLVDQYRIMAPCKTSFNEGRTYGDYFDDYINAFWSKYSHENLNFQCDAGSFEGHVEGNRMVFRKSGDNRTFFVDKPSTQDVLEGRGAFDRGSSSNPDLTRIELV…	14.8
499365	1.10021	0.0385991	2.02789	3.42e-06	1.87084	0.00410196	2.49421	2.73e-09	0.891	1	MNQKISILFLYIFTLFVSFSYTLDTGIKKSDIQFDVDVEYGFLEKKEKIDISWDDVKNVEDLKINSNTTYKIELLTNHALRRKDDTLIWQQKELINTTRVFTSYKWKIPKLKKRNYYGILITVQGPTNNIYGLSRRLGYIANVSKLLSSNSTSDVAEFVNKTHNKVVFFYEDEVEKIEIEDDEPDDETAKVQSQQDNSINSNTGGSSYVLIIIIGLIIIAIILSLVAFSFYRKNKKTKENVREILVAQKEKEALQNFDIKSESAESEIVREKLKQEALEKERQKVYESMKEKNLLMVEGNSAFPSSISDAVSNAVSNTNTDFSWHGMEVMSFNSPTKTKGLSSLGMTPITPLTAPKKIDYDAIAIEVEDKIQHQEEEEEEELVEGQDSNEININIQPPE…	14.8
427438	-0.356194	0.870812	5.55177	1.25e-12	3.88766	0.000265804	2.69052	0.00147924	1	No predicted TM regions	MKNILSIALVALGLSTTTLAAPAWNGKHETMDFNYHDSSRFDMANWSNGDMFNCKFTPNNNRFENGKLKITIDGGWSGFNCGEYRTKKYYGYGMFQVNMKPIKNPGVVSSFFTYTGPSDGTKWDEIDIEFLGYDTTKVQFNYYTNGVGHHEHVHYLGFDASQGFHTYGFFWDRNHITWYVDGREVYTAYDNIPTTPGKIMMNAWNGIGVDDWLRPFNGRTNISAYYDWISYDAPRN*	14.59	GH16_21
665569	0.655075	0.774041	5.509	3.27e-08	6.41906	6.95e-08	5.51918	2e-08	0.99	1	MFPKINLKFLTLTALLANSVVADKAKIYRNCLKPGQFVLTFDDGPNPETTPIALDVLKKYNIKGTFFINAHNWSDLENDPSAIETVKKTYAAGHDIGSHTYNHKDLFEAIEEGSMKENVDDMTDKIEEIIGVKPAYFRPPCGNGAYVERDPHKKEMSEMIQEYLGERGYNIIMWGTDTMDWQYKEDVDNVIATLNEQLANPNVSPKTHSFITLMHDVYPSTVNIVLPTVIEYVQSLGYNFVPLSECIGVSPYQSTSNDEGNQYNLNNGEINNNSNENNKNNSTIISNNANNNSSTISINKEVENTSNAITLHSSIILSIAIAILSLLF*	14.34
150710	-1.22344	0.568236	5.39692	3.62e-09	6.63236	1.22e-10	7.07746	1.09e-15	1	No predicted TM regions	MKGKFTLIAALLANTIALTYAAPDPNFHIYLAFGQSNMEGQGPIEAQDKTVDSRFKMLSTVDGCNNRSLGEWYEAIPPLANCDGRLGPVDYFGRTLVKKLPEQIKVGAVVVAVAGCDIQLFEKDNYIEYSKEQPDWMVGRINAYGGNPYGRLVDMAKKAQEVGVIKGILFHQGETNNGQVTWPSRVKAVYNDLLSDLGLKAENVPLLAGEVVPESVNGLCAAMNDIIKTLPETIPTAHVISSEGLEPQDDNLHFSSAAYRTFGERYAETMLELLGDVEVVDNTSECWSEKLGYSCCSENNTRVVLTDDDGKWGAENGEWCGIRANPAAETCWSIELGYPCCSTSECKVVYEEDDDGKWGAENNDWCGITSENTIC*	14.24	CE6
101064	3.58625	5.2e-07	4.91103	5.01e-15	6.20866	5.75e-18	6.85468	1.89e-29	0.998	No predicted TM regions	MKSFKLLQLVLATTTCVVNAQSFCSSSSHSGQSVKETSNKVGTIGDVGYEIWSDSGNNSATFYSDGSFSCTFQNAKDYLCRSGLSFDSTKTHTEIGHMYADFKLVKQSISNVDYSYVGIYGWTKEPLVEYYIVDNWLSQYRPGDWVGNKKHGDFTIDGAQYTVYENTRTGPSIVGDTTFKQYFSIRQTARDCGTIDITAHFEQWEKLGMKMGKMHEAKVLGEAGSTGSGTSGTADFPYAKVYLGNGGSSNTGSKTLPGGVASKTLPGGAASKTLPGGAASKTLPGKTLPGGAASKTLPSGAAASKTLPGKTLPGGAASKTLPGGAASKTLPGGAASKTLPGKTLPSGAASKTLPGKTLPGGAASKTLPGGAASKTLPGGAASKTLPGKTLPGGAASKTL…	14.13
509421	-0.256317	0.857092	4.4545	1.82e-12	4.26362	1.18e-06	3.68543	7.3e-09	0.999	No predicted TM regions	MRLSFTSILLATSAICSSLAQNTNYPYCKYSTAPIAFPGADGGGKFATGGRGGEVYYVTNLNDSGAGSFRDAVSRSNRIVVFKVSGTIELKSDVVVKGNITVAGQTAPGGHGVVLKNFKIGLGGTNIILRFIGSRPGERGSNADYDAFGGAEGSNSIVDHCSIGWANDEQWGLYSKSDDMTVQYSVIGPSNSFSYHSKGIHGFAIMLGRKNVSYHHNLIAHNVSRNFRGKVPDKNACDFTNNVIYNWGSQTTYGTIGHLNYVGNTLKMGPSTKGGRNYVSVADSGTKPENYLIYLTGNRFLNSNNTPYNDFSNNNWKGITYKNNSKNEGNTKSNSPFVMNNGSDNSSTIAHVESAEKAYDNVLAHAGNGISPDKRIAIDKQCAAETKNGTGSLVGARPY…	14.06	PL_1
665714	2.64104	0.0265072	5.12468	1.01e-08	5.32832	1.52e-07	6.69031	7.79e-15	0.995	1	MKLLSYICGALSIAGAAMASACNRDLECLTSNAQITFIGQIVTRDFTNTKYFSATVKPLCNMYGNVGGITQEEYSRTITIGGFGNHAGGTCDAEIGNVGDIDIFFVHVNNTVANGGVRTFGLYDPCYGAFRNNTDNYIQLTKYAVKNNYTPNGVQCPSIRQEANGINIDGTSYPNPVDLNEGSTNTKVNLDENTGDAPKTFVMTSMAFVVLGSLIQLFL*	14.03
102822	-0.7971	0.730009	4.67373	1.56e-07	5.95488	3.88e-08	2.17188	0.0280226	1	No predicted TM regions	MKFSTAIVALFAAASTIAAPVNTFDQCQKEVFSVTSACTAEVGEDRVQACADSLSEKCQNFFNSPLKYITQCQNITEQQKTYLEEFVNERHADNNLYCHKNPDGKYCAFGDVLITDKKLTEDDFKNAIKASCDCHECVSLTIESIKNTITAAKYRKDTQSTYLNWYKNGLAYLQSEECLAHAHH*	13.77
675424	0.623461	0.623334	3.59583	2.55e-06	3.33629	0.00241962	4.39279	2.38e-09	0.909	No predicted TM regions	MKLILYKTLAIIIALMSIGFVEGCHNKKCKQHKPELMKKTINYSAYGALDVYYDNSLKKKRRPVVVYVHGGGWCEGSKEKEKYMGEFFQNNDYVSVMVDYRLYPETESIDDMVDDIYHALKWTTKHIREYGGNKNEITLIGHSAGAHLATLTIVKAALRIRINRHSLSPIHIKHLISLNGRHKIDEGEELLAGIEQLKQLGNIPGLSFLATYAEAREHLLVGKGGYDQSKILKGYKDQSIKTLGAKKYTFVECDEDNVDPLGLAEPMIEQLERTVRKVEIDHKIYHGGHSYILDGIQNKDEEIEKELLDMVESI*	13.62
671840	3.91193	3.31e-17	2.92535	2.41e-10	3.09044	2.73e-06	3.32183	1.98e-13	0.691	1	MNLNKLFLLSVNFSLIFCLEPIQECKILNNYSNYFDDINCCNSMRVECHENQSHIIGIDLNDIIERKVRDKFSLETFLNQFPSLEKLDISYNGLKGDLIIPQNTTLVELDASNNNFDGKLVIPDNSEVSLFFSNGESKLKNLNISDNMFKGELIIPTNSTLEKLDASRNLFNGTLILEENIKLKELNISNNELTGDLNIPKSSTLMILDASENVFDGNLNIGENTKLEELNISDNRLNGKLIIPPNSNLKTLKISNNLLHGNLDLSECSKLEELIANDNIFDGELNIQENQHLEILHAINNELKGDIKIPKSSNLKEIYLRNNKLNYSCNIEVENDFPGCNDQLRTFLFIVIPLVVLIIICFVVVMVKKIGNGNENK*	13.33
670098	-0.195002	0.960859	8.43046	3.35e-10	8.61499	6.06e-08	3.08623	0.041408	0.995	No predicted TM regions	MKNSFKILATLLSAYSAAAELTCWAESLGYPCCTGKNPIVYEHDSNGDWGYNWKTNEWCGISTYEDRVNDEVCWSDALGYPCCHGCTVYETDADGSWGYESNQWCGIQSYCQEKGAEVPTPEPEPEPTTSPSISEYPTDIFTVGDEKIYDFDESSIFDGSQATDITFNKDGSVTYVANAAGSGGGIVFYIKKDKSVINLSNYDSVDIELVFSPVNGKWNADAKAPSFGFRVYSRDATGFWSGFEDVEYFGEESGKYYGTLVKNVKLTDEIKAKIIENCTYDDIIGFTLKFNAYQTGNNDNDELKVQIKKVKFNKIEGTPEDKFTDDGLSDSDRGTVKHIEYPTHDYVTNDESDVYNKPAWVYLPAGYDPEDKDTKYPLFILLHGFGQTENNWGLTDQGS…	13.19
678486	2.01773	0.0901252	5.77688	1.3e-11	6.45135	1.97e-09	5.13763	1.82e-09	0.99	No predicted TM regions	MNTKLILKALLCATALFSASVEGKAIKKCVPKLRNAVGAQMIVQGYEWGPAIPKVIVEFQDKVSGFDVNTFAVKTDNVEREVVDVYYTDAEGNKQDAASKYVALELTVKTAVVPFLNVSMGEASPFVYDMETGRNSWSTNFELDLDLKDGKTFKVGRMEYGDEFPWKTYKYNLAKNYVVPESKPWEKDSFTAHDITLQRASFTPKGAKTDGGKNPLIIWLHGAGEGGRDLDITLLGNEVTALAKEGIQKYFTTSELNGAYVLAVQAPTMWMDKGDGTYNDDSNGKKQISMYDAVLFDAIKDYVANNSDIDTDRIYVGGCSNGGYMTMNLMFEHGDFFTAFYPICEAYMDRNISDEMIEEIKDKNIWILHSEDDTTVDPLASSIPTYYRLMKAGAKNVHY…	13.03
403614	-1.93481	0.0653283	1.961	3.09e-05	1.81427	0.00802509	2.3097	2.71e-07	0.97	No predicted TM regions	MKFILSTAIIVSLLFTKNVEARWKPTPGMTWNYVLGDDNFNVHSEKAQVIDVDYNKSASTIQEYHNAGKKVICYFSGGTLEKHRKDFAEYKKVDGLVRNKYEEWSDENWLDIRKEGLKPLIRSRMKEAVSKNCDGLEVDNLDGFQQSEVQSWSNPLTKADTITFAKWLGNTAHELGISIGLKNALFMINEVGGYFDFAINESCATLSHPECHLYKPFLSEGKAVFGVSYESRMSGNTDLCSSLNGINISMIVKKDQYLRQEGYIFDGKSECGSSFKTGKYFNINIYKYICIYIYIYFLIFKID*	12.78
644337	-1.42967	0.497348	3.68984	0.000143994	3.18679	0.0234496	5.21339	1.09e-08	0.994	No predicted TM regions	MKITGLFYLYFLLSIINFSQALRCGEKFNNKKCPENQCCSYLGYCGRSKEYCDASYGCQSEYGRCYGNATTTTTTTTTLTSKPTTSNVIHCGPDYDDKICPGDACCSESGQCSFDLESCGVGCQKGYGFCLPTYEFDRESCLECEDCLNCDESPIDKLLCPKTCFKNGNKRNETIEIEPCTMEDNELYKLEAINLERLCSECNKCIDCSQFPDIAKKYPNACKRVSTDISTDGTCGPQYGNKVCPEHKCCDESGHCASSQKSCDIGCQAGYGNCLPQESVLCYACVNCSYCDNEFESLYCPSTCISN	12.7
672034	-4.62114	0.003023	3.02438	5.93e-07	4.35981	1.49e-07	1.84995	0.00328424	0.999	No predicted TM regions	MKFFVFASLLTAGVFASKCHPQYECCSGCDVFYSDNEALWGVENGNWCVIQNSVCGGNKATDYPNCNSCDVYYTDATGKWGVENRNWCIIQESRCGTSNVSNATYDNVNTPATGGGVNPIPVIHLKSSSGNSDFATKPVEKHIADQAYMGGNKPPEPYNEECVITIEDTDGTKAVNGVNGKVKVRGNWTSNYPKKSLKISFDDSQSVLGLNGGKKFKNWVLLAEYKDGSMLRNKASFALSRSILGPDGLYASDSQLVELKINDEYFGVYLLAENQQINEGRVSITKAKDDYQGTDIGYFLEFDTGYSRYEDKIDSLIVDFNNNAPLKPYDGNGGSGKTIEPSGGSGGGFGGFGGFGGWNQQPQQNNQPQQQNNQPQPQQNNQWGQQNNQPQPQQNNQWG…	12.69
674165	-2.03572	0.283129	5.88641	1.46e-13	6.39902	9.87e-11	3.73418	6.21e-06	1	No predicted TM regions	MNYKLLLLGLLFFLVNSAIAKSLFKRQEAEDSEVESSAVEVDADDVNADDVEEVDSGVESEEVVERVKEYIKGANPYMPLWEHVPDGEPKVFEYQGKKRVYIYGSHDTNRDEYCGKDQVVWSAPVEDLTDWTYHGVCYVATDGSNLYAPDVVQKGDTFYLYAAEQNGAAVYVATSKNPAGPFTDPIKTDVGFDPGVLVDDDGRIYAYWGFTHQSCAELEDDMVTIKNGTLKNNVLKHAITDWSPADGFEDPVDAFFEASSPRKVLGKYVYIYSKRYYTPQPQYGVYEDCNGFLSYKYSDEPLGNYVMGGDISFNAGELLQNDDGTKTMTYRWGNNHGSIVEVDGQWYIFYHRQTGVNEYARQAMIEPVDVAMDKNGKLFIGKITYNEEGEPISSEPVEM…	12.3	GH43_35
670587	0.364903	0.6804	2.53033	2.19e-05	3.04427	0.000456395	1.54508	0.011843	0.865	No predicted TM regions	MNTIKKSIYFILLFYLINLINAKSDSRIRNFGSNNKYYIISIKDSSEYSFDIQPSKRSENVEKLKKKDLNEVPKFNPLDFDEITEIIKSEDCYSKISDMSLNDTSLCNLGNNSLINNDKIDINQLEKELKPKNKFVSKKLENLAEIIIDNIDTYRNDVVINELQNEVLKRSSTSLKDLLENKIFSKILKKTFNVLDVTLINAYLSKEIYEIVKDLPDVVECIEDVKIQNPTIPESLVHIDKSIKSSRTDRTSKNVKRDENENNYYNITDIKVDTKWSDVSVEHNAGLHLSLISQSKFDSNLIGKYDTNYYYPSTAGSGVDIYIIDGGINVNHADFDTTDRTVTCDAITNEDGYTVIEKDSELSKNCSGTEKKKQLHGISVASAAAGTLYGVAKKANIHA…	12.13
676092	-0.631764	0.776484	4.83199	1.09e-07	5.29901	1.54e-05	4.85689	6.07e-08	0.996	No predicted TM regions	MKFIYPALALVSLIFANGAKARWQPAPKTTWNYVLGHDVDIAHETAKVVDIDVRKSVEKIQKLHKAGIKVICYFSGGTLEDFRDDINEYMKVKGLVKEVYDDWPDERWLDFRVEGLKPLIKNRMKIAVSKNCDGIEVDNLDAYQMEIVKKWKNPITRDDTIKFAKWLGSTAHSLGISIGLKNVSGIIDEVADYFDFAVNESCAKHNECYRYNNFLKSGKAVFGVTYHGLDKNRKALCENLSGLGMSMIVKAGSSLVPESIIFNGKKECGNSFSDAVGAAVKPGSKSSNNKTTKKTTKKTTQKTTKKNTKKTINEKTTAKKTTSKKTTTKKTTVVIKKTSSRKVTTIANKPKTTKKLTTTKKVTKSTKKPATSKKVTKSTKKPVTSKKVTKSTKKPVTSK…	11.82
394421	-0.444111	0.684805	2.20572	0.000714733	2.88056	0.00178011	4.07116	8.89e-12	0.919	No predicted TM regions	MNIIFKILLLTYFCITYVHSYTIGLKTLILHTQEDETFQNIVYGLESYGIDHDDILINNTNNVLEGNLPLFDEGGNPKYYLIIITSGHLSSITIDGSYTSSLSDEQWSYLSNYEQTYNIRRVTFSDTPEAETGTKIYDVASWGNTYIQKIVGADNDIANDIYKKAGIKKDAPIATNNNFYHTPVLISDPSVATPVFYFEPCAEIPDRTVGATYVKLADGRERLNFYLPTASWSLDTIVLNHLWIHWGTHTLYNGIRRITFCPHIDDVFISTNLVSTAQKYDSGIVLNDHEFRVSKADFEDYLKFKKEIIQKMPAGSRFDIDLAFNGNGLLPPEDQLMVDGNRYVALDFIKPMGEGMKNWPVEHYEPNWTEDYLAKDELYKYFKVKENRANFFWCSHTFT…	11.78
505840	0.865033	0.292848	1.71491	0.0150224	2.21059	0.0344731	1.56387	0.0219525	1	1	MCKSLLLLILLLTLVKISFQACCFTVQIQGDGVSSYYVDVMLKPAAEDVTITYLQNYSVESTQCEQVQGENKLKCQGSVLKDYFQTRIVMKDPSNANINSIDMDVYSGDERCQRSFDVCNPDGTVKTENGDNYCFFFGCFPKMACYIGIGVFIVVIAGIALAVIRRNSGSGENAALDRPNTKKSHLNSIPNPISNPINGYSNTNNKETLIQIEEMPVDFKEAGTTNWVNKKYNSQPSNLNKDLGLGLGSGGFGSKGTLLPQTSNVTVLNDPSAGLNRGRSVKRAQSTRSSKKSRSNDPNHLNAPPLPNGNSPLYNSTSLGRTKSARSTKSVRSVKSSKSMRKQRGSESGGSALTPKKSIRNQPSQKRYHIPSDSESDSSSDSDNEVLGLRAKPSMKRTN…	11.63
676575	0	1	3.69359	0.04603	4.9448	0.0179777	4.61283	0.00507304	0.986	3	MFSKRRLLIVIVLLSLIEYVYGQTYKGPALGVGWGTLLLTVSFLMIAAIWLLTAYSNNFNNIVIYTSIFYISLFLFLISIPTKPIEYDTNSKSSSNDIVKY*	11.43
665316	-0.359614	0.533049	1.67571	1.19e-05	1.54507	0.0079378	1.06961	0.00646207	0.912	1	MTRKVSIKSFINIFIILISLIITNAQDDKYISILSVNGGKEIEAGKTASIKFKFLSQTSDKAFNFVLRDENKKVFIKVGTVDDTKFQFNKGNTYDIDINIPEKLDFNEYLLYAYLDEENKVSDSFSVKVKSNSDNESIDNNQNVISNNTLSNSKSGSIGTSQPNVSTAGNSSGNENSKVFNWSNIIIIGSIIGIILVIFIVFCFCVKNGKKRNDDVWNLPPSVSEPHLVSSSSPINAIPLQYKNNLNQNINGQQFISTMSPGSPVGHSNYIEGLTSNNNVNQSNNIQSPPQAYIHDTIYSNNLSESMNSPQDDEISSPSPSYYYQTFKPHQVYRVLYDFQPSLPDEMEVQPGDIIRTEETFEDGWAFGINMTTGKQGTFPMNCLEDDNVSEGDSRSFVS…	11.41
452527	-2.06927	0.267647	4.93449	1.34e-10	5.94989	7.3e-09	1.74514	0.0447319	0.978	No predicted TM regions	MKVLLFIPLYITSVLCSYLSGLDRTFSEAEFKVVDLYVTMPESEIQNLIQSVQHSENQVQMGRTGEDFKYQNATIVAKWNGNEKVYENVSFKTGGMYARVNDKVGFNIKLPKKFLGRKNIRIRPDPSDRTHLRSKLCCDMANRLGLPSIQAIYARLYMNEEYWGLYTLMDSIKTSWIKQTFNPSVEEITTLIQCKSGGADLAPGTERKCVNANDDYPNMDVFKQFVDEINAAKTIEEVEKILDVDVFLKFMAMEWLIGSFDHFLVLGHNFYFYKRESDGKWIIIEYDYDNTFGNGLSNPTYWNSKKNGGAGGWNFGGAGGAGGANGWNFGGAGGANGWNFGGAGGAGGANGWNLGGAGGAGADMGNNNNVKLNARAVEDGVTADIKPNANANANVNVNA…	11.33
378505	-1.55931	0.570221	7.63866	1.29e-06	7.31653	0.00181775	3.87008	0.0195352	0.994	No predicted TM regions	MHINTRFVLSLLAAIPTVFAVNGKCANGRKGICIATGTCSQYKGSTSNGNCPNDGNNIKCCENISCVVDGITGSCMFSNECSGTPYSGKCPGGSDFKCCIKKSNSGGSGSSGSSGNSNTGVGQKCTDGSRTGTCINTSQKSCDGDLVSNKCPGASNIRCCLPKKTSGNSDAGVGQKCSDGSRTGTCINTSQKSCDGDLVSNKCPGASNIRCCLPKKTSGNSDAGVGQKCSDGSRTGTCINTNVTKCNGSLISNKCPGASNVRCCITTDSTGNSNTGVGQKCSDGSRTGTCINTNVTKCNGSLISNKCPGASNVRCCITTDSTGNSNTGVGQKCSDGSKTGTCINTNVTKCNGSLISNKCPGASNVRCCITTDSTGNSNTGVGQKCTDGSRTGTCINTNV…	11.29
459085	0	1	9.18122	3.96e-09	10.4728	1.09e-08	9.72714	2.26e-10	0.991	No predicted TM regions	MKFVKFGIVVLSLFNFDLTLAKRCGKENGLSCPKGYCCSKYGYCGKSVDYCGVGCQSKFGECNKTTTTQKTKTINSKESNISTNGKCGPKNGNKICPKGKCCSKKGYCGETDAYCKSGCQSEFGVCKDTKKSSTKKTTKTSLISKNGKCGPKNGNKICPNNKCCSQYGYCGTSKAYCGKGCQSEFGKLASTLTSTSSAVETNPISTDGTCGPKHGNKVCPGNECCGSDGKCAFNNKACGIGCQKEFGGYCLPEDYRERVCMECVDCVDCRKNLFYALRCSSACASDPDHLDDGVFTLDYKEGEVAFITYRDDGAEIYEDYEGNTITIIYPEDKEPKTTTKKTPTATSTV*	11.18
90905	-2.05944	0.252712	5.35267	3.23e-16	4.71231	8.04e-08	3.153	4e-06	1	No predicted TM regions	MNYKLLFLSLLFFLVNSAIAKALFKRQETEDSEVESSAVEVDADDVNADDVVVDSGVESEDPVEKVKEYIKGANPYLPLWEHVPDGEPKVFEYQGKKRVYIYGSHDTNRDEYCGKDQVVWSAPVEDLTDWTYHGVCYVATDGSNLYAPDVVQKGDTFYLYAAEQNGAAVYVATSKNPAGPFTDPVKADVGFDPGLLVDDDGRIYAYWGFTHQSCAELEDDMVTIKNGTLKNNVLKHAITQWSPADGFEDPVDAFFEASSPRKVLGKYVYIYSKRYYTPQPQYGVYEDCNGFLSYKYSNEPLDNYVMGGDISFNAGELLENDDGTKTMTYRWGNNHGSIIEVEGQWYIFYHRQTGVNEYARQAMIEPVDVAMDKNGKLFIGKITYNEEGEPISSEPVEMT…	11.11	GH43_35
452354	0.641775	0.829464	7.51313	3.7e-08	6.84807	5.27e-06	7.36669	4.86e-08	0.999	No predicted TM regions	MKSFLLIGFGILSLFKLADAACGGAYAQCGGNGFKGSNCCVSGYTCVKQSDWYSQCKPGSSSNTGSNNNNKNNNNNNNNNNNNNSSYPKGSGLQFYTKCKNSKHWAMTYDDGPTEFADAILDLLKQKNIKATFFVLGQMYMNSNSAEWKRIVKRMNNEGHIVGTHTYSHKDLTTLSYQQIVDDMNKITNAVYTAIGKKPAFMRPPYGSGNGNQNVKNALQAAGYTAAINWNVDPMDYSNGGNINYAKQVINQAKGQPIITLNHLKYGGATKDGILALARAEIDTMIANGYTPVTMEQCLGLKAYQ*	10.77
676501	0	1	7.08943	0.0017993	9.34682	0.0016795	7.38717	0.000713791	0.999	No predicted TM regions	MKSFIFASIAILSLFVQQAPATPAAPQGGQGGGLKFYSQCVNPNEWAMTFDDGPTQFADAILDLLKEKNMKATFFVVGNLYMNTADSNWARIVKRMYNEGHVVGSHTFNHKDLTTLSADQIKSEMTQLEDAISQAIGKKPAFMRPPYGSGNGNQNVMSTLGSLGYTAAITWNLDSGDWDNKDINYAKQVFSGANGQGSISLNHLQYNGSTKESIVALASAEIDIMLSKGYTPVTMDKCLGLNAYQ*	10.45
663951	1.76009	0.0199529	2.65509	5.37e-05	2.71356	0.00496051	2.44088	0.000159544	0.961	1	MKLLRSIFIISSLIASVFCDGSTNYELTFYGQKGETHAKKDPSCPQYDDDNLPTYFAALSTSLHNYKDYCDKYAIFMASNGSNVKTVAKAVIVDSCSRCGTYHLDVSLNAFNKIGEKSEGEIPIIWGVYSKSGSEVAGPYYSSVSGTAKKLGLSSDAFVSAFRANAKSLASSGSSSKEFSASGAHIEQPKKTTKPTTTRTTTTTKRIVTTKAAIPKNTPVAPKPVTTTTKTPFPLANQPKQVPGVVGGQPQTPGTKQVTNPTKQGVNPANPLNNPANPANPANPAKQLTPDSKQLPAVNATSSVVAAQPAQPTQSVQPVEKVIEDKKEEEDDGGIGTIGILAIGGGCLGAAGAGLLFMKKRSPNTYESMKQKFPEAFSNVKRGLTRSATSVKRTFTKRN…	10.43
376263	-0.746963	0.414207	1.75274	0.00406223	2.39381	0.00554077	3.42747	4.34e-10	0.939	No predicted TM regions	MFKFLIFIAINIALIYARSVKFSVIAFGSSVEVKIGSNTYIMTKVDKYTPVFRYNASLTSSDYSYKYIVDGKEEPFTRTLDGSSTTTHNEFFGRKDTIKILPEFNHPDKGSWKRSIGKTSLFDDSYIPTVHIYGDNAESTFHDAKSRYMSRVVFILKDDIITLKDVACYPKNKSWPKFQFKLVTHAHTKDISGVYGRYVLKFRDNNEDPTFFRQKLYSDILDTIGAPTIQSIFARVYVNNVPVGSYVLQEEAASESFARACFHGNNNGQFKITNIDDLGHPLDCSTGADIDYGDNVNYYAFQAYNSSRYDNSRIKKLAKALHDLNIDSDSAVETFNKEWFDIDTFFKAVAMQYLTGHWDSYLFYSTNFAMYDDPTQSSGDKYKFYFICQDWDNTFGINL…	10.38
666324	1.49615	0.0185195	2.85927	5.58e-08	2.51496	0.0013271	3.16292	7.97e-10	0.984	1	MKFFFLLLNKGLNFLVASLLILVANIQNVKAIDECLDFENAMKQLGKDTMKKFEEQKVENCCYYNQVTCESIEEQLHITGIKLEKIDTFYEGSETEAINTLSNLPYLSSLEISDSNNSKIPGSLDKLKNLKTLILSGNNYHETLPIEIGRLSNLEVLNFTRGLMTGTIPVEYCNLVKLKTLDLSEQKFTGAIPYCFKKLKNLEILKLKKNNGFEGYVPILPKIKSCDYQNTKLCTFKSAKCKSNSKPCTAEDVKSTNLNNGNPNPNSNEYEDEVSPDPSSPSNKNNNSFIDAFLSIMKFLLYSVVLIIIAVFSIRLYKKRNKNNGSYKKLINNSNSINTTYSGNYNISSNASSRELTNIPDFTILNNKSNPYLNDTELKSSSSTSKKGAIVTTPNNSSM…	10.11
456468	1.1003	0.0231286	1.95551	2.1e-06	1.68257	0.00763768	1.99013	8.04e-07	0.963	No predicted TM regions	MKSLSIGFLFALMTFSIKVKGECWSEKYGYPCCERLNHSYIEQGTEEENAYWAIENGNYCGVPKCWSLELANPFPCCSDPNATVEYTNDKGDWGVENGQWCGIIKTSESKPTYTGKCWSMKLNPPIPCCTGKDLKVIEEDSNGKWSEENGEKCGIPVIQEDDETSSIENCWVFKEYGDMYKCCKYDSIVPNYSTNDGLWYFNQNEDHWCAYRYGKPKWNDRASVEETKTQWEDFKSKYGNGKEIDINDFQRLSVLPGEDESKLNFGWYSKSKEYPLIRFGVSKDLTEENEVTGTSYQCKNIDDVQYYCNQVTVTGLESLSTYYYQRNLNGKWEDVIEFKTKNPNNFRFVFLGDPQIGASKNNFSVLTEQRLTEEEGLRNDAFNWNMTIYNSYAKANEAS…	9.96
464016	1.14277	0.0928116	2.39003	1.67e-06	2.49268	0.000267084	1.68908	0.000962504	0.998	1	MKAFSLSFLFLIFHFILNVYAGKYIPDVSVFIENRINLLYEKNVTTDIKTSTNTLDVYYDKSNTDSLKPVIIFVHGGGWFFGSKSDYSRMGSMLVKEDYVGVIINHVLFPKGSMDDMVDDVYNSVQWVYNNISKYGGNKNKIILTGHSSGAHLAALTTFKSSLGIKNNGKILEPLPELHKLVLFNGPYDFDDYDIGKIIGINEVEHGITERLTSLIFRSETISPTDILKKYDDDSITSLGASIITLYSADKDDAVPYSSADNLSKQIRRISPSTTLNFIYTENKNYDHFTLISGVIRNNSELQQMFIDICEI*	9.83
393146	0.369225	0.825438	3.33494	0.000878234	3.86905	0.00818375	3.75195	9.12e-05	0.855	12	MAFGVTKRLVFYCIIATLGSVIYGWEVGMLNIIFSMRSTYGVRFGTFVDNGKGEFVATPSKATRESIITPMFTFGCVFGSILAMSLMDRIGRTKPLALGSFIYTLGSLIQTFSNTIVVFCIGRFIAGIACGVTMVVSPVYIAEITPKNRRGAMGLLFNFNLQAGFFFASIADTLCLKLIKGEAQWRTAVGCQLIPAVLFMTLIWFGPETPRYLLMKNQDEKALDVLAKVREKSKDDQEVIEEYTDMRDKLKAEVTDGVVRWGQLFTNKFYLYRIALCCVLQFLHMLVGVNAINYYSSQIYKDYLNIDAAKWGSWLVVINNLFVVVFSIPALKYVEKAGRRKILVLGALVLAICMFLIFLLCLILDKTGHAVFGVLCVICTYIYSVAYGWSWGSTVYVWQ…	9.82
665568	0	1	7.55895	8.38e-07	8.51247	1.48e-06	7.21007	1.91e-06	0.993	1	MFPRINLKFLTLTALLANSVVADKAKIYRNCLKPGQFVLTFDDGPNPETTPIALDVLKKYNIKGTFFINAHNWSDLENDPSAVETVKKTYAAGHDIGSHTYNHKDLFEAIEEGSMKENVDDMTDKIEEIIGVKPAYFRPPCGNGAYVERDPHKKEMSEMIQEYLGERGYNIIIFITLMHDVYPSTVNIVLPTVIEYVQSLGYNFVPLSECIGVSPYQSTSNDEGNQNNLNNGEINNNSNENNKNNSTIISNNANNNSSTISINKEAENTSNAITLHSSIILSIAIAILSLLF*	9.82
239583	-0.133939	0.932352	3.66752	1.35e-08	2.80656	0.00383587	2.78471	2.07e-05	0.79	4	MAVTNKLYVLSLLLQTGLAVTIAAILSKEGAYISMGIHSTLIFLSVAISFMGFWTTSLKYLYMYIIAVLIWLILVVFLFLDIFGIIHILQSLDDLIIGRSAKNNYKNGRTSLFSLSFFLYIGLMVSMVLSIILSCFVKLKKTVDQTDEYGNTFRSSKVVSIIGNPSSKKARFASQVGTMENRVQEYDSIEGDPGIQIIPSNNNYFNSLNNKRNSRRKDIDYSNYNKLPSDSPNEIFMNNRPKMENDVDFDSMRRMKNETRLNVFNPRLNEDYYSIITDKSPFSNSPYNNNTNNNSIYNNNSNYNSIYNNTPLDTSPTNIKYNTISNDTKPEPLRSALKKRDDPNKSYTWDRSVSSRKGQEERENIERARSRERIREKERERIQERNRNRDRNRDRDRDR…	9.75
464995	0.113613	0.959334	4.08088	1.84e-07	3.50794	0.00180593	3.44991	1.06e-05	0.989	1	MFSIKKSILLTVAAFASIQSVVGEYKNYDECIKPGDFALTFDDGPNSKLTDMVLDVLKKENVKATFFINGKNCMDVANDPEAQRLIKREVDEGHVIASHTYTHPETGITTLTDEQLTSELKTLNDLVFDITGLKLAFFRPPLGEFNEANKKVIESLGFTANVLWNLDSNDWKAGDNATANYFKYLDNANPSTNSFIALNHDIQEVTATYNLQLMIPIIRDLGYHFVTVDECLGMSAYQNVNSLENKGASNTTVPVNATIPTPITTVFQTPTLIKSIPSSNLKSGAEALTYSILSAIVLVFITLFNTN*	9.58	CE4
671262	-0.929123	0.23329	2.3219	2.34e-07	2.12996	0.00126581	1.48017	0.00145266	0.89	1	MLKKIFKIIIFSLIVTIVLGTDACNDIDEYLKGKNIQPLPTCFSGLNGELISLDLTNNDSFNEEDYKNIFSYDTMNTLGTLNYKYITKNDPSDEKAMNNVCPSEINQLKNLKLLNLKYNNGNKAVKITKPLDLPSTIKELNFENIAIDLSNLPTLTELETLSFTNSKSEDSKSSSIGTPKSFPFSNTLKELRIQSSNVNILEIASLTNLETLEINCSGDILSDKNIDLLKNLTNLTYLSISCTEQEKSIKPKEIPEFIYSLENIEKIKFIGQGIKSIPEKLCTLIYLEKISLSSNKLEGTIPECLNNHYGLVEVDFSDNPNLKGNALTNISIKRCNYYDTKVVLDEEMTCKSWNNVYDTSSPSSSSSSYTYLNFRRYSFIVVIVIIIIITCG*	9.52
76865	0.0557298	0.992238	3.23136	0.000509042	3.70512	0.00280034	4.33617	6.27e-07	0.986	No predicted TM regions	MRFIKQVLALASLTSVLALNQEEIIQRLEKCIDEINNYSSCNISFRGIESDSQLDSYCARMTSSKCREFTKDPYSVLQNCYLIKDNTDLRDLININSIKTLGAEVKEVCAKDERGEYCPLSITHRTSVSQYDIRLRETCKRPSCAAADRQLQNDYIRIRREQGYGYFRDYQSRIDYLDSAECKNLANPPKPTTTRRTTTTTTTTRRRTTTTTTTTT	9.47
383400	2.64019	0.00346194	3.42723	7.91e-06	3.84726	7.34e-05	5.65206	2.13e-15	0.995	No predicted TM regions	MKFLYPVIALCSLLFANNVEARWKPTPKTTWNYVLGHDVDISIETAKAVDIDVRKSAEKIQKLHNAGIKVICYFSAGTLEDFRDDYDQYMKVKGLVKEVYDDWPDERWLDFRVEGLKPLIKNRMKIAVSKKCDGIEVDNLDAYQMDIVKKWKNPITKADTIKFAKWLGSTAHSLGLSIGLKNVVGIIDDVADYYDFAINEECANHNECYLYNNFLKSGKAVFGVTYKGLAKNKKDLCNNLSGLGMSMIVKEGSKLVQEGTTFDGKVHCGSSFSNAVGVAVKPGSKVSTTKKVTTTTKKVTTNKKVTTTKKVSSTKKTSKKVTTSKKVTTSKKVTTSVKPSVKATTTKTAASKKIKVVKKVVTKKIVKKI*	9.41
417089	1.0025	0.462118	4.36628	1.67e-08	5.16462	5.87e-08	5.82768	4.28e-15	0.996	No predicted TM regions	MLLQRLILLLAFYIGVLCSARSVTFKVISFGKKVQVKVNGKKYNLKQSNAGEPLYKGKLSTAPDGEFEYHYIEDGVKEPFERICGEDVVTTYNEFFGREETVKPLETFKYPDNHWNRSIGKTTLFDDSYIPTIHMTGNITEDFFHKPTRTSNVPVTAKNRDFEKFQIRMSLGKSANLYGRYLLKFRNGSEDPLNLRQMIYGNIISSLGMPSIHSVMVRIYYNNKPAGFYTMQEEAFSDSFIRAEFYGDPDTQLIDAPSPLGYALDCSTGSDFEYKPYNMSYYDPFITKTGETKERLIAFCAALDKLNTRNEKELEEFESKWFDIDTFHKAMAMEYLTGDWDSYWHFTSNFAFYDDPKQSTENTFKFYFITQDHDETFGVGLHEPINTVGFDFPKQSYTT…	9.05
400191	-1.22534	0.567688	3.33912	0.000817702	3.396	0.00494453	3.43495	0.000334658	0.995	No predicted TM regions	MYVFLSPIIVLLLVFLEIPWIEGYVNGPCTNSSGVCVDSQKCTAAGGTFKSGFCPNDPNNVKCCNKSCTVKGKTGSCTFKSKCTGTTYTGFCPGANDFLCCI	8.93
392213	0	1	6.96109	1.35e-05	9.97662	4e-08	8.27595	7.51e-08	1	No predicted TM regions	MKFTQLISVALSLATTTLAQSFCSSASHSGESVKETSNKVGSIGGIGYELWADSGNNSATFYSDGSFSCTFQSAGDYLCRSGLSFDSTKTPSQIGRMKADFKLVKQNISNVGYSYVGVYGWTRDPLVEYYIVDNWLSPSPPGDWVGNKKHGAFTIDGAQYTVYENTRTGPSIDGDTTFKQYFSIRQQARDCGTIDISAHFDQWEKLGMKMGKLHEAKVLGEAGNGSGGVSGTADFPYAKVYIGDGNGGGAAPAPAQEQAPAPPQPPQGNDQQQAPPQPPQGNDQQQAPPQPPQGNDQQQAPPQPPQGNDQQQAPPQPPQGNDQQQAPPQPPQGNDQQQAPPQPPQGNDQQQGGNPWDQGNQGNQGGNPWDQGNQGGNPWDQGNQGGNPWDQGNQWNQGG…	8.91
666792	2.24159	0.244462	5.00726	0.000182478	6.72158	4.78e-06	6.38529	4.46e-07	0.974	1	MFPKINLKFLTLTALFANSVIADKAKIYRNCLKPGQFVLTFDDGPNPETTPIALDVLKKYNIKGTFFINAHNWSDLENDPTAIETVKKTYAAGHDIGSHTYNHKDLFEAIEEGSMKENVDDMTDKIEEIIGVKPAYFRPPCGNGAYNESDPHKREMSEMIQEYLGERGYNIIMWGTDTMDWQYKEDVDSVIATMNEQLADPNVSPKTHSFITLMHDVYPSTVNIVLPTVIEYVQSLGYEFVPLSECIGVSPYQSISNDKENQNNLNNGESNTTDENNKNKSAGETNTNNSTITSNNTNSTSTITNSTTESTVSINKEGDNTSNAITIHSSIILSVVIAILSLLF*	8.88
194797	1.9374	0.0352454	3.38943	9.78e-07	3.98327	2.55e-06	4.08951	6.8e-10	0.257	No predicted TM regions	MNIKTSIIFLFLNIITIQGKRNVEPYANCGYGVGRCSGNQCCSKYGYCGNTDSHCDLSKGCQTDYGLCYASEPDRCGEGVGLCKEGFCCSRYGYCGKEDKYCNLNKGCQMDYGLCYEEDNGNNDDNENNKECGKGYGSCTNDKCCSSSGKCGTGDSYCNVNNGCQIDYGLCYKPIGNIREGSGKSCGRNVGSCDFPDCCSKNGKCVLGTSECLESNGCQTAYGLCLSNA*	8.86
670851	1.63412	0.442367	4.95042	7.71e-05	6.52616	7.52e-07	7.0903	1.63e-09	0.947	No predicted TM regions	MVLLNLKRNLFLVVFSQTVLSATVSNLSATASNYCEKVPSEATKDVDSVSKKLNISSCDAGNVYNYIVKGEEFFEDALDIKVDLNFSEQNCMKRCNDANQKLNNEFKNVNQEVIKKNSNILMELDFLTSCEEICHLTSLDVQVLKKEGIAKKVLDTTKLESKSELEKNVKRATKPCDPVSQGIVNKNPSYPYRYGFYRYTQGAGSVQTAISVVNGCGPKNNAQVSQIVGSLPYAEDFRPACNSHDICVTCHQLPRSGCDSYFKTNMKTVCSKMYEIYSGDNFFVKARKRLQKAACNITASLFADTVSLFGENAYQNTPVNTSTNCAACGVPIIKNTLYKTPFYVKK*	8.83
669088	0	1	9.52845	3.97e-09	9.58863	1.14e-06	4.46699	0.0115556	0.996	No predicted TM regions	MFIKFQKHFTWALALSALSLSKISCSPVDSNGITLRDTTEKFTIFEDGSVATDIVEANDGSVSWIATAAGGAGGGVSFYAKPDKKEINIGNYESIDIDLDYSAVEGKWTEGAENPGFCLRILPWDSTGLFGGYEDLEYFDADAPSGNLKYTVKIPEDFADKIKASSDYDSILGFAIKFNDYQRGNNNGDQLKVKLNKVTFNPKKNAPEDEAFNDGLTDSQRGSVIEIYYPTRDYTVEESALTDEDRYEKHAWVYLPAGYDASDKDTKYPLFILLHGSLQNENTWGLTNKGRGGKIKGYMDRGMASGDVKKFVLVAATGVASKNWGPNGVGDDYPAYEVFGQELRNDLIPYLKSHFNLKDGRDNVAISGLSRGGGQTMNIGVKECLDIIAHFAPLSAPVV…	8.8
389827	-0.419422	0.793347	3.51787	4.33e-06	4.79316	3.6e-06	3.41076	5.67e-06	0.752	No predicted TM regions	MKYFSLVFRQIVLIFTLLITITTSRKVKFSVVSIGSKNVKVRINDKNYALTKINNYTPVYQATLTVSDAALSYKYVADNVKESFSRTLSKGVTTTHNEFFGRKYTIKVLPQLPTLGTWTKSIGKGELFDDSYIPTVHISAKNEVIFTSSKPTVTTFDSIVFVLKDSIHTFNGVQAVGKNYSWVKNQFKVLLNNNGIQGRYVLKFRDNNEDPTFMRQGLYGEILNALGYPTIQSINARVYINNKPVGYYVIQEEAASTSFVRSAFHGDNKGNLLIKKTKKLGYVLDAGTGADFYYKGNTFGSFKVADTGNGDKSRFIKLTKAFEKLNAKNNNEVTKFEKNWFDIDTFLKAIAMQYLTSSYDSYWFFSSNFAVYDNPTESKNGNYKFYFICQDWDATFGLN…	8.69
465803	-0.766474	0.776484	6.51821	4.14e-08	7.35985	3.14e-07	5.76911	1.14e-06	0.855	12	MAFGVTKRLVFYCIIATLGSVIYGWEVGMLNIIFSMRSTYGVRFGTFTNNGKGEFVATPSKATRESIITPMFTFGCVFGSILAMSLMDRIGRTKPLALGSFIYTIGSLIQTFSNTIVVFCIGRFIAGIACGVTMVVSPVYIAEITPKNRRGAMGLLFNFNLQAGFFFASIADTLCLKLIKGEAQWRTAVGCQLIPAVLFMTLIWFGPETPRYLLMKNQDEKALDVLAKVREKSKNDQEVIEEYTDMRDKLKAEVTDGVVRWGQLFTNKFYLYRIALCCILQFLHMLVGVNAINYYSSQIYKDYLNIDAAKWGSWLVVINNLFVVVFSIPALKYVEKAGRRKILVLGALVLAICMFLIFLLCLILDKTGHAVFGVLCVICTYIYSVAYGWSWGSTVYVWQ…	8.48
668892	0.941075	0.317955	3.05901	4.54e-06	4.40191	8.53e-07	4.86873	8.42e-15	0.859	No predicted TM regions	MILQKIKWIILCICLTNIEVSLGGLTACSSLSSSTAGSFCLDTNVIKVVTSLGTPGSTKYGKSGNPTGNFFFDNDGKIVTVTDSSNSPTSGYYCTSSGCEEIDSSSTDTYINSKATSLKCAYTIGIACQEAFQGKTYYDTSSAKVIVCPNSNRCTLTANNGYYIDYGSVDSGTTPPTNPTYLIKCTDNTCDNSKKATSGVIEFYLNAGLDKSTNPIIYSDGTKYEAIEGNTSAVFVDSNSVIDDTASLLTYTNIIVCSTKTKCSSVAYNSDLGIYLNAGNSQDSTKTKAQLIQCDSTGCIEKELSDVTEAGTNSEVIYYVDKLSSKLIECKGSSGVTCAITTTDTSGKYYLDYAKASPSTMCINNNNTFGPNSAAGFCSLNIISCNSSQICTSNAISKN…	7.62
664210	0.0595604	0.993019	3.54672	8.81e-05	3.93346	0.000456656	4.59441	7.04e-08	0.934	7	MKRIISYFVLEFVLVQCTFAYTIKLCFPEKYKKYEGPFNRAFETVININEWGNRLEYSYYQTMEDYVKSLSLYKCDVAMVEPALYDQFYDSITSINYLNNKEVNQTLIDRMNDPIDGEIYSELIKDIIIGDKVEVKAFPLFIDYGILYYRKDINVSPPDSWDDLKSLDEFREDLDFSVSNTIYIGQFNEFREFFYNLFENVLNTREKINYEVVEKETYNTIKIFKQLFDNEIIDEYAWHLNSEYGVIRFNERKSVYMRNWSSFLYNITTSFNRKKGKNDNASFGIKKMLYDKHSKTANQSRAINKGIYICVSTNSKSDYLDDSILVAKTFSEKEFMKLLIEDSENIFYDIPAYHSLIDEVSEEEKNNFNNTEYCNRIGCDFFRELAVDHIIPTYSIFHQ…	7.59
452122	-0.235571	0.939658	4.14139	2.27e-05	5.11787	4.14e-06	5.41952	4.5e-09	0.974	1	MFPKINLKFLTLTALFANSVIADKAKIYRNCLKPGQFVLTFDDGPNPETTPIALDVLKKYNIKGTFFINAHNWSDLENDPTAIETVKKTYAAGHDIGSHTYNHKDLFEAIEEGSMKENVDDMTDKIEEIIGVKPAYFRPPCGNGAYNESDPHKREMSEMIQEYLGERGYNIIMWGTDTMDWQYKEDVDSVIATMNEQLADPSVSPKTHSFITLMHDVYPSTVNIVLPTVIEYVQSVGYEFVPLSECIGVSPYQSISNDKENQNNLNNGESNSTDENNKNKSAGETNTNNSTPTSNNTNSTSTFTNSTTESTVSINKEGDNTSNAITIHSSIILSVVIAILSLLF*	7.52
676979	1.7695	0.0204335	2.81536	4.2e-06	4.27669	3.31e-08	5.04799	4.48e-19	0.982	No predicted TM regions	MRRYLLYLTLIFFAFFTFVNSTSKCTEGEDGFMYCEDISSQGQNFLKNDSNNEIKGDSKNEGINSDIVFLVDESKSMCKYINTLKSKVQDLLDELSKEKINARFSVIGFGGKPRIYSAFTDDTKAINDAFNKLNCIHGDHESGLETIRMFLKKSKKFINKIEDIDGSDNFIETNKLNWRRNSSRTIVLITDEDSDIPYYEENRNKLQIKNSNNELDIKIYDGKQINSNDVNKFVGFPYHLDKDQASEYSFKYYIEPAFSPAILTSVNNVYTFYRSGSPLVLSKSYQKEVDETANLIIAENVQLIMLLSDNLMNAQGPFVSNSQFNKNNPYWQKEYGSWLSLIIKKHESDDSSTITAQYGNPGLDDIKKTSLERDEIYVKLVEKKQEKSLQGQILSNEGF…	7.34
665564	1.6917	0.33685	4.9178	1.05e-05	5.68262	9.56e-06	5.83242	5.39e-08	0.98	1	MFPKINLKFLTLATLFANSVVADKAKIYRNCLKPGQFVLTFDDGPNPETTPIALYVLKKYNIKGTFFINAHNWSDLENDPSAVETVKKTYAAGHDIGSHTYNHKDLFEAIEEGSMKENVDDMTDKIEEIIGVKPAYFRPPCGNGAYIERDPHKKEMSEMIQEYLGERGYNIIMWGTDTMDWQYKEDVDNVIATLNEQLADPNVSPKTHSFITLMHDVYPSTVNIVLPTVIEYVQSLGYHFVPLSECIGVSPYQSTSNDEGNQNNLNNGEINNSNENNKNNSTTTSNECYTNSTGTINNPLNVTVNKEADNTSNAITLHSCVILSVATAILSLLL*	7.34
1686	0	1	4.0455	0.0254113	4.45937	0.0445124	6.03755	0.000131986	0.137	8	MAMTSIIKIFLLITNYHILILGILSINIDNTQDFIETINNYNNNKDEIFNIQNEIIITDIEPLIIKKPRFLLQGNPSHNSILNFTDNNDINLIFQKECEFIEIKDITIFGVISFEHNLNITFNNVIYNGYFISRNDFSNQNNTISIKDSVFSLSQRYHGLSINNYDVTITNTKFYGNQINNLYIMSVMNSKDNFKNLIIKDTLFSGNYHNSGIDSIYTNIQCNNSTFQKLYNGKRLRGGGALNLAYTNNNFYNNKFEDNFSESNGGSIYLINTYITTIDVVYFTNTTSLESGHSISIFSENTSYKTIIYMYNITQVGNPIKNPFSIDGTFFSTYGSNKLYIENYTGTNLSTGTVMSFSGDSRAEIKNMNINTVYSENEGPLIKVYDPYMNGANIYYENL…	7.33
500392	1.58549	0.294671	5.07553	5.02e-08	5.83843	5.77e-08	6.28428	2.86e-12	0.998	No predicted TM regions	MKYMISTCILLLFIIGEVFGRVVNFSLISFGDKATVTFNGKTLDMRRIDDYSRVFSVSGICPDDEFEYSYTVDGFPEGFTRTLEKKRLTTHNEFFGRKDTLMPLKGMGYPKDKPQWNRSIGPTELFDESYIPTVIFDEGSRDFFITGNDTWTLGRFTIIIKDEIFTEEQVPTKAQNRYQDKFQFRIKLVNKIHKRRVFKFRANPADPCFYRQSLYRDMVAAVGNPVHNQIIVRVYLSDGTPIGLYLMIEVTSSKSFIKTQFYGNEVTGKVNVPDTGLGFPLDCSTGADFVKGGPFYAFQYSEGEDNKKISYLTDAMHELDVTDEEAVKKFSKEWFDLDIFFKSLCFEYLTGDWDSYWMYTTNFVMYDAPEESTAKTFKYYFIDQDFDLTFGIGLSSKIN…	7.3
667495	3.04917	0.0215521	4.94022	3.37e-06	6.02806	3.2e-07	6.96138	4.9e-12	0.986	1	MKLLLLESLFISLIGTCVKARTVNFSVIAFCNQGANLSLNGETIELNKETEDIPLWKTSYEVGDDDITYNYICDGTEETVVHKLASNETDTHNELFNREKTIYTLPKLGYPNSKKWERSLGQTELFDETYIPTFIFYDYGNFFIKGTTTHTFSKVVAILKDNVFTFNKIPSSGKNGDENKFQFKITLPGDGIYHRTVLKFRPSSYDPVFFRQILYGDIAHAIGNPTHESVTARVYQSDGVGIGLYVLQEDCTTESFIKTAFYGNKDGTISPYTKSVIYDCSTGADFNYEDPNWLGAFQNDTFDLKEELLEMTRQIFVLDINNTEQIKDLDENWLELDTLLRAMVLEYLAGHWDSYWFLTTNFVTYHPDEETEGSKYMYTKYKYYFIDQDFDQTWGVGMS…	7.27
503347	0.304191	0.862215	3.66021	7.64e-06	3.3681	0.00289076	4.46314	1.24e-08	0.997	No predicted TM regions	MKFLLPVTILVSLIFSNVEARWKPTPGMTWNYVLGAKVDISSERAQVLDIDYETDASKIKQYHNAGKRVICYFSGGTIEKNRSDYKHYTAVSGLVKNTYGDWPDEKWLDFRKEGLKPLIINRMKRAINNGCDAIEVDNLDGYQISDVKDNWSNPLTKEDTVVFARWLGNTAHSLGISIGLKNIPGLISSVGSYFDFAINESCIHYKNECAMYKNFIRTGKPVFGITYGSFTGQLQTMCKELNGVGISMIVKKSQSLVQASTIFDVKELIIVNVLRINNG*	7.2
678166	0.665199	0.612957	2.92093	0.000477876	3.21857	0.00648175	4.24585	5.38e-08	0.992	1	MFISGKKLCILLTAIGSVLADAKNECNFLNTLLGQEESYDCCSLGYPYIKCNKDHITYINLNDMTITKSEFPASFGDLSQLTVLNISNKGIKGSLPSDFENLGSLVELNLSGNEISGEIPSNISKLTNLKTLNLSKNKITSFPKEITELPLLTDLILNENSIEGNIIEEVKNFKNLRVLDLGSNNLNGTIPDAIVQIKDLVKLNLSNNKLEGEIPKAIGDLSSLKYLILNKNNLSGEIPSSIEKLIMTEIDVSDNTLLYGKVPDLSYTTVNHVCKYKNTELCFKKDSKDSKCEYENYECSNCVSNAQKDSNGICRCKENFTGIGYDSCSSISDLDDNGLNNEKDAANFRSSFQSLTIASIIIIATYLLYLM*	7.14
463607	2.06751	0.0289488	4.20626	8.76e-10	5.42068	7.03e-12	5.70644	4.12e-18	0.996	No predicted TM regions	MKNSYFISVLLLATHALLVYAKVTFKVIAISDTPYVVVNNKKYKMNVEEYPVYNVTVNDVDVGVTYHYALGKEEEKFTRTADSDTTLNEFFNRKITVKKHPLLPMAYEPLPTLKKSKLFDDTNIGTFVVEASSSEIEKLHSNPDEEIKVSAKIIYVSPYNIKVFENGAIKISGQSSLKNKKLSYKLSGLKLDNDKELFGRTGVKLRSEYIDPSFMREKTYFDMLNALGVPTSQGKFVRLFINKQPVGFYLMTDDFNNKHFLKSVFHNGKKFEIDNAIFKVNSGGDLSYKSSGSNTSPYSYKGDEENVSSSKKIKEILHPFMKDVDAYPTTKSLNLDIESFLRAMALEYLAYGTDNYWMVQGNYFIFKNMETNVWHFIDSDFDQTFGHGSPDKCVKTSLD…	7.11
509612	2.56536	0.297781	6.56383	2.52e-05	7.09163	8.76e-05	7.409	7.8e-07	0.999	1	MKFQTALVFAVAASFAFAQVSDVEDDVSNDLTDKSNESDVEETPKIIKVSKSSTIPKSSDDDNETEDTPDNELDTELDTPADDDKTDDDKTETNIDTPADDDKTKNDEAEDDKPADDTADAENSDDYGDDNNKLEDSTDGAEDSDDYQDEGNSVDDLDAPSAAAEESEEEEDNSNTIVAGAAAGAAAAAAGIFVWIKRSKQDNIEDVRSQFNMA*	7.01
665093	-1.21999	0.58821	5.41535	1.69e-07	6.42241	2.92e-07	3.03041	0.00602795	0.999	No predicted TM regions	MKFLTVTGILSVLLVAVNGRPCFPGEFGGGMPGGGFPGGGFPGGGFPGGGMGSGGWPGAPGGGMPAPPSGGMGSGGWPGAPGSGIPGIPEIPGIPGMPGGGDKGSGGFPGIPGIPSIPGMPGGGDKGNGGFPGIPEIPGIPNIPSIPEIPSIPEIPSIPEIPGIPDIPGIPSTPPSPPSGDNGNGHDEECGPTSPNGPCQPPDTPPSPPSPPETPSPPSPPSPPSPPSPPSGGNGNGEEEECGPTSPNGPCEPESPPSPPSPPSGGNGNGEEEECGPTSPNGPCEPESPPSPPSPPSPPSGGNGNGEEEECGPTSPNGPCNPEPPCNPKEDPSCAPVPPSCDPKTDPGCGPSNDPPSNDPPSCDPSSDPNCGGSDPYDDPEDPPQYSDDEQVESGDSPY…	7
114648	0.816448	0.412567	2.72403	4.27e-06	3.67408	3.62e-07	4.40583	7.51e-16	0.007	1	MVNKLFSIRRLRVGAIFTTVGLIFILLFLILFKGDGINNGIKKEKLRTLKNQNVINLKELNENMNGTKPNKQPIYEMDERIKMEEAVLKNGKGTGKGIGKSSGEDMDESFDGKDFENNNNNNNNKNENENENKNKNENENENENENKNENENKNENENKNENENEKGQVDPEDKELKNSKTYNENIEENEKEKVEDNVKGEEEKEEEEDEEKERERIIEKIKAKEKEREMKAAEKLKNEGEQEFDMKEYTKSVRLESTSSLNFFKLYHRGINYRDGDDPEGVECPVPWKWVDNQEESDIIVMNVLDNLGDILRIDKFSYDKSRQKLLLMSMESTSNYEEMITKKKYFNYMIDYRLDSDVPIPYTYDFFNFAKPPLPVEHKGQYGRGLAAVFISNCGARN…	6.93
673754	2.13712	0.0556679	4.24068	5.32e-07	5.04059	1.57e-06	5.72994	1.26e-12	0.995	No predicted TM regions	MRLLSKNIISVAILLASSLKTLARPVTSKHPIELKGVGSLISANQERVNHHVREEEIDEKQETNLNIDIEPFGPIFDLVCQSDISDWCSLNLEQCSFVKTLCVKNNEGNYCAFDIYKQYLEVTDNNTKPLASYTDLCNDCLINMSNEFQRVSKDLDSISKIDSITEMCKIKKLMRIFVFDKSRSNSNQNGNIISTLASLAPSNNSKLEKRNYGKIHSFKNPEVNGFVKSSGKVKFGEVGVNEKVNSSIHLKNLKKRFIKEKSKRQEEVTDEEMMMMDIKDKIALAIENIKELALQKVNSVLSNLEINVNVMLEDDLFIADPENTREKNVITNEILGNIKNILNDIDDGEEGDDEDDEVVEEDKTDLAEEITENASDIFESESQENISMNKKSEAILDEN…	6.91
673388	3.46868	3.34e-07	4.45461	6.87e-14	5.86832	3.82e-19	6.74433	2.95e-32	0.621	1	MILNKIKRSIFLFCISRICMVYGQEDEIPTPANVAVPRVTTPRATTTELVSCTSTTSPTPIPNNYCLDGSVIKIVTGTTTSPSAGSTKFGKSGLPSGNFFFDMTTTGNEGAIITEGTVDSTKGVGYSCNSSGCSLIKPDDDKTYINSKATGLTCAYLVCKTGSECICKTADAKKSYYDNTSERVINCSSNRCSLTSVAGYYIDYGSTNSSSSLTGDAPTFLITCKNNNCKSKEVSSSGFYLNTGLDKSTAPIIYSNIDAQSGTSVLTTISPKDTNGVFLDSDTISGEYYKNVIVCSSTTKCSSVTMESGMYLNADPTTSGTPVIPQLIQCTSTGCKGYTLLDDYSDSDVHSKNLYFIDGLTSKLIQCIYDSSATKCSMYTNDTAGKYYLDYASESTATC…	6.72
663251	-2.14102	0.283305	6.11926	8.25e-11	4.2002	0.00186999	4.68298	9.06e-07	0.777	No predicted TM regions	MKFNNILKSVTLALSIPFVFADQKEMTGDCKEIVDFFTEKNVLSSIPKCEVDNNGNVVSIELNSYYITEECVKKALSYNTITNLTYTKVGATPSHNPVYNNFPPEIANLTNLEEFIFSFSGYRSYAKTSIPAGSLKLSKTLKKLIIAGITATQSNIDDIATLTNLEYLKLNYFNRPSEEFSYEPLKILHNISFLELDNEGYFLLEDIPKVAYESYEVLNHLAIHGHGLDYISKYMAYLKNLKYLDLSGNNIKYILGRLNNHEKLEYVDLSRNAIYEDIPEFFNNYKNLKYINLSENQDIRGKTINNPNLETCIYDNKYENLCITDKSIKCLKDNSYSYNLCKTDNDNDLPYTTNGQCNSKDGKCQPGQCCSKHGWCGTGDMYCGAGCQKEFGNCN*	6.7
663410	-1.17924	0.588387	5.06591	7.23e-08	4.85227	0.000141256	2.23839	0.0308095	0.865	1	MTILSSYLYTIVAIFGFAKVYADYTKEVLTINVSDISDKLYTVEGSTSTIEMQYFEGSASSDYFKGQIKKNSSNVKRIFKDGHIETKARYVLTGTDSSNSPCDIFIEDSGKYSEGQSIITKPIIITGNSKLAFLQTADIQGRVEDLGNGKRTIHIMWNDSNTTLVPYPPVRMPDSSKNYSKEIFTFNINVGGGMENVSGADGAMAMQIGFTCASNTNQFTGKGVDFFYDTRMQFKGQVQTLSARYIMEGKDDEGNNCKVYIENNGIDNNGMVTEPTIVTNNPKWAWIETAPLHGTASFQSGLTIHLFTVNDPSLWSNSSSNPSPSQSPSQSPSQSQTQNQPQNQNQNQPQNQNQNQPQNQNQNQNQNPNFPQNNPNFPPFNQNFNQNNQNHQNHQNFPP…	6.56
670973	-4.10327	0.00664694	2.82436	3.1e-10	2.01556	0.00193264	2.65945	2.42e-09	0.985	No predicted TM regions	MNIITLLLLSLNCVFVVAYTNLALGKTAKASSKESISFIADYAIDGDKTTRWGSIERKTNPEWIVVDLGSNIKVNKVNILWESAFAKNFQIQVSKNDIDYETVANVKINREVILDEEAELEDYIQTTTSFNTVGARYVRIYCTEKGTLYGYSIYELEIYYINENVPTNIDNRTIPTGTATTGSTATGVIGGGDNNNGLYYIIIGSSFLLCSLIILLLAVLFRRKNKQNNDTKKYLDREFKGDYIISPVIPVDPIFEKENKESIISNVVNAKEIDITLLNSKNNDNTESREVNESTANLSDVNEASTNLSNVNEASTNLSNVNEASTNLSNVNLSNVNSSNVNEANISGTILNESVMNESNVNESLNPMISEGLPAVIPKRIDSYQEQSAAPNVNSLPSF…	6.45
515922	0	1	9.6038	1.25e-11	7.04433	2.74e-05	5.07902	0.000811671	0.993	No predicted TM regions	MKKFLIIAFVSGLVGFTKSANTCWSTSYGYPCCEDTCSPTTTDEKGKWGIENDNWCGINEEKCTESSCWSLPEKKPKEVIQQPEKPTQTIKPTQPTQNSQPVQSTPMQFFLPSSDSQQLSDMDKPAIEVYLPNKDIANGCAVVLCPGGGMRVLSWDSDVKEMASFLNAHGIAAIGLRYHLNKAGAQGQMPPTVDVTHPDNFPKADANPLHDEHGDAVIEMAGKDGRAALRMIREHANEWNIDSKKIGYLGFSAGGGVAIQASMTASDDSERPNFIITNFGPSLMPVTVPANAPPLLIMSRVEHPNVAAGLVALFMEWKKAGANAELHLFGDGSGPYTLMQETGETTTETWSRQCLSWLKAKNFIPKNLSI*	6.41
663000	-0.652564	0.580398	2.94562	7.09e-09	4.07894	1.82e-10	4.28853	6.24e-19	0.961	No predicted TM regions	MILQLLKLKNKMKLFRKASFILSTVLGVSRAANKVDQIYGRIGLRALVLSTEKPESILTSLASYAIAYDNLIYNCENPIEDDLYLLDENTGNPKYNMIVVANGGMKCKCNGKEESVLKKEHWEALNIYEAKYNIRSVIINENTDGLVEEELGIKSFEFKGEKKSTVSLQTADNSFTHTLFNTAGIHENAPLNTFSLNYNLAKIVDDKKSTPVLYYDIKNESSDERPVAAVYSVLKDGNERLTFFMSSNSRSITSIIINHLWIPWASKNLYTGFRRVYLTQHIDDIFSSEELVSTNDKYYTSNENYRNTKEDFDNAIQYQNDILQKMPEGSTYRLELAFNGYGLIENTIYNFNITENLKVSDTYVNPKGYGVSRWPHFPYDIQWLESELSSKNTLYNFIK…	6.29
374496	1.60357	0.532616	5.98244	3.99e-05	7.97006	2.85e-07	7.3906	1.08e-07	0.988	No predicted TM regions	MKFYKVLLCSTLALGTVISKNINYEYTTDDLKYNFNCVENNRSVCKFLKKELNEAVNAISKILDIETPVKFDAFVDDLSKYRITDSKEVVAVVLDKEFIPLNTKDTNIVSPYPNSKIISENIDKENDSDFYVVLNNFESNENYLNSLRNDFDSSMAMEIFEELKVLKLVGYPYVDASRINGDEFLYENFLPKRKDQEKMDATALANTELCKDLVKGELTHTLVHWEDTLISKESISKKVRRAVKKIVKCYVKGTKKESKKDDINKKNELNRIVAIGDIHGDYEHLISILQHAKLVDEENNWIGKNSILVQMGDLINRGNDTLKIYDTMLNLREQAKEKGGIVHMLLGNHDILEIEGNHYFTSLKDYESFGGLKAREEAFGPTGKYGKVIRQEMNITMVI…	6.25
669604	-3.28923	0.0722913	4.96291	3e-08	3.9861	0.00282967	3.24702	0.000415582	0.973	No predicted TM regions	MKLLNVLSTVSLFALSVKAGFYDHFRRTELYEIMDKSIPVMRITMPKANWTEMVDKAQAEAHKELKEYEVQADLKFIYEENEESYKIKIKLGGKSSAVLSKPGFNIKIKNNESLHGTKNFRLRSDQREPSMMRSRLTTDILQKSGLLAIEVGYTELYINDEYMGFWVVSDSIKKNWISRKFGIKEDDVRTVYKCDKLRFDDGVKKVNCVNINDDYADNMEPLYDFVNKVNAAKTRADLEEFMEVENFLKYMAWEWLMGSWDHFLSSFSHNMCWFLQPNGKWAYIPFDHDIELGEEVHAKFFPYMDDIYDPNDGDKDYDYTHISFADFEHHHPIIKILVHDDDTEFRKCLGDIISKAFNPEILFPHIDEVKNYIAPYVKKEKELNVGKFNKKGLDVYFSY…	5.99
674769	-2.96778	0.0790199	5.07881	1.03e-15	5.3605	4.57e-11	2.15453	0.00198792	0.992	No predicted TM regions	MKSLSTIFTYLCVVAPFALVNAASQLTVDCSSKIRRVTHCANGSLYGLIENVPMDYKTFVAPLHPYVFRNPARGGNGNQHPYGDAIKVARRLTESPGALMSVDLPDMLPGWPYNWPGMQSWLNQVKSFIDDKKKSGLTNWYGLEIWNEPDGTWRDSNGSFNQMWKQTYDLIRQADPGEKIIGPCYSWYQENKMKDFLQFCKQNNCIPDIISWHELSGIEGVSSHLKAYRNLERSLGIKELPISINEYCDAEHELEGQPGSSARFIGKFERYKVDTAMITWWFVPHPGRLGSLMATDNQKGAGWYFYKWYGDMTGDMVNVTPPNDNSKLVDGAACVDADQQYVSFIFGGPNDGSIRAVIKNIPSFIGSSANVKVEKVDWKNKDTPSNGPNTISEKKYNVS…	5.94
392758	1.60357	0.535073	5.62772	0.000165586	8.24174	2.02e-07	5.42619	0.000198786	0.996	1	MKSFFKLSLISLIATQCLSQFADTTATDNIVTNDNVNTGSISNTGTIGNTGATDNTEAAGNTGVTGETNPSQGTSATTGTGNVAAVYTECKKPGQFVLTFDDGPQIGTTARCLDVLKKNGIIGTFFINSANYVDLPNNPEAQALVKRAYEEGHDIGSHTYQHKDLFLAIQENSLEINVDKNNEMINSIIGRQPVFFRPPLGNGGFTKEYCAKMGIPYDPQTEVVREYLGERGMKVIMWNADTQDWNNKGNVDNSIAELGKSVNPKNPQTSSFITLIHDVHEYSVDVILQRVIDYVRDKGYQFVSLAECIGEAPYIDGYNPNQPKPGTTNNNIMKPQNTQSLGNEPLDLESSSIKSIAYSIIIIASITIINAFLY*	5.93
678133	0	1	6.10262	3.71e-05	5.72241	0.000923389	5.83074	5.84e-05	0.983	7	MNIKYLNLLLFLFTIVNGIEITLHGFVYVPTVFHETLAERTNNYLKSKGLDITLKTNFENPITSSGNPVQVASFIEDSVLRKNDGYDLYITDTVYTGRFSEHFEDLSKYVDKNVIKLYADGTATKTCYVDTKLAGLPLMVDYGGMYSNIRLLNKYNRTIPETWDQLIETSTYIYKLEKESNPELRTFLGHLPDTENGLVTILQYIHSFRDSSNDKFPEYTSENAVAALEKMKEIKNKASTPDDFNTPDFDILNTLEKGNFIFLLYWYTGKEYEGQEYEFTQIPGKKQGISASCVGGSNISMNKYITEEKKKAAGEVLSFINSFEQQKYGIINANLISAIHSTYSDPEICQKIDCVKFSTMQSIVRPSSSAINYEQYSQQFRDLVKDYLYDQSNKSAKEI…	5.91
677986	3.6391	0.0205631	5.85777	7.69e-06	6.34575	2.17e-05	7.20523	1.03e-08	0.949	1	MKIKCLYYLACLPTAFSAVTFRLIVPKGIPSVIVNNKSYLMKVHEFPVYKVKVDEVSAPVKYSYSVDYTGTDEESKGIVIESFDRNLDSGEETLNEYFERQINTKIHPLLPKAYESYPDYVPSKLYDDTHVATIIINGKKSELKKLHDNPTSEEKVRGVEVIYATPYSVRSFKNATIGIAGQTTVYAAKLSYSITNLKDGNGKELYKRTGIKLRAEHMDPSFLRDKIYTDLLNSLGVPTPQNKFARVFINGQAIGLYDVSDKLSNKRYLRETLNKGEKFSEENPIYKADYYPPVAIGDLGFNSIDPYDKKYGIYYYKGDSMDDLDEDGQYSRTIKMNKKHLIPFFEEIRDYPQTKKLNMDIKMFLKFMAMEFMAGGVDNYWSRPGNFYIFKNMKNNGQW…	5.81
668659	0.628838	0.776073	5.08352	1.91e-08	5.78778	1.17e-08	6.48182	1.03e-13	1	No predicted TM regions	MNYSFIILLLSLFSCVFAGELGLKTLILSTSGSTDAAAVKLSLNSYGIAYDHIELKLKELEGNLTLYDEHKNPKYNLIVLTSGKLTLLDENLQWTSVLSDEQWAYLDQYEIDNKIRRITISDSPDPVLGIAIFDQNNWGSDKTQTMIKADNTIADEMFALAGIKPTAYLDTLGLYHTPMTVANATIEVKPVLYFKKDSNYSEDTVAALYMKLNDGRERLSFYFGFGDWSLNCIILNHIWINWGTRGIYNGFRRVYFTAHIDDVFLATELVDPKRNLVEGDEVFRTTTKDFDNIMKYQKEIVQKMNPGSVYQVELAFNGNGLLIEADYDQSLQVFGERLVELEFIKEPGTGTTNWPVKNFKFEFPESLLNQDKLYPYFKNKTNRAEFYWSSHTFTHENLD…	5.67
677582	1.63014	0.0228798	3.83856	3.95e-14	5.15533	3.29e-17	5.72448	7.34e-32	0.945	No predicted TM regions	MILRITHLIVIFFTIINLSNGANKCTLDENGFMYCDEISKFNEQNFLKKHSIRERKPKLKKRDSNVCLNSDNDEIYGIVSGFDIFCFDKISSNSFSITGRIAAKNSINSSSVTLNNKAGQDCSKHSYKYAIYTDKFTMSDGNIFGGVHYKTLFDAPNSIKDDLKRNKCAVSSDSSDNLDFDLIEKRITEISNELSKLTANAEIVNAGQYDTTNKKLVLRSAIKNYIVDIKETTFNKYNGYNFSIENPEGININDINILFNVKGRSFSFTSSSFNIDNYKEKIIWNFPDATEVKYSSIDVYGLIIAPNAQVELKYGNSYGRFIVKSFETEGVSINGYNFNGCIPNITTTTKTTTTTNSSEETNIRPIDNDVGSIINGPYRNETICDDINIEKKEINADIV…	5.61
663238	2.53873	0.00614103	3.29042	2.68e-05	4.2767	8.99e-06	4.29869	6.11e-09	0.984	No predicted TM regions	MYRSFFTSLFFFLTLYEKIHAFTPVDCLQNLSKSTELETQFTGTGNVYCAYINSNSIQEVTFNVKNTDIKDWDITVGNWDSQNTFVDTHNPLVVTDTSANNYKISMQNVNANAIVWVLNNGENGEIENVNLLKNSSKREEISCLAFDPNFIWEDISWDSLNEKSFSGVINLNNTVYLNTLALLFKKKNSNGSNDYFTNDYKIEFKIKSDSSDWAVYAGEYDKGTSEVSICKEWYLYDYTDISVTKETRVILEGEGSSCKNNIIWFQNIKNDQSSQRIWLSNLVVKNCDNDDD*	5.49
678968	1.32218	0.0404522	2.06235	5.65e-05	1.98711	0.00645924	1.56904	0.00243195	0.984	No predicted TM regions	MNNLFLIGFFITLIINNVYAYVEGSKVSTTYLSSTNKFKYSNITELVVFGDSLSAIQTNFEDMSYMRQYNPEGERWSIHLSDLNNMTLWNYSVTGACVDKDIVPRQYFSTTFREEYEYFLERMSAGRMFANNWNGNNTLFAFWLGTNDISNLNHTLFPQTAINQTLETIGDIFFTSVKGLYNTGGRNFLIFNVQSIDETPGVYTLPGTVYGVPTNFDADVHHFNEYIQKLSKEFTTKYTDTNIIIYNIMEEIRYIQEHYNDYGFISSTDFWAGKNLTEEAIPNYLWLDGLHSTFKANSIFAEDINKYLISIENNDEEGNNENKDEEENKDEEEKNENKDEEGNNEN*	5.45
676304	1.00081	0.65575	5.03991	2.25e-05	5.52392	0.00014463	4.42947	0.000172569	0.723	1	MIFNKQYFCIFIILVLFIINVQCQNSTNKEGTKTEEVVPNNKNSSAQTKSTQSDNTNSSSNNNISNRQIHNNTSNNKNEIVPNTETNNAINSAASNNSASNLPENNQNNDSVNTQTNSNNLERIEKAKAERIEGLEISNEELGLIKWNEFDKPGFSVAVSTPKEFDENSIVDIKWQALDNMVPSSTIKIELHANLTRKNDYMAYPTTETIVIDDNIPSNVNEINWNPYLKLKKNEKYYIRVWAYTNKNTATMSGLCFWAINDLISENKIEEPTKHSNTVKLIAYPTIGALLCFTVVGHFMYESKRAKKYKSVEDDSSETDSRDGLINANNISYDTIRSEGNLSYNTLPQPWELEAKRKHMKNNRQHNLSDENINMKRGIKDKNYNIVNLNDRYNNGAIS…	5.36
506185	0.997931	0.227232	3.54572	3.12e-11	3.38336	2.75e-06	2.71813	5.76e-07	0.918	No predicted TM regions	MKFYKHCYLSLFTIVFTILDMTQNVLATDCDTFSKMIGHMGKTSSGGSYVTFTDCCEVGGVTCDANKNIVELSFDTFSGYGGNINGFYEELQNLKSLTSLEIVDCKIGGYTQDAKTLPKSIGNIKNLKTLIIRDNYLDFLGSNIPEEIGNLINLEKLNLKSNDFTEAIPYEFKNLQNLEEINLFGNTNLKGYVPPLPKLKICDYGVSGLCRLPDTCVLIIFTSLAIFICVKCVNKPNYDSKMHLEQGNSINIASNVKPSSPNTNDHTSISTDEVPLNSNYIVPNVLPPNSNYIVPNVLPPNSNYITPNVLPPNSNYIPSNELPSNSNYNPSDEPPPAYSFITGNQNDTPSPESSSSNTPLKNKYSNYALMNTSKNTSYVPPAILIDAQPTVSVGYAPPT…	5.27
76518	-0.01233	1	3.84746	1.81e-05	2.61395	0.0442507	2.63148	0.00465088	0.998	No predicted TM regions	MKSISFVICLIMFCAFQWSTVNCRVAFSKGDITLPTEYNLEDRDDNKLMASKTEYIYNEKGEFEDSLFYYDKELKDCKLNIFSKKISCVFNDDEKEYSLIFDTKFESQCVLSEKTEFVKADLYALNTKKQYGKYSFILHYETENDEIVGYTLTAQKFVFFTKDDCELTVKVTNYSLNEL*	5.27
627810	2.20104	0.00936102	3.98112	1.27e-08	5.43825	4.11e-09	5.37069	1.55e-15	0.587	No predicted TM regions	MKNKILQKEYLFGVLLLGYIKLVSSVKVTIDLTECEEATIQSCTSTRRESKYCYKKYKIYSLDEFGACTTAAAISLESGIIIIDFTTKAEATTTHAFFNLETIVLFSCWHTCRRTYGYVRTDDNKYFRIGADGKNEEVVSGESVTTVGVLNPANFKLKVSGAFSVVAGVLGDDTFNQNIANGFDFAGSGEMANSYLVNYLKSRYYLVELTENENSIFLSSEDYEKAIASSKTHIAIKALRNIFAFDNTLEENGCALHDNGGFLKIDTLEYIESVSFDSVYSCLDGLCKLSFGNFVEGGKYIIRSWLFVLYACEGDPVICKQDKGTINGINVFREYEDEDGDPFIKLIDHLDSADLESEKYQLFDCKSGTCSRTSGYIQYGKDLTAIGRCPYDTDCTVQS…	5.15
457029	0.518304	0.766432	3.49035	5.97e-05	4.45407	5.85e-05	4.70853	9.22e-09	0.961	No predicted TM regions	MNILFSTLLLICFCITYIYSYTIGLKVLILHSQNDETFQNTVSGLESYSIEYDHILIDNTNNVLSGNLPLYDEQSNPKYYLIIITSGHLLSVTKDGNRSSSLTDEQWSCLDTYEQTYNIRRVTFSDSPETITGTSIYDATNWGNTYIQKIVGADNDIANEIYDKAGIKKDAPIATNNNFYHTPVVITDTNIATPIFYFEPCDEIKDRTVGAVYAKLEDGRERLNFYLPTSSWSLDTVVLNHLWIQWGTRTLYNGIRRITFCPQVDNVFIPTNLVSTANKYDSGNTINLTDEAFSLSKSDFEDYIKFKDEIVKKMPEGSIFSIDLAFNGNGLLPKKDQIQVDDNRYVEIDYIKPMGKGVKNWPEEHYQPKWSEDYLAKDELYKFFKVKENRSKFFWCSNT…	5.1
177398	2.47169	0.266707	6.3585	1.05e-05	6.56797	4.23e-05	6.60986	2.6e-06	0.997	1	MNKLILLVQLLFVCGIYCYSTPEECLIELNCNDDVNCVASCYNVPSPDNNSVTKTADCQNGCLAKYPNNLPTDWENLNQCYLDCVQNNYFHSPAGQVSSTNSNTDSNTSSTSTTTENTSINDDDNNNSSIKVNDTSNTNTNTTNIDISTNNTNTNSTNTNSDSLNSNTNTNSTINTNIGKTNQTSNGHPINATDHLPNVLIEENSFIPRYSLNQTLITIALIFIIYITFN*	5.09
674402	3.49932	0.0516369	6.58385	1.69e-06	7.51549	2.22e-07	8.33017	2.91e-10	0.83	No predicted TM regions	MMLFNKLQILWATIVAVVGVALWTTEVSAYTKITGMKALILHVKNPIPSVTEALDAYGIDYVEWDVSGLGEKETLTPKLFDKRPLYYMIIIDGSLEVYDESENSWKSVLTPDQWSELDDYEASHRVRRVVVNQYPKPRSSDSEWGGYEKGQVLPQQIVCADNDSTHKIFNEARVRRSAPLTSEGLIHSNVEYSEDDGVIPILYFKPNDIIIKKTLAAAIFDIGDGREVLTFFLQFSSESITTTILNHLWITWASRGLIPGYRRVLFTPQVENVFLSTSVIDDSLPVTTELKDALTHQYRATAKDYENIMNFMNDLSKTHSLNYGSILKMELVFNGKGILTSNSETNNNKKKRSLNANNKSERDIFIDEINKYWDSRHEEMEKDDLFNFFSNMNHRRKFN…	4.96
673328	2.73515	0.0046728	3.34996	3.62e-05	4.78535	1.22e-07	5.80152	4.37e-15	0.002	No predicted TM regions	MYCKVIKKIFLFYYHTIFFLNNIINCCKINFINNNNLIFINQSKLYNNNNLIKSNNFSENTCSKEKDDLSYILNYKGGIIEPEWQWVKNISIVYTWVDGSDINFQDLKSKYNGGIKNDNNRDRSVDELRYSIRSLEKYMPWHQGTIYIVTCHQIPKWLDVNNPRIKIIDHKTIFPKFLFPTFDSNIIELYLDKIPGITERFIYFNDDLFLNNYIHPSFFFTNKGYIKIYKENKLLQVSMKIFRSNILKKRNMFNNMSYNTRKMIRSYFNKDFQYYYLQHYPNVIYRDLMEPFRQFFKKDLKIFCIDKFRNWEKIHLLYLYFMFVKYSSSNTHILKLYKKFNSISNGSIINYSLVEVPISISTKLVKFGSITDNSKNNKKQFNYINTHPNIRVFNFNDDY…	4.95
221359	0.463208	0.673258	3.10916	1.74e-05	3.02929	0.00526869	1.56671	0.0413428	1	7	MKSLLVSLLFVTIFVMVNGIEITMHGFLYAYSDYHKNLAERTNAYMKSKGLDITLKTNFETPDTSRGEPNYVANYVEDLLQKEDRGYDLYITDTVYTGRFSKYFEDIHGYVDKKVIDLYKEGTATNTCIVDTRLVGLPLMVDYGGLYANMDLLKKYNKPVPETWDELIETTNYIYEKESPTNPQLHKYLAHFPEYENGLVVLLEFIHSFRDASNDKFPEYTSDNAIAALEKMKQIKETASTPDDFAANEITMGGAFQNGDFIFLRFWYIGDEMKTQTNVTLSFNQLPGKKKGVSASCVGGSNISMNRFISEEKKKAAGEVMSFIHSFDHQKLGVMENDLRSAIHSTYSDPQICGKINCPKFSSMQSIVRPSSSSINYDDYSAKFRELARKYIYGETDQS…	4.92
502521	4.21762	0.00236266	3.43501	0.0108174	6.09901	3.76e-06	6.05519	3.14e-07	0.999	1	MKSLLFLNLIALFVALIAGNVTENVEHQYTKATVHYSEVSDLDVYFDEANVMQKKPVIMHVHGGSWCEGSKDKEGFMGEFFQKNGFVSVVVNYRLYPETEYIDDMVEDIYKTIQWTLNNIIIYGGDASQFTLIGHSAGAHLATLTTVKAALGMEVNGITLKPFHLKHLIPLNGRHEIEEGDELLASIAQLRELGNVPGLSFLANYAEAREHLLVGKSGYDQVKILKQYGDKSIEFLGAEKYTFVECDEDTVDPMGLSDPMIAQLERAVVDVSIDHRIYHGDHTYILDGIENHDAGIENELLDIVNSVF*	4.79
675079	3.98755	2.22e-05	2.03361	0.048141	2.65021	0.0304417	5.79312	1.75e-12	0.569	No predicted TM regions	MKIFNIVGVLSAVKLVVTAAILKNSNYSSGVSVHDPSIVKNGNKYYIFGSHMDTAYSTDLRTWKTLYTGVNENNKMFSNLFSKSNYAPFSYVGKNSDGSYSVWAPDVMYNPKMKKWVQYFCTTSTFIKSNLCYATADRIEGPYTYKGTFLYSGFVSNTVSKTNLKAITGGTDGNRYYPNNNYDYKKFPNAIDPSVFYDFNGRLWMVYGSWSGGIYILELNESTGLPKHNINNGNNTDKYFGKKLAGGNHQSIEGPYILPHSGTGYYYLFVSYGGLTSNGGYQIRMFRSKNPDGPYVDARGRQFMGGNNADYGVKVMGNYNLPGLSKAYMAPGHNSAIRDNDNKVYLVYHTRFNDGAEYHEPRVHQMFLNQDGWLCAAPYAYSGETISPTGYNMNDMSGS…	4.63	GH43_4
671564	4.04839	0.0345323	5.76778	0.000114282	6.04433	0.00035176	7.77746	2.77e-08	0.625	5	MGNETRCFALSFLPPTLSVGITTLFMVPLCMGNHYLNKYLGNIITETDSSFIISRANIIQVCIYVSFGIFMIGLFIPKYVILIKQLTIVFLIYTLFSVACFICNSLYIAFTGSFVFYQKMYYIATREAVDKFPDLDDALTIRGDELSGWQKIEAYMRKKLYLFLAIHFLLLLFMLYYYTLISSFTAEREDKGDDYELQVHKSGQNQKSFSGNSTSNCNTSTNYGNTSTNYGNASTINASLSNNNTVLSTTMDSQAYYYDYICKNIYMYIIIFYYVLCYDL*	4.61
674864	2.82674	0.00178111	2.57324	0.00271188	3.43343	0.0028128	2.73672	0.000828034	0.702	No predicted TM regions	MKISSNIFIALLNIVSVFSKNCNKVNSQCGGKNWAGVTCCETGYKCQKVNEWYSECNLYSEGDESSLTESEVDSTDTVVYEIKPITIWTVGDSTVSSFNDTYYYPRYGYGTQLDKYMNEYVTINNLAFSGESSKSFTTLDNYQILLNGMKAGDYLTIGFGHNDQKRDERRYTNPNGNYTVPGSFANSLYENYIKIAMEKGVHVILATPIVRRPNKGYWTDERLHITEEKDGYEGGNYPQVIRDLGKEFNIPVIDMTVKTKALHDSMGIENTVYLNAWVTDDPATVDNTHTNIWGAMYNAYLITRGIKELEIPEISDYVIDDEAPSKEEFLISNPDYIK*	4.59	CE12
212604	1.83977	0.0793308	2.51774	0.00530178	2.76075	0.033723	3.12766	0.000207691	0.816	No predicted TM regions	MNLKNISIILALLSFQVKVFSSTIKDTVSEGEKSAVEVLDAEISDDAFETFNVDTVLEDDINGSDSELENLEVSTDTVNEDIGDIPCDSFYSCMDWINENKDILGFTDEILQYTISQYEAGESVKFIKEFKNIDYGMKVEVNGHQMNVDIKGEGNDKTIVVLTGLSAPSPVIFYKDITDILSTNFKVVTIEPFGYGLSDQVTEERTTENIVTEIHSCLEKLGIDRYYLLGHSIGGLYSIVFDDKYPNEVLGFIGLDNTPSYYYRPEMQPLPEFLIPLIKINYKYQLYALYPKEMTFEVDALLEMAKTYQNYTEEDLKIIETNLKYNYNSPNIINESDHLLDNIVYTEDMHFHCPTLMFLTSEINDNDSEWMSLHEALITNPEKSEIFVVDALHNFIHSQ…	4.53
450186	4.06225	0.0196614	6.07778	2.87e-05	6.73023	2.36e-05	7.80015	1.75e-08	1	No predicted TM regions	MNFSWIIVLLSLISSVFAGELGLKTLILSTKGSTEAAAVKLSLDSYGIKYDHIELKLKELKGNLTLYDEHKNPKYNMIVLTSGKLTLLNENFQWTSVLSDEQWAYIDQYEVDNKIRRITLSDTPDPVLGISIYDPENWGSDSIQTMLKADNSIADEMFAIAGIKPTAKLDTLGLYHTPISIKDATVEVKPILYFEKDKIYPENTIAALYMKLKDGRERLSFYFGFGDWSLNCIILNHIWINWGSRGIYNGFRRVYFTAHIDDVFLATELVDPKHNLVEGTEVFRTTTKDFDNIKKYQKEIVQKMNPGSVFQVELAFNGNGILIEADYDKSLNVFGERLVELEFKKEPGTGTHNWPVQNYHFEFKDSFLNQDPLYPYFKQEANRAEFYWSSHTFTHENLD…	4.47
664509	0.970221	0.19769	1.46787	0.0162931	1.83753	0.032582	1.21304	0.043188	0.947	1	MKSIFFKLISTVSILQSTISFVSAQNQDDPYYANDCAVLKTLYQNWNQAAQVTWNDEIGSCCDEKNIVCDPHHGYSRIAELKLRSKNFSGPIPSDILKLKYLNYLSLADNQLTGEIPENIDELTYLTKFSFRNNNLSGKIPDSIGNIDGIFHLDFALNQFTGKIPDSFGNLKQLQFLNLSSNLLEGYIPESFKGLKKLTTLQLKNTNLQGYVPLIDSIGNCTYDNTKLCYQEGASCVSTASLCTDEEIQATRKNNGYSTYSESNSNSNCNSNSSSNSNSSCNCNNGTNKGNGGFFSSMSLLTKILIGCGILILIGIILYCIFGRRKKSDNLSYDMQPTRANYNNFY*	4.43
673326	4.2823	0.00944632	4.21484	0.00524042	6.30493	2.94e-05	7.01508	1.93e-07	0.936	No predicted TM regions	MLQNKNFYAFSILEFLILLLPILTLCDKCYSKGNTGICINKNKYKDSIVNNVRCLESDNLVCCDLESTINKNNISRNKRLTVNNSLNEKKYSKYCKKCLNLKGKKGLDCSSRCPALKKLSSLNILSNEETLDYIINNNKSISRFGDGEFNLIFGEGIRFQKFDNNMSKRLADILNSNKEGLIIAIPDKLKMVKNNNNFWKNYISMYQYKLIKLLNFNKIYGNTQMSRFYWFNNNRSDVLKYIDKLKLIWDKKDIVIIEGEKSRFGINNDLLNNTKTIQRILCPAINAYDVYEKIYNEALKINKDKLILIALGPTATILAYDLHNVGYQAIDIGHADISYEWFLRNATHKIKIENKYVNEVKDGSKNIGDITDNSYYDQILVKILNE*	4.34	GT101
454886	4.3121	0.00920488	3.33867	0.0398338	5.49758	0.000527323	7.26993	7.77e-08	0.998	No predicted TM regions	MKSIIISGILSLSLVALSRASCGGGYAQCGGKTFSGEKCCISGYECTYINEWYSECKPATTTSASSGSTTSGQKMKYVESIYPKGTGIKPVYQCINPKHWALTMDDGPTQYSDIILDLLKKYNIKATFFVCGNLYMKTSNPEWARIIKRMDDEGHIIGNHTFDHVELPKLATTDEIISQMKQIEDALYATIGKKPAFMRLPCLNGNSNQTVMSTLESLGYNASVNCNADSMDYANGGDKEYAVQALSKQVANNNSVISLNHLLYGGATAENIIAMMTAEIEYMLAQGYKPVTMEECLGIRAYQ*	4.25
425520	4.03357	0.00858051	6.63716	3.87e-07	6.74485	1e-05	6.80458	1.16e-07	0.989	No predicted TM regions	MKISQFVTVILSLTSGTLAKIEQSDFCSAKKHTGESVKETSNKVGTIGDIGYELWSDSGDNSATFYSDGSFSCSFKNAKDYLCRSGLSFDSTKTHKEIGHIYADFKLVKQDIKDVDYSYIGIYGWTRKPLVEYYVVDNWLSQYRPGDWVGNKKFGDFEIDGAEYTVYENTRTGPSIDGDNVTFKQYFSIRKEARDCGTIDITAHFKKWEELGLTLGKMHEAKVLGEAGSIHDGTSGTADFPYAKVYIKDAPVEEVPEPTETVAETTEIVEQPTEAVTEAVTEPVEVEQSDFCSAKKHTGESVKETSNKVGTIGDIGYELWSDSGDNSATFYSDGSFSCSFKNAKDYLCRSGLSFDKPTEAVTEAVTEAVTEPVEVEQSDFCSAKKHTGESVKETSNKVG…	4.22	GH11
453291	1.20464	0.486223	2.88229	0.00634782	4.45952	9.5e-05	5.4686	2.91e-09	0.989	1	MKNTLISTLSLLLTSLYVLPSYGSSLRGQDISHAYLTNSTFVFDYANMQDLVVFGDAYSDVNLNLDNMKYDDKINGGKNWALKLVDIPDHKYWLWDFARSGAVIDQSIVPRPEEDSNFLSQFSNFYDNLYSKNTVRGWSSRSTLFAIWFGTNDIIYMNRNQGNSTNEILDSIVDSLFQKADILYNHGARHFLFIYVPTIERSPLGKNGSLNFTNSDITYFNTQVKNHGRDFFNTYPDINVLIYDAYMEFQYIMDNKEKYGIDNINDSCENSGNSNCGTTDENFFWHNDIRPSYRVHEALGRDIHDFLSSKQVTRDLRYKDSAAFNLKINFKSLLLCNAIILLTLLFL*	4.22
513332	1.50673	0.179225	2.50083	0.00271187	2.49234	0.0269612	3.38441	9.37e-06	0.991	No predicted TM regions	MNSKNFTFIFVLLSLYLTSAIPIESRLSKRSCSKTYKVQSGDSCFKIWTKYGLSESQFKSLNSGISCTNLKKGINICVGSSSISTSSSCKTYHTVVKGDNCYKIWTKYGLTESSLKKLNSNISCSILHVGDKICVKGSSGSSTTTGSTTSHNTVTEKPSSPSSTFKWYRECVNAKNYALTFDDGVYDYDEALLDLLKKEGIKATFFINGNNMSDITSSKVRNVIKRMYDEGHNVLSHTWSHKDLTTLDSSSFRSELKKLEDQIYSIIGKRPKTVRPPFMAGSNNENVVNLLKKNGYSYGILWYVDTEDWSNRGNVDIVLNFIKEGLKTSDRPIILNHSYYQYITKDKLLTLVKKEIEYLKGKGLKGVNMETCIGHTVYRYSGEGYPN*	4.2
452124	0.64178	0.833824	5.06174	0.00108414	5.34558	0.0027206	6.07033	3.29e-05	0.967	1	MFPKINLKFLIITALFANSVIADKAKIYRNCLKPGQFVLTFDDGPNPETTPIALDVLKKYNIKGTFFINAHNWSDLENDPTAIETVKKTYAAGHDIGSHTYNHKDLFEAIEEGSMKENVDDMTDKIEEIIGVKPAYFRPPCGNGAYNESDPHKREMSEMIQEYLGERGYNIIMWGTDTMDWQYKEDVDSVIATMNEQLADPNVSPKTHSFITLMHDVYPSTVNIVLPTVIEYVQSLGYEFVPLSECIGVSPYQSISNDKENQNNLNNGESNSTDENNKNKSAGETNTNNSTTTSNNTNSTSTITNSSTKFTVSTNKEGDNTSNAITIHSSIILSVAIAVLSLLF*	3.99
514973	2.56537	0.279199	5.0539	0.000978752	5.59688	0.00113726	6.87122	1.08e-06	0.998	1	MRNILLIFSIILLYNLVCGHTTNYEADLDNVLDQLSKFENSLNGKNVKNSTAILSTDKSATEENNNNGSLNIILPAAIGGVVLATLSASVVTYFVLKKKKNTQLYAGAYAGSSTTSLNNLPRSKKPSYEDLVSIGCEF*	3.95
79256	1.60357	0.532804	6.02339	3.61e-05	8.40447	5.67e-08	3.43131	0.0286227	0.999	No predicted TM regions	MKFLTVTGILSVLLVAVNGRPCFPGEFGGGMPGGGFPGGGFPGGGMPAPPSGGMGSGGWPGAPGGGMPAPPGGGMGSGGWPGAPGGGMPAPPAPPSGPPSIPGIPGIPGGGDKGNGGFPGIPGIPGIPGMPGGGDKGNGGFPGIPGIPGIPDIPGIPSTPPSPPSPPSPPSPPSPPEVPSPPSPPSPPSPPSPPSPPEVPSPPSPPSPPSPPSPPSPPEVPSPPSPPSPPSPPSPPSPPEVPSPPSPPSGDNGNGHDEECGPTSPNGPCQPPDTPPSPPSPPSGGNGNGEEEECGPTSPNGPCEPESPPSPPSPPSGGNGNGEEEECGPTSPNGPCEPESPPSPPSPPSGGNGNGEEEECGPTSPNGPCNPEPPCDPKEDPSCAPVPPSCDPKTDPGCG…	3.79
677017	0.953157	0.36586	4.40926	4.1e-09	4.61485	1.77e-05	3.92333	1.54e-07	0.495	2	MGIVIYMLNYILFILLINVNIINAQGNTNVAISNQDNEVKSNSENLWNNVKDFVKSTIGLIVILSSIAVITILFIIIFFCKMKRDIGGKRKISNNEFSGKEDSKSFLNVESSIYSVSSNKIKNSDGNRFIIGIPNIQNGNNINENNLSFMRSESQGFNKNSPSNNNTIKSNFTSNSRCNNTMNSNFSSSRNNTINSNYSTNRNNTMNSKYSTSRNNTMNSNYSTNRNNTMNSNYSSSSNRNNNNNRSPNSINIFNYENLSKNLINKGSYDDNGNNIGNVSFERLIKGKPQPINVFDRENNPNRTSSLIGDDDIDRLNDNLNNNDNDKNNLNNENDSLIQSYYQDNNIKNDITMESIPIEYRSLQTYRVIHNFMPHRYDELHVVKDDLLKLIKSYEDGWS…	3.78
671562	2.56536	0.280585	6.73262	3.44e-06	6.83788	2.69e-05	6.98743	7.77e-07	0.975	7	MNKKSISSVFLWIILYLTNKIVHAQSEIYISVPQPEYPYTLPKDFEKKYSDLNWEYFQKIAKDNPILKDEDFVIKFLFFNYSWWEGSYANLEKSFVKFLGEDGFDFMVMDDRIFFDDLGIMSATYVPYYVDIDYPSLTLLMDYKDYINDEEMDFHDPKQYKEGKYDGHIYGLPFDIDFDGLYYYNNNEKAKSIVENISDKTWDDLVDELNSPPSAPLKVALNVDTDLLGFFVEYINNHRNFNKEYDSKFYDIFLNKTGDDLINNFYNLTQKYTDKKATRSTSLKRDQAFTAFTTENSTFLRGKASLYSILRDSLRVNDTEISFTLPPKKTTNLFHRYLVANKARVGKELSPKVFAEIAKILTSKEMQLFRAETFGGIPTFDLKKKDSDDQIKIYCDEFP…	3.59
665011	2.56535	0.29272	7.06397	2.88e-06	7.34689	2.34e-05	8.44121	6.55e-09	0.975	No predicted TM regions	MRLINIFTFITTIGLSLAQCPNNLSSCGEACYSPDEYTCDNGVLCSLDMKNCNGACYSPNEYHCENGSLVYGPESGDASPAPVPAPSTPEPPTIPEPPSVPESPPIIEQPSIPEPPSVPEPPSSPSIPSSPGISDNLKPQRDPSIPSKEGKMILQIDNNTGGAWSDDEIYWVVLGRNENHELSYLDLNGDLIKADLSLNDATTPRGNRRYASSIVHKLSERKYVHLPAVESGRMYISYGEPVYITFNDGGYAGPDVNNETDPNANTLFEYFEFTTESINGTITFHGNTTRVDFFSFPYMIRLMNSTGDYDRWEGDTGSRDEIFNAFKNSVSEPFKTLVDDYRIMAPCKTTFNEGKTYGDYYDDYINAFWSKYSQENLEFQCDAGSFKGHVEGNRMLFTK…	3.5
499206	-0.195713	0.960698	5.99671	1.59e-05	6.79759	2.9e-05	3.20657	0.0317637	0.977	No predicted TM regions	MKQKVIYILSLIALSSVINAGVIREEKKCVDKDGNEIPCIKMVEKKEDFGIKDMKKRQWGDLWNDDTGSGGLGDLFGDKGSGLGGILDIFNNDDDSWWDWGNWWNKDKDAGNTRDPIDIWGNDNSWDDGGLWGNDNSWDDGGLWGNDNSWDDIDIWGNNIPPQGPNVPPQGPNVPPQGSNVPPQGPNNVPPEISSPIPQAPQTPQNPQSTQPSSKTSASLPIKDFTMTGFGKCNQKEAEILRGLIEDIKIYRAAAVYLLNNQSEDEMYNKIFLKYFKDNSVLSRVQRTFGNVNNMPTIAAYCEPASDTACSEGALAWTYLNSVEYHVCPSFFTEAMFGTIAQRASEGASIVLHEMTHCHGTEDYAYGEAGSGRLPASQASNNADTFRLFAMSSIYYLNE…	3.47
151298	4.74553	0.00785269	6.87159	3.32e-06	8.09162	7.88e-07	8.96573	2.15e-10	0.518	No predicted TM regions	MFGKNFYNQFVLFLVTICCVFSIVKGTIEIPKCGNSDYCYYDKDQKAVSYCWKSNEIYSLNKDETKISYCNLNYDGISFVKLNGTSITNSQDPSYFKYDKDLSYFAMINYYPDILYLEQTSGYIKDDDSNYYTIYKSKNNSNKQADLSRFSCSSNIGGLAKISNEVVLCLGSDRYISLPSYSRDAGYYLIEGSLVSGSPFTLDSTNKNAVIKVTTKYFIYDNFYTSNESLYLIANTGKLIESLRGITIPSGSVSITNNLYSCENSSCSSRSASKLENGIYMMYNKLYSFENSNDGKITITEIGKNGMVLLEDFYNGDYYEITNRLITDEELTDDLSSNLGSLKIYECKMGECVETTGYLKNYGKNSEEETEVVVYKCNSDSCTTVQKAVDCKKDNVGIT…	3.43
668038	4.79503	6.15e-07	3.35499	0.000566373	3.92696	0.000869778	4.22136	3.62e-06	0.999	1	MKSTIFIKVLLLSLLVSFCSAGNIIDELKERKRDIENYLKVKDIKREIKFNSKKRTLDVYYKKDEIQDLKPVVIFFYGGTWYRGDRIKFTKFGSLLEENDYIGVIPNYILFPFGDMEDMVNDIYTSIKWTYENIEKYGGDPHRITVAGHSAGAHLISLSLLKAYNYMENDDKTLQPLPEIEKLVLLHGPFDFDDYSLIKNSLPEEDADDTFVEQLVKVLLRTKDVSPYDIIKSMDDNSVDDSFNVKKFIFYYTGGDNDVPERSAKKFMKQLNRVCGKNVEIQYVFNEKDYAHNAITVGIRSGDEEQANIFLSLLKL*	3.4
663240	0.4599	0.823204	3.67147	0.000225309	3.78586	0.00468022	2.96581	0.00289546	0.973	No predicted TM regions	MKSILFTILGLFCVNVYSKYLDNLDRSFDNAEETIVNIFIPLSEPDYQKLVNLTQISEEQIKNTPKTTELPDFEVKVNATVRYGTKEEERTVKFKTGGSNARSNSKVGFNLKFEEKIFNRKSIRLRPDPNDVSYMREKLTSDILNRVGLPSIQATYARLYINNEYFGLYTFLDAVKPAMIKKVFKVEDDGDDMYLYQCKYDGMDFSIGSESSCIDAVNEEKGDMTQLEDFIQKVNSATSLEQFEEFLDVNLFLKSVIVEWLIGTYDHFVILGTNFDLYKRKSDNKWCMLLHDFDNTFGHKLSSKHFNLGNNQNEKAIDYHTLSFKDFNSKVNHKIFKYLIYDDDTKFKAILKDVLIYAFNPEILEQHISELKTFLIPYVIEDLTPINDQLPGRINKMGK…	3.26
393941	-1.05517	0.611246	2.37641	0.00664716	3.68683	0.000214008	4.82995	1.51e-10	0.284	No predicted TM regions	MKILYLIEILGFIAYGKTFPNFVSSTNENKSPINDNSKPKYCQAGKPSLKNYKPIEGFTLQSVQIVIRHGDRTPIAVVKNNEYVSWQCNAPNEYVSVGEPNSDLTYLEFIDTEANYDLINPFIEKTLWKGSCFPGQLTLRGSEQHVQLGKALREIYVDKLKFIDEQSLSNLYVRSTNVLRTQLSVRSLLKGLIPNRSKAISIHTVPKEIETFQINPKACPVLNDIEKKLKNEDTWKEYIQKNLPLKKKLDQYLGYALEEDENYGYESYVDTYLARTCHNMKLPCIKGNCDYNTEMITQISNNGDFEYEFFYSKAENSKKYLTAGIGYALKEIVRNIEKVIESKPLGKNNSNIPTFYIYSAHDNSVGPIMGALGVEPMEWPPYASNLIFELWKKNDDESS…	3.26
499478	0.713868	0.804341	3.43569	0.0241375	4.37341	0.0134437	3.91717	0.00558721	0.064	No predicted TM regions	MKIFNKIITLGTISSVMGLFIPEGKRIENTVRDDIFANLVKKECQTAVEKLQQENESCTLKIDSNNNNQKDKGSMDELCKTFNTEKCQAYYNTKLSEIPECQSSELGYLEGMDNLTKLSYLSIKLACSTDENNEYCPLSQFGFTKDDQAEKEKEEEKEKEKIEIYEQAKQETCNSKKCRDSYLSIVESVKKEEEEYLKVFVKYVSSDPVQLNEIKTEEFFNIDSRIYETMEYLKRKIVLLLLLKMILQLQTQPHSLEKI*	3.23
673656	3.43605	0.100305	6.44927	5.59e-06	6.94479	7.07e-06	8.88809	3.89e-11	0.999	No predicted TM regions	MKVQLLFFLFFLVYNVLGESFFPNDQRAEIFKITDNEVPIFRITLPEKEFYTLKRAANNLSRGGINGYNEEIIGTIGIINSQNFNEIFKGYNIKELLPKLPMNEEGYPTIDYKPYLLSSLNFHYIIEGESDSTTILFNVFNSDSYLNLIEVLYVLSGLEISPEADSDFVDLFSYYGKDAVIVDENGKYSLNIDYSNYYKRQYEEEDESYYSADFKTKNGTLVVEINNDKKKFKKITFSLGNGSSRVYSKPNYNLKIRGDKELFGRRQFKLRGDAADPSFMRTKLMSDIHNRLGLKSLSANYAFLYINDEFMGLQVLTDIYKETWIEYVYGEKNTTNLFKGNNADLTINNLNGYENENKDTTADDTKDLSKFLTDMTNAETATDVESIFELEQFNKEIAL…	3.21
450319	3.46646	0.0895964	5.75038	0.000445031	5.08253	0.0134846	5.88857	0.000200759	0.999	1	MKFLRLTLFLTSAVLNSVYAEVKYFSKCIHEKDFAITFDDGPSLDYTSKVLDVLDEFHVKATFFINGNNCVNILENKTARELIKREYNSGHVIGSHTYSHPSGITTLSDDELTYEMETLNNAIFEIIGVKPNFFRPPLGEYNEDNLVVLEKCGIKANILWNLDSEDWNPEYNATQQYLDNLEGKDPFTHSFISLNHDIQKVTAEKNLRIVIPYIKSLGYNIVTMDVCTGIPAYQGQDRIKEKENEEKGKKEKEREKEEKGKEEKETEENNNNNSGNNSNIVVGENKQNLNNSNDATTLKISFIFNAIILTIISFLII*	3.13
665704	0	1	7.18538	5.1e-06	6.78129	0.000375838	6.50102	3.15e-05	0.815	No predicted TM regions	MKILKGIILIASLIITIKANVASVKIEEIEEITEDIVEYGSADCIARDVNYNDRSNLDVYYDPNNTNDKKPVVIQFHGGSWFNEDKINCVSSALLLHEKNYVTVVPNFVLYPAAQIDDIVSDFYDSIKWTFDNIDQYGGDSSNITVVGQSSSAHLLILTILKASLVRKNNNVSLAPLPEIKRAVLINGPYEYNESLLQTVTNESIEASKNFLKEVSLAVLGIKDNCPVDLLKDYGDNSVSSFNVEKFNIIYSSLDVDIAETSANSLMEEMKRVCPSVNIQYIFLEGLDHDGVPNGIREKMNP*	3.12
450165	0.781108	0.79871	4.50619	0.00606618	5.60111	0.00550341	6.2138	4.22e-05	0.852	No predicted TM regions	MYSKIIIGLLYFIAYSNASRVIYMIMHGEKPGYGDLDKGSRRFWSTTQNVWGEFNNGLGYTGYERSKCVVDVFGKNAPLYRQPKLILYQHYSKQGDFIDSEGRGTHNSRRMYETAALLAKDLGINLDEQKCCGGDPSDMYQYIESLDESISPILIVHQHEQIYSIGLKYAKKYGKIFPYSEFPYHSGTIWTLIEGEIVEDWHMGCYFDKPTTDDKLSDAVEKVVLNNYTLEQANGNNSTLSQELVPLITTKVVPASLLTTVTSKVPPFGASTISLTSHTMSTEAITTDSITTATLTTTDETSEITATADETTTADETTTDANESSIITTATISTTEVDESSVISTATVITTNANESQVITTATISTEALGNNSSIELTTTPSTEITTETTTETTTETTT…	3.08
177064	2.56535	0.319531	6.09011	0.00036236	7.45935	0.000225277	8.06667	4.92e-07	0.932	No predicted TM regions	MNFKTISTILIVFSINLLALSSPLQTKKHSVDVSDYSIDGTDNSHHATFDVYSMDKAESTDISSDEEDNSMDTNDVEEILDIDSSDETETETETEIEFEIENENENENICNTKECIEVANNLLNSIDINVDPCDDFYQFTCGNYNKNHPVSEEEPILINFNSSEPKNKEKIINILQNDYKPNKNLSKQDQENDKLLFNQLKNLYQSCMDVDTINKKGVKPMVDLLKKLQINERKDKYNDPNELGITLAKLHNVVRKGIITYNFLFKTDLLLNDDGMIVFSLGKTLRITDNEDNSAFRKILSNIFKDSEKRNIDKMVDSVVEFEKKLFEESNEEIDLYEVVDVKTLNEKYPNINWKAYLEEKFDFVGMKEKISDDTLVYNLDIPFIKNLNKVLGEVDGET…	3.07
665309	3.0724	0.121355	5.23584	0.000458742	5.87609	0.000375838	5.93737	3.12e-05	0.534	1	MKSNKYLKIILYIFFLYIIYDKVSAQDLIDENNKNEEDNKNSNVDNKANNSNDIANNNDNNSNNVVDNNNSNNSNNNENNEKNEDNQENNKSKEEEEEERECSSSIGNILFQKPDSKSIVVPYSNFTLIWYYDNRGFDVVYPSVNITFLLFKSEDANYNDYINAWKNPIFTKTLKLSEIQPGPQRTDGKPVYQWDWDTNFYSDEESYTQPPSLNAQYKFRIVGDGKDIKTNADHFDCYRDGDLTPGSTSAFYIVENKPLGNNYKPLVIENSALSIYKSAKFMTTIIILFIVSVLLVF*	3.02
669761	0	1	3.93105	0.0332427	5.13745	0.0155541	4.37754	0.00985543	0.697	5	MIRIRKLNNVFPFLLQLLFLSYSIVVLSKEIYIRNNTEFHDLMNIINENQNDNELKLYFIDEYYDFSTMSSYNLNINVGTNISIIGSHIDGTVFDYNNYSRGTFRFLYIGLKDETIKFNNIHWKNYDPSNQSNVFLIFIMSEDSHFHMEFNNCIFYNNSYIISVNAASYLPLGPNSNIIFNHCDFYQNSLILRLKHMNSISSGENTLIGEVNNCKFINNYGLFILSYNKFIINNCYFTQIHEYNYKNKELYSFISIKSIKNLIEIKNSVFEDINIKNSLPLLKGESVSMSIENTVFSNCKSDYGYLFDFVSCYISENVKLKNITFTNSSTAIIGKNINIVIEDSNFYNITALNSIPAITDSKYSIIRIKNTNFHNLNISNTIFNEESSYQLSNLKFKNI…	2.98
673387	0.870409	0.60647	3.79161	8.78e-06	4.95308	2.13e-07	6.17518	5.44e-15	0.174	1	MNLLKLKRIFYLVYVFNVLKVYSTGLQTCEDCTSNPCDVNTYCFDGTNIKSINNGIPGSVKFGKGASSGSIFFTSDHKLLKTKNDGTFGSIYTCSSSGCTPITDTSKTYFNSIASGISCIINDNNNCKKGEANESYYDNYSKRVINCSASKCLPSSVTGYYIDYGTDPLLMNYLITCINNSCTTEPHSGTEVEFYLDGLDKTSQPIIYFDGKFSKIPGNVSGVYLDSETKSGSNLIVCESTTKCVSLSYNEGIFLNAANLLDKTKSSKQLIVCSSTGCIGKEIFSTDTTNHANYFVDGLTKKLIQCSGTTDVSCEIVMNNISNKYYLDYATPSSSCSMGYSFCSANVIYCNNSSRCVSSLITSESYFIDGDSAENLIICNTFDSKFLCTTVPASNLNNY…	2.92
162452	2.46107	0.266707	3.91964	0.0132191	4.8761	0.00435574	5.88197	3.04e-05	0.99	No predicted TM regions	MRKSNTLIILIMILLCIGNVYSIDHSLGGDLEIKQSVIDKMKKEKFTYSFKELKSKKSSLDQQCSTLRGNVIYGLNYFARKVENFKSATEKAIDNCNMKKVGIYLLVGAFLVWYIKRVLKNGFLNKERVNVYFNESKKFSKNSYQDLSYPYYDNNTYLSNNNSYQYLRSYSSEMGCESSYHSREAPAVVKPNSSRFFSQRKRKNSNDENSNLFSYSFV*	2.85
250252	0	1	4.95786	0.00248904	6.89233	0.000114013	6.88476	4.12e-06	0.999	1	MKFSQIALGLVAATAVLADTVPLTGDCQKAFADFEECGNTQAAKYDDFVKIYQSDKCQNLYKDPIAALAKCGELDDETKDKLIADVKFSQAYNILYTAKTEEGKACPLYRNNKAEKVKDTCASKACTTASVDAYKLFVEGKKLNKNKESSIATYEEILKGLQECAPADANANANGDAAANSTTTAGNSTDANGNAAANNGTQVSVNGTDANGNANANANAQASDASALKYTMALVFAAVYLLF*	2.81
676011	0	1	6.14762	0.000155603	5.7224	0.00448158	9.19179	1.35e-09	0.999	No predicted TM regions	MKIKFSNVLLLLALLIEALIAAKEITKLDSSSNNTMNNGDFFYGKTELVEFKFGLDEIGLYHTYSKLSHQEFRYLSPIGRNEDTNTLSRNIKYGILGDDAVFRVYNTDGKEIYKLGEESSVRGQSTMTFESTDAYRNTDEYADLNVPLTYGIVITNASGEKFYYPPRKTDTIEPVPFINPMQWIKWDGSVPEDAVSIKNSNGKTFIVGRTSYKQGIHCGYVDVNSKQLIISYGDRELIYDDNFEILTGSSNHFDWEKINMDNISEYADQIVIGGNESNGVKLGVAKCKYNDNYYFGKVNLDQLHHSNFGINNKEVECLDFEVLIYKKVPAESIIRNMQWIKWDGTVPDDAISIENPDGKTFLVGRIKYFVGYKCGTVDLSTKQLNIPGGRASFGYKDNF…	2.75
664254	0	1	5.58731	0.000331589	6.45937	0.000228095	7.15372	9.2e-07	0.997	No predicted TM regions	MKFSLVFGIVSAFVIVTNAYPIPCFPGEFGGNKGKPAPPFGGWPGAGNKGNGGWPAPPNGGWPGNGDKGKGGWPNNPWDNKNKGDKNKGDKNKGDKNKGDKNKGDGKGEECGPTSPNGPCKPETPPSPPTIPLPPSPPSPPSPPSPPSPPSPPNGNNDKGEAEECGPDSPNGPCEPDTPSTPPTPPSPPNGDNDTGEAEECGPDSPNGPCEPDTPPSPPSLPSLPNGDNDIGEAEECGPDSPKGPCEPESPPTPPNSPCDPTTDPSCAPEPLCDPTTDPSCAPEPPCDPTTDPSCAPEPPCDPTTDPSCAPEPPCDPTTDPSCAPEPSCDPSSDPNCGNSDPNEDPADLLQVSEDENIGNEDIEEVNDSNDIVDIANSSDVE*	2.72
668638	-0.581184	0.811048	3.6803	4.84e-05	3.23882	0.00519386	4.12462	1.97e-06	0.963	1	MKQNILISFILFLPILYPYVSTRTVYLIMHGEKPGKGYLDGNNKDSSTDGIEGAEKKDGLGYTGMLRTDCMVEVFGPDAPIERQPKEIIYQHFQGQPEFIDSFLRDLHYSQRMYQQVVPLAKALGIDLTKEKCCGGDGNDVLNYIIQLPPEVDPVLVMYQHQQLDTVARGLAKAYNETIMPRYGMKSDKVFTVQDGKLIEVWYTACSKVEGGVRAKPNFKLQNRTSENPGPKPNYQTYDIYLPSERNETYEGVMSRVLSKSKVTALSTRTTRTKIAKFTFEKRSDEQKTVFKTVTVTQTKVIKKNSGKTKN*	2.69
79354	-1.53865	0.447874	3.86927	2.02e-05	5.16514	7.52e-07	2.20313	0.0243433	0.997	No predicted TM regions	MKFLTVTGILSVFLIAVNGRPCFPGEFGGGMPGGGFPGGGFPGGGMPAPPSGGMGSGGWPGAPGGGMPAPPGGGMGSGGWPGAPGGGMPAPPAPPSGPPSIPGIPGIPGIPGGGDKGSGGFPGIPGIPGIPGMPGGGDKGNGGFPGIPGIPGIPDIPGIPSTPPSPPSPPSPPSPPEVPSPPSPPSPPEVPSPPSPPSPPEVPSPPSPPSPPSPPSPPEVPSPPSPPSPPSPPEVPSPPSPPSGDNGNGHDEECGPTSPNGPCQPPDTPPSPPSPPSPPDTPSPPSPPSPPSPPSPPSGGKGNGEEEECGPTSPNGPCEPESPPSPPSPPSPPSGGNGNGEEEECSPTSPNGPCNPEPPCNPKEDPSCAPVPPSCDPKTDPGCGPSNDPPSNDPPSCDP…	2.6
667374	0.641778	0.831044	4.64609	0.00213944	6.42358	4.57e-05	7.39345	7.65e-08	0.983	No predicted TM regions	MLVFKLLTFVFLFLCKELTNGIELNALVDMDQTMVEVYHYMVNSFNEYAKDNDLDINLKLTVFTQTNSTTNTNDTIKGLLNNKSTKYDLYIYDNKNSANYVDYFINLYDYLTEGYISLFNDRVISDSCVYHNKLFGLPVVLFYDVLYANKMLLKKYNHRVPRTWDELIEISKFIIYNEKLMNNTNIIGYNGEFTDDENGSNSIYEFINTFRDSPYDFFPGFRSRNAYEALVNLKIIKQEISSDEIFRSNKIFTLEKLYTGRVLFAKFENVVEEIFDSVYYKAPLPGKLNGVSGSFVYGKYLGIPNNISEEKKKAAAIVLSYLTSYEMQKKMSITYKQNFYSPIKYLYDDEEVCTNVDCGLMKMIQPVFMPIREDYDSFAKNLRESIYDYLYNGATVEQA…	2.59
665454	4.43971	0.0119464	6.00696	2.73e-05	6.7224	1.27e-05	7.55604	2.57e-08	0.781	1	MKLKFNRIANILLASGIVYAINVNYNVIAFPKEYNGSSVGLVLDGKVIPMNSQFEGSKWNVQAPMPTKSFHFSILNSNNTIIEEESLNREFPEKKDSTDNYIFGKLNNNIKNEDIAKVPRAYPALSNEIEFSKLYQEGQVKVINIVADPSVISNLHNDAKLAKVGSNSDTTVSMYIIGDDSVKHFTNVTLSFSGMGSRGYAKRPYKIKLSDGDNDSKDNKSVNGRKQFKLRNLVFDCTYVKQKIATDVGHAIGLILPQVGFARLYMNGEPYGLYELTDNPKKNWIKKIIHEDNLPKTLKVGSYYKGVSYADEIFVPASLNVESDEKWYNTLYECENEVEGQAEYTDLKKFINWIDTINANTPVEEIRSKFEVELFLKYMVIEYLIGHWDGYWIGGNNFY…	2.38
513728	-2.66572	0.141815	1.99824	0.0350052	3.39171	0.00400137	2.39977	0.00585641	0.995	No predicted TM regions	MKTSKLLSVLLSVYSASAYSIIEKNKRAEAKCWAESLGYPCCSGKNPKVYAHDNDGDWGYNFATGEWCGISTFDDRVNDEACWSESLGYSCCHGCTIYETDDDGSWGYENDSWCGIQSYCKSEEKPNENEESELKPNEYPTDIFKVEDKKIYDFDEDLVFDGTQATNLTFNKDGSVTYVASALGSGGGVVFYVKKDKSIINLSNYESVDIELVFSPVNGKWNPDAKAPSFGFRVFTREATGFWSGFEDVEYFGEENGAFYGTLKKNVILTDKIKESFIENCSNDDVLGFTLKFNAYQTGNNESDELMVQIKKVKFNKIPGTPEDKYTDDGLTDKDRGTVSHIEYPTHDYMTDDENDKYNKPAWVYLPAGYDPEDKNTKYPLVILMHGFGQNEDNWGLTD…	2.36	CE1
670018	1.63328	0.45043	4.36177	0.000959911	5.2783	0.000265369	5.21794	2.81e-05	0.997	1	MIKKLSILLSVLSLFKSTFGYSCNPNTCKPPTCTCASQSPPGGIDPKDAPQFVILSYDDAVNDSTFSILKDMYKGLAHSNGCPVVATHFVQNLYTNYHQVQQLYAQGDEIALHTFGHTALASQHEINSGRTVLSTFAGIPLSDIRGFRAPFLNYTNDLIQSVQNLGLAYDSSAPTIRQDASWPYTLDNGFSDTDVDCNTTGTCGSMTNHNGLWEIPLYSFFYNDASKPPISMDPPYDNGDLMTLLKDNFNYRYNGNRQPLAIAVHAVHCNEPEAKVKLFRNFIKWCIGQKDVYFITYSQLIEYMKNPVKASDLEGHPAISCSKFGTYKVNSNTEICDGIDNNGDGNIDEGVVESCGIGNSYFATCFGCPTSEPSIDNPTPLRNGERKTIPQQGCAEGTW…	2.34
674414	2.97841	0.0807925	3.93547	0.00551963	4.53894	0.00578231	4.81691	0.000261153	0.66	No predicted TM regions	MNLKNISIILALLSFQGEKSAVEVLDAEISDDAFETFNVDTVLEDDINGSDSELENLEVSTDTVNEDIGDIPCDSFYSCMDWINENKDILGFTDEILQYTISQYEAGESSKLMVIKLNVDIKGEGNDKTIVVLTGLSAPSPVIFYKDITDILSTNFKVVTIEPFGYGLSDQVTEERTTENIVTEIHSCLEKLGIDRYYLLDIQLVSTLFWKWQKTYQNYTEEDLKIIETNLKYNYNSPNIINESDHLLDNIVYTEDMHFHCPTLMFLTSEINDNDSEWMSLHEALITNPEKSEIFVVDALHNFIHSQQRDFIVDKINEWINRI*	2.29
673152	2.56537	0.279232	5.17286	0.000691833	5.59688	0.00115412	6.61468	3.01e-06	0.988	No predicted TM regions	MKIAFCSLFITSLLLSNIKASSINKCSDCNVYATGKDGTLWGWEDGSFCKLSSSCSETKKTTSKKTTTIHKKTSTNSISSSKKSTTKKSSTTSKNTTSSTKNESTSITTSSSKNESTSITTSSATLTEHETDANGNLVCNGCVVTSTGGDNSLWGYEDEKSCIIDQIKCKDKMEEIKNNKTNSKAESNHKKDSIGNLICNECKVTATGNDGSYWGWEDEASCIVDNVKCNLSPQKTEQKVLERGPDGILICSTCEYTRIDPDTTTWNTENGEDCRVIGSRCGINTTPHPWCSGCVVTGTGNDGALYGWENNASCLINEVSCGIVSNYNKYGQVTSDGTTQQKMTFLYGIIASLVTVFIVRGL*	2.25
69064	4.04311	0.0313796	5.22814	0.000441637	6.45937	4.21e-05	7.94603	5.1e-09	0.465	No predicted TM regions	MKIFIFFLFVLYINFYKIGKCEIINENNKNLCFLNNTNFYYSESISFTKNNPFFLNTQKECVNQIDKEFVFEERQNNLELIHHKYFQNPLKTIKIDKKKNNESIIISMSSNRKKIDTIYKSVENLLNQTLNATYIILTLSVDDFPKKDEELPNSLIELTKTFLNFKIKWIKNNINDYKLITVVDDYPEDVIIIVNEEIKYPKWFINEIYSEYVQYGRQCAIKYTISKENDYSIDIDALLLKKEFMGKYYEEFIKEIIGLYPENQYIAYLSYVFAIYLNGYRIRKNHKLEMLSFNYFNNTNNLKLNNDFSNKLYKFNECFEVLKNDIYKRYKISYFEMLDAPIVVTMTTYPAREESVVIMLEHFKKQTLKPDLITVWLSETEYPKNITPSHLKPFVDEGF…	2.2
666793	0	1	5.63812	0.000228712	5.83788	0.000929566	6.22707	2.01e-05	0.974	1	MFPKINLKFLTLTALFANSVIADKAKIYRNCLKPGQFVLTFDDGPNPETTPIALDVLKKYNIKGTFFINAHNWSDLENDPTAIETVKKTYAAGHDIGSHTYNHKDLFEAIEEGSMKENVDDMTDKIEEIIGVKPAYFRPPCGNGAYNESDPHKREMSEMIQEYLGERGYNIIMWGTDTMDWQYKEDVDSVIATMNEQLADPNVSPKTHSFITLMHDVYPSTVNIVLPTVIEYVQSLGYEFVPLSECIGVSPYQSISNDKENQNNLNNGESNTTDENNKNKSAGETNTNNSTPTSNNTNSTSTITNSSTKSTVSTNKEGDNTSNAITIHSSIILSVAIAVLSLLF*	2.15
675942	1.06845	0.63109	3.97839	0.00129153	4.15016	0.00653915	4.16493	0.000443705	0.986	7	MKIKKLLNIVLFLISTLFALKCFALKKNYMYVGEGLHYSTIEDALQECTDNFIGLQNVETSIFIKSGIYKPQNTLKCTVFGETSTINFIGEGIDKTILECHSLNRLIALQIGEEYKHHSWSFKDMTIKGCQRKIESINVNSGTINFENIKFTGNENAGAVILERTANGNFNNTIFIDNYEGPNIELSTNGIINIKNSKLLGFPSCFNENKKCKRNLINILSKDRVILNIENSELANTFFNAEDPSLSENEVISNLGASNFNSIIIKNSLFHNSMITNSGAISVTCWKTNIIPEIYIYNTTFKNNVAYQAAAIRTAGYLKLKIEDCYFYNNTSKSVGIIYHNIDLTEEGTVYKTEIELNNCYIENSWENNYEEYSIGKIYASSGFGASYFRNLIVNNFKR…	2.14
678172	0.262117	0.678029	0.981481	0.0151988	1.90595	0.000185313	2.70143	2.05e-15	0.987	1	MFTLNFSRILGLFLLLHTFKAKAAVTSLPTCTTTTTAEGTTTCSGSSDLGKTVCITSSNELYTNMESSCTVIDLAKSTYYIFKATDGKYSQIDALSTIGSTDSLLIYSTNANGALSQKTDFTYLKDNKLITCASTGICTLQSTPGYYINDFSKSSENESPLIEVKSGTDEAVPIKNVDHNSVYFDSNSSKIIECTNKSNKVTCQAKDGTNGQIFVNAAVTSATENALISCKLQSGQRKRATVTCKLTTGANGSYYLNSGPDHSTNPLIICSDSSCTAKKGTSGKYYLNAAVSGEVIECSTDTICQKKVVSEGDIFLNSATNGIIQCKKDDQTAAITCSEVASSSGYYLNTGMTKRSSPLIVCDSSKCEEKAGTSGTYYLNANEVGKVIECTSSSSCVNK…	2.12
509615	0.763905	0.789996	3.41836	0.0253195	4.03642	0.0256716	6.69759	4.08e-07	0.979	No predicted TM regions	MKVNSLSLALSTLIVLTKAEKWKFNVVSIKTSEYSLGLKYDNKIIRMSSEVYPLFTTTIESGSSSSYKYVVLDKDEKVVEEEDILRTYTPETSSINEVFNRHNKKVDVPSFPKVYDKPLFNGGTDKYQPYDDNQIYTVYAKCNENEYNYLKYNSFVNVNGSNLINQETANCTVTFITPNDVYQRNGAIELIGFDSRRYKKLSWKIKMDKKILGRKSLKLRANSNDASLMRDKLTSELYKSLDVPTYSSAYARLIINDDVYGLYSIVDSIGGNWIASAIHGNDKARVGYTYKTFAGANLEYHGDSPSEYNPGVYKIAEIDKDDINANGNDYYRLIQFTKAYKEWDDQYGNDQSNAAVEALEKFFNLDSLLRQMVVEALVFAFDDFWANSGNFALYYNPEQ…	2.11
381510	0	1	3.88922	0.0263898	6.13744	0.000718946	6.65508	7.56e-06	0.651	1	MLSKINLKYITLSALLISSIVAKKAKIYNKCLKPGQFVLTFDDGPNPETTPIALEVLKKYNIKGTFFINAHNWSDLDNDPSAVEVIRKTFEAGHDIGSHTYNHKDLFSAIEEGTMKENVDDMTDKIESIIGLKPAYFRPPSGNGAYIESDPHKRDMSDKIQEYLGERGYSIIMWATDTRDWQYKEDVDKVIETMNEQLSDPNVSPKTHSFITLLHDVHATTVNLVLPAVIEYVQSLGYTFVSLSECIGISPYQGVSIGTNDQSNLNNGENENNSTNNNNNNNNNSTSNDSAIKTDIKPINNSNNTSDAITLNYSFFLSIIAAILSLIF*	2.1
663321	0.641783	0.838064	4.85285	0.00450494	4.76062	0.025672	4.50114	0.00677735	0.731	7	MNLFCVLLYIYFLIITVLYQHVNGSLNDNLLNFTLITYDENYELTGRHEYTYNYTTHLFNEFNQMKELQNIKSSILCNSQDIDKNEDEKNTILFWNTYFTNNLFNSSAIYYSAFCEWANEQRNKGNLFCLRIDTVTWVENVNDIICKDETTPCPDLIILGTTQFSYRYNNGETLDLTKYFRKYFKKTGNSVDSLINKNSFYDYHIGNDWLAVPLITDFRNFRFNISTFDYCIRQGFDLHYPPPLSDYWGINYKETWTWEKVFEYAKLITNCTGLPGFRLYDNNDYEDLKFFTTLCQSLDIPFIIDDIDLDIKKCGFRKKEYIQKLSIFKELFENHYIEKWLYEDDIIEWQNKPYPSNIEEQPIFKIHYTGVYDNDTYINGMIYDVPIDKEYPDIKYSYM…	2.06
671839	2.20348	1.78e-05	1.48117	0.00359226	2.12549	0.00190157	1.46443	0.00273179	0.32	1	MNIYKLFLFSVNISLIFCSELIQECEILNSYKSYVNDDEIHCCNSLHVECDESESHIVSINLRCDIKLEMRNKFSLETFLNQFPSLKKLDISGNKLKGNLIIPNNTTLVELDASKNYFKGKFVIPDNSEIGLFFSNGESKLEILNISNNQLTGDLIIPKNSTLVKLDARNNHFNGKLNIEEQTNLEELNISNNKFKGELIIPPNSNLKTLDVSDNSFYGNLDLSECSKLEELIANDNIFDGELNIQENQNLKILHAFNNELKGDIIIPKNSNLKEIDVSKNKFNGKLVIPSNSELGLFFSIEESKLETLNISNNQLTGDLIIPKNSALERLYANNNHFNGKLNIEEQTNLEELNISNNQLTGDLIIPKYSALWKLDARNNHFNGKLNIEEQTNLEELNI…	2.05
664626	4.81024	0.00757483	5.5154	0.00044603	6.04433	0.000842832	8.00942	3.48e-08	0.969	No predicted TM regions	MKSYQFGLIFSLLITFTISRSVKFGLVAFGTKVKVKINDTAYTMTRPNIKDPYFTLTKDVSDDELIYKYEVDNIEEIFDRVLPAGETTTHNEFYGRKDTVKQLPEFDYPNKGSWKKSIGKTSLFDDSYIPTVHIYGTNANNTFTNATASIVKRVAFILKDDVIIIKNPALYTKNRNWDKFQFRLVMNYINNDTSGVYGRYILKFRDNNEDPTFFRQKLYSDIMNTIGAPTIQTIFARVYVNNIPVGLYVIQEEAASESFVRSAFHGDNNGKLLIEDNNNLGHPLDCSTGADFEYNATSTYGAFKPYNSTRYDNSKIKNLIKAFSQLDVNNDSAVEKFDKEWFDIDSFFKAIAMEYLTGHWDSYWFYSTNFAMYDDPTESTATTDKFYFICQDWDGTFGL…	2.04
667575	3.47652	0.0611429	5.40207	0.000254608	5.983	0.000228139	5.7545	5.11e-05	0.953	No predicted TM regions	MKFLKTTLLYGCILGWISKILCRDCTFNVISFNSNNVFVDIKGYKYKMTKIDPDVPLYAVTIKNLENYDIIKYHYIADNEHEVIERHLRTYTVNTYNELFNRFYTIKHVPHLGFPTEDIWNNEPDSPIFDDSYTPTVIITDKKNRKFFHNGRSMTLPRVDIILKDSVYSFKKVKVESRDLRYNMFSFKIKLPDNGISGVRTLFFSTTETDPTMMHQLIYSDILQAIENPSSKAVPCRVYDKHGRGKGVYILQEDTTSKDFMVRHFLKTDGLTHDEISAKTGSILLGSPRADFYWSKNSKASKEYKEFKIIRNFLRKNETLHDLKHLSKALHDLNVGSKEEIEAFSNEWFDIPIFLKSLAVQYLAGNWNSYWMCLNNYVLYSNPLEITDSNDSKKIKHYF…	2.01
675292	2.56537	0.291011	4.81015	0.00313988	5.45937	0.00361776	6.54788	1.01e-05	0.992	No predicted TM regions	MVLLNFKCVLFLVAFSHSVLSGTIRSSCGKVPDDAKEEVNEVSKQLSISHCDAANVYNYIVKGEKYFKDILSIKDDLNLSEKKCQKKCSNAAQKLDKEFKNINMDKIKEYSNILLGLDFLTNCEEICHLASVDAQVLKKEGIAEEVINTTKIISKSEFEKRDTKPCDPVSQGIINLTSTLPYSYGFYRYTQGAGSAQTAISVVNGCGPKNNAQVSQIVGNLPYAEDFRPVCNSHDICVTCHQLPRSGCDSQFKTNLKSLCSVMFQINSGDSFFVKAKKTVQKADCDFTASLFADAVSLFGENAYQDTPVNTSTSCAACGVPIVRDTLYKTPFYVLK*	2
672911	2.56536	0.297355	4.14267	0.0175849	5.83788	0.00216605	6.54656	1.62e-05	0.912	8	MMLQIYSCFIIVYLLIFINQIDASQITVDSESSLISALNSNNYNDIIIKNIITINSEIKSTNPNLNIKGDSSGSSAIQFNNHALFSEGEVLKFNDIDLLGNITINYHTVDFNNVNFFGNMTISRYDKDGGKVNIENSIFTLFGESGLSFLEINSYDAKLLNSKFYANPSFNSTGHLIRYYGGESKKFSLLVQESYFYGEYINTAIDVCFGNIKIINSEFHRCTSFYGAKGGSITIYNADTLVSKCLFKDSYTVSDGGTFFISQTDSFTAEDIKLQNVTARNSGSLVYVTSTSDRTTNTLLKNIVHIGSGRVFVPDFGMSGVIASVNNFASLEVENYYGEDFYSQTSVGAAFSGNGDPKISVKNLELKGVSGGATYGGGLLFNSFNPIFNGPEFKVDNCT…	1.95
512879	4.03212	0.0302449	6.35494	5.92e-06	6.38537	3.27e-05	8.61395	9.1e-11	0.998	No predicted TM regions	MFGIKILSLIGLLFISQILSVSASGTCSFTTATTSNCEVGSCTETDDFGYHKEGNYIMKVTGTSACTPVTVPGIYKTVDGKYYSVNYSTKQASEVDKVQGCTAGKVDTTDGKFCLDDTSKLEWGDEKKYMYVDAGTIFSESSSATIILKSSDETSIVKDETQIDTKGVYVDFNTKLIKDRNENFCSGTILNKLYTCTSGVCTEGNADVQGSDNPYMIKNANDDAYHLYLFTVGGDNKLTIVKRANDNGIYAYTNNNPSDITYGTKVTEFNEDTLPGNTYLYYCKESECTLTEGYIRHGKTSGSEKLAYCAGTTDSACTDINDTEKTCTQATEIGNVQLAEGTPKIFKLCVENSGTETLKDVSAGGDFVTKNNSNKYIKYNVSDSLIAKVVQENGYYLVG…	1.89
675066	2.458	0.271401	4.07736	0.00997019	5.81951	0.000437729	5.47787	0.000139926	0.932	No predicted TM regions	MKLYLLIFFMGWIIPFIKSMPRQWLHSRDENEDELLTIEGFGSYKSLVRSGFNSRFNNNNNNNNNNDKNFNHALGSTSNINMKISPVYSNTNGNLNSDYDDDDDIVMISSDINNIPGSLTEKPSSTNIQYSQITYSDNGFKEGLEPFETYLYNNLLLSCKKKVPEFFIDLYPSDDGYKVNYKNMKTSMITAFISFLYDHSEFWWIYTYRYSCEYSSRTENVTRIEIDLCWSNDFCNNFSQSTIQAMNEVLETQKFNIIENIGDPDHKTSYQILRNVHDQLINSVTIVTDDESEDIFSPTIYGALVNHKCTSEGIAKAFNWFSNYYKINSILAVGYGYQWNFVKLNEKWYVIDVTGDALRSTKNNISYDLFLIGYSDITNDYDIVYEKDITYNLIDRVKS…	1.74
386525	3.00728	0.0678376	3.3156	0.0198948	5.23212	0.000375838	5.73087	3.95e-06	0.998	1	MKSILFSILSLFSLSYAYDYSHYTDIDPRYEAVTCSSTIKLQNVISGAKLHSHSVRYGSGSGEQSVTGFGENDDSNSYWTVTGKYGVECERGKKIKCNSIIRLQHTDTKKWLSANTFQSPLSGNAEVNCIDKDDEDVEWKVECLEKKSKYWIREKPIRLIHIKTGNRLCSYMNYIYNDPIRGQMEVCAVSKNNVQSQWKVMEGFFFSLPEDESK*	1.73
670019	1.1297	0.211851	2.47259	0.000247459	2.06156	0.0422599	1.66626	0.0162086	0.994	2	MNTLIFSISFVFLLVTKSYGKSDCDRLAEMLRNWNVEVNWDTSDGCCASSEVIFCNSKNEITDLYLEDKTISGELPDFIGDFSSLQYLCLNKNNLSGKIPDSIGKLNELKYLDLSDNAFTSLPDDISNLSKLEYLYLQNNQINSELPSKIGKMKSLIKLDISKNKFHGDIPKSFVDLNELKSAIMNNNEITGNIPNDFKKLSKIEEINLNTNKLRGNIPKQVGENLNIININLGNNRFYGDLPEGYQYDYLNLEYFCVENNYLTGVIPESYFTDETDFCDNKAQYNIKDLPSAASKLQFSNLIVLTLHVILFYKLFF*	1.72
669049	3.91955	5.01e-06	4.03208	4.99e-07	5.78549	2.37e-09	6.07284	1.21e-15	0.414	1	MKFLLCKFEYLIFRLLGIILLYTYLLKSVKAECSFTYNYENDSYEIGSCEEYGYYLINDSDNSVINDSTTTSAIILQYSSSNNQITKIDTKAGFYINASVKTLNNAIISCSGDPVTCKLITPNENSIYLNNSDDKELIQCVSSCKGFDGTKGTNTPAYYINADTTATSGSYVIECKIDECNTKETTENNIFINANFKEIAINSDSTDNHQLITCKSDGCSPMAISVDSSDKKEYFINSGDETDGTNKYFLITCSNNGSKTTCITDTVTIGSASELFYINGYYDINETSKDNINYLIKCDISSCTPYKPEKLEMGIEYYVHGGADGLKNAIISCTIGNAASCDFIAESNAYSIYINSFTKKLIQCSDNECKSINGIGENNKPAYYKNAAGTATNNSNNYI…	1.71
667048	-1.7844	0.380593	3.95663	6.2e-05	4.0714	0.00169533	2.31854	0.0270103	0.33	No predicted TM regions	MNLKFLVITFASLIYFVEVFNGTIKADRINRYKYVALKDGKVVEEEKLTRIYSKKTKEINEVYNRTNKKYDVPDLPEPFKPMFKMGTKDFEPLPKNVIYNLYAKCDKEIYSSLSNEPFLNGEEDHVNNKTALCTFSIITPKSVFETSGSIHLIGWLSRHYKKLSWSVKFDREYLGRKSFKLRALPNDPTLIREKLAMELYNAVGVPTQEGAYARLFINQDTYGLYSIIDTFSKRWLQGYVHGDSEARIGISYRLNSDDNDFSTFQYLGEDYRIYEGLETYEIDEFDKKEIDPNDGDAKWKRLIEFTKLYNDWVAKYGQDNSEKAIIELNKFLNVENLLRLMAVESLIVPLDNFWLYTANTALYYNPERENYQFIPYDFDQSLGGWMYDENLNYETVFTD…	1.7
219071	0.32868	0.852883	3.69385	9.39e-06	4.06055	0.000225775	3.21956	0.000102273	0.992	No predicted TM regions	MKYLIIILSILVLSINAKSSDCWSEKYGYPCCPKSKVITVDKHGKWGIENGDYCGVSPYCFAEVLGYKCCEDQNGPRTSIDADGEWYEDKYGNWCGYSNSTSRWNDREKFDETRKEWEAFKKKWDKEYSKDLERLSVFVGEDESKLNFGWYSSTKSSPIIRFYTNKDKSEYKDFTGSVEYYKKINGKKYYSNKVTVTGLKRNKTYYYRRSLNGEWESSVKFKTYDPDNFNFIFVGDPQIGGASNHISVKDLYSPLTVEEGTRNDAFNWNMTVYDSFKFSREPSVYLSAGDQADTDLHRAFSSDPYKSQEEYDLDDYRQEVEYSAFLLPELLKTIPSATAVGNHDSFTENFRHHFNTPNSYLNPEYTDIIPGYNYFFKFNNVLVVVLETNYGTCDDFTNV…	1.56
511904	0	1	4.02324	0.0227911	5.72241	0.00290405	5.35678	0.000635515	0.99	No predicted TM regions	MKFINILLFTLYVAIVLAATTKTLPSSRSSTKTISKSSTKTVPKSSTKTIPATRSSTKTIPKSSTKTIPKSSTKTVPATKSSTKTIPKSSTKTVPATRSSTKTIPKSSTKTIPKSSTKTIPKSSTKIIPESSTKTIPKSSTKTIPKSSTKTIPKSSTKTVPATRSSTKTIPKSSTKTVPATRSSTKTIPATRTSTKARTTTNKSSTPTGTSDYYSCGSQDWDCKTQKSNECYATLSECWSQPWSESLSEKCNAINAACSKIWN*	1.53
667297	1.77151	0.114828	2.1873	0.0183018	2.65869	0.0285011	4.30088	7.45e-08	0.982	1	MNCRKLIKILLFGTVISSTYGDPCEEINAYASSNSIELDCSSNGELKVEVNNFLKEEAKEDFIQKFLKQFPDIEILNISYRKLTCELIIPENSKLRELHAAGNELSGKLNIPENSKLEYIDVSNNYSLSGELNIPNNSTLRKLYTGYNNLTGSIIIPENSKLEELEVYCNQFSGQLIIPKNCNLKELHVGNNNLTGNITIPESLINFYAQENQLTGDIIIPENSKLEILHVPKNKFNGKLIIPESCNIEDIDISDNKMKGEIILTEYSSIKELNARGNDINVLCDANTYETDTNYCKLKIQEQSQKNYLLITYVSSILIITIIIIILIILDNKKKRKLSEKNESNNDLLNNINVQESSFKVGKCYTAGSNYVPSKEDEITISANDRISIIEVLDNGRAN…	1.53
97657	2.56536	0.291506	4.35905	0.00945541	6.22491	0.000542289	6.59015	9.1e-06	0.667	2	MFFIKYQKFIFHLIIICIFIRLSWLRTIDKSTVEKKNHNNSLNNHIRIESKVDSSYYDEYKNETIFESEKIPVKYWNEKKKVALQKKIENEIDYNVDAVTIAVSEEFRFYNQLNSNEKQIYDILYTNSKQEPPSLKILISFTNVTDLDSFIDELIISAEKIFTVLSYENPELWWIGTYQFYIVSSSIKNQYIVTFDMLPDYSTFYGYSSEEIMALNQEVENVKYEIMNNIASYNITTPYAILRYIHDYLITNIIYILDEDKKHIRTLYGALVEKECVCEGYSEAFQYLAHQYGINCITARSSTHEWNFVEMKGKWYVVDLTYDDPLVNGENTPLGSDKNLKIDFFLTGTENNSPDYSKYSEDPNHVLIYSGFSDKELVSYPIIEENNYIPTELEINEIK…	1.5
670167	1.23957	0.355631	3.50994	8.29e-05	3.98097	0.000594288	2.38592	0.00955266	0.936	1	MNSFSLLYIFVAFINYSLVVLAKNHYYIISIRRNESDIEYDKSTKNIQYAIDNFVNDRMNDIYNIIYENENTYTLDNGKKDSKLEELKLYKLEKRSNYRKRLIFKDRNRVKDYKTNGNKRSVDTNEVEEIEIESDLVSPICPILNYYAVRAYLSDNIVDIVKQIPNVIAVERSKKLKNASQYNYFDIKQIKKETHWSDVSVQENNYHINDHFTHLSILSQDKYTESDDSNYDFNYYYPSTAGKGIDVFLIDNGLWINNNDFDTYEGTKDQRTITCDAVISNGIISPTEDKSKCIIKETRTDRTLSDGSFYPEHGVMTSSVVGGTTYGVAKKANIHMIATEYETIDDLAAFDFIKQKGKPHKTVINISRSGEEEFSDSIQNKINELTDYGIIIFVAAGND…	1.46
286880	1.60357	0.563408	4.55725	0.00988557	4.87609	0.0255557	5.73899	0.000448879	0.921	No predicted TM regions	MKNIILKLFLLIYLSLIKYVFCDGSASVEIVCNGEKIDQLLDDFLVTSNTRNGENCEITISEGNISFPVAGTILKKNTPYYALRDISNKYVIKGQGRDKTFFECPDSNKKTIFLISESKGDIIFKDLAFRNCGTKNKYMAAIKIERGSSIKFENCEFYDMKIPAVIATTSTIEFDNIYVHDILYDSFNITNSGELDKGIINIEKDSHVTIKNSKLYGCPEECKNYNLYVNEGVNLDIENCEFKNAAGGIYIYTIQTCTIKNSVFRDHDMALIDKESSKYASINLTPGAMYGGAIYASNARILNATNTEFINNAVIEQGGAIYMSLYADSAYISFDNVTLKDNFSFSEGRDLIVNGDNVQVSLNNIKLTGGKDPRWHDDIKPSFMFLSKIQVNFTDISVY…	1.45
669110	0.641781	0.835861	6.26093	6.12e-05	5.98301	0.00135187	3.61279	0.0301644	0.866	1	MKFIILFFSIINFVYFVHSLDNLKLCSDKCTVIYDCFYGNGGVDDSKIHIYPIMEKKQEVFTSCYCEKIEEYKKCINCMYMFNFNKPSKEQIESQCKALKNQEKTTKAPVAKPSIPKANDDKSNTVANPNINQTNTKTVTPTNPNLNDQNKSSNLNKQNNNSTLSDQNNSSNLNKQNNDSTLKGQNDSPNLNMQNNNSNSNSNDQIVQSESNIENKAIEDEPKEENKNVVLYSVLGSVAAVGVIGILVYNQKKNSRPKSMPFYGNSITSQRHFTTLNHTLSRNQSPYLALSGNDDYYPQNSYNYNQPSNEQYEQYEQYLNSTNQYQQPIVTIGTTTTTLATDTTIPAVSTDPVASTVAIVTESNNIQNNDTNEVNYDVRRESMNPVKKQSESSTINQSS…	1.43
670644	0	1	3.83213	0.0349579	4.72241	0.025798	5.74482	0.000253499	0.998	No predicted TM regions	MLNRKIVALFLISILTLQVFASPYRSWEDDDSDEESSEEDSWNWRYNQSKNSKLVIKSVRDKEFKEYGRIVEGYSVKEILKTLRNDTPLPDNVEYVAEDPNLMATSETEELGTSLYGGLPFQFGYCNGHNTKLNCLEYHRDSEYNLGTEDFILLLAKLSDVENEKIDSSKVKAFRVPKGVLVEVYASTLHYAPCHVDPSKGFKVLVALPKGTNVGTTETANRNIDDRKLFATNKWLFAHKEATSEVENGAYIGITGKTLILPILLRNIKYNHYKRKLYLMIEIF*	1.39
678982	2.56535	0.322808	7.73856	3.14e-06	7.89231	0.000101467	5.77611	0.000621502	0.929	2	MKNFTLQILLFTFYLAFVLGINVSKDTVDQTITMLKNELKNNLEQFCPEIQEKLYLETATDIVIGNKQSTKSELALAIRHHYLNETEITNQKRGNALSQEECMKLCEAAALLGAGLACEALIGCIFAPVGGFIGLALCYDSC*	1.33
677396	1.63412	0.464025	3.89215	0.00616692	4.57184	0.00509674	5.35954	3.83e-05	0.945	1	MKILKVLNSLLFLSGYTLLTNADFVEFKVLAVTGTPTLNINYKQYPMKAVDNSYPLYSTIVELNEYPINYNYILDYGNGNTDQEEFVRQRNRDDEALNDFFGRSINVMEHPLLPRAYKQFPYFRSSKLFDDTYVATVIIKCDPTDLNNIYNINNTTKIPAEVIYASPYTVKTFKTAKLGLSGQSTMKVPKFSYKIKNLKDENDNGLYNRSSFKLRGEHMDPSFLREKIYGDVLNSLGVPVANNKFARVYINGRPIGLFDLGDSITSDRYLRETFNNGKKYDEKLVHPIFSTVRDYEKGVLSDLGYYGDDPNDVNYSVYNYKGDDKTNDSSYHIKTELIPFLKELNEYCVGNTEKSLLDIDYFLRYMALEYLGGAVDNYWSLTGNFILFKDLEKNQWFFH…	1.32
677624	-1.5594	0.214526	2.12206	3.61e-05	1.78753	0.0162749	2.70139	2.28e-08	0.796	No predicted TM regions	MLKLYIIPYFVYICIIQKCWAETDCDYVKLIFQNFNKGFDANWEDGTMNCCKNLMVQCNKEQSYVTKLAFKTSTAEGKIHESIGSISMLKELDLGNNKIYGSIPSSIGQLSNLKVLNLSGNKLNGTIPESIYSLRNLETLNLGNNELTGEISNSIGALNNLVNIELNNNKFYGQLPESLFSIYKLSSLDISNNEFEGTISESIEKFSNLEVLYMNNNHFTGEIPEGLYKLSKLYYCYLNSNNLTGTISPNIKNMKSLKKINLSSNSLMGEIPSAIGSLKNLKKLNIGYNKLSGSIPKEIGNLLKLTYINLKSNELSGTVPISLSDLSKLTTLYLSGNQELIGSIPEVSKVNTCDYSYTQLCIDPELIGKLCQSTLTACTSNSNDSINPPINNNNTISND…	1.27
674166	3.4488	0.119847	4.31523	0.0124168	4.72241	0.0229051	7.30253	1.19e-06	1	No predicted TM regions	MNYKLLLLSLLLFLVNSAIAKSFFKRQETEDSEVESSAAEVDGDDVNADDIEEVDSGVESEDPVEKVKEYIKGANPYLPLWEHVPDGEPKVFEYQGKKRVYIYGSHDTNRDEYCGKDQVVWSAPVEDLTDWTYHGVCYVATDGSNLYAPDVVQKGDTFYLYAAEQNGAAVYVATSKNPAGPFTDPIKTDVGFDPGVLNDDNGRIYAYWGFTRQSCAELEDDMVTIKNGTRKDNVLKHAITQWSPADGFEDPDDAFFEASSPRKVLGKYVYIYSKRYYTPQPQYGVYEDNNGFLSYKYSDEPLDNYVMGGDISFNAGELLQNDDGTRTMTYRWGNNHGSIIEVEGQWYIFYHRQTGVNEYARQAMIEPVDVAMDKNGKLFIGKITYNEEGEPISSEPVEM…	1.25	GH43_35
632074	0	1	5.47262	0.00307373	5.83788	0.0126739	4.34982	0.0193889	0.997	1	MKISYLLLILIASTLSFSYHIQKIIYKREEVLELDSVVECENAIKNECNLDINKDNIDTVCTSLNSDKCQNLVNGISSINTCVNLGEDFLSLKKNMINLQFIAVEFLCSKDENGNYCPYTNFELEHSTLIGDEIDDVEIDNVGESQIRENEKKVKEEGFNAIKNSCKSEICTDAFLKILPQLENYEKNYQIKYVKYNNNVKDNLQFQSGMTETSNFNKIINYLESDECRSKKLFQNSSSDATSNHTTINYNFFLTIFGLLLLSILF*	1.25
678346	2.56536	0.277232	6.19107	2.1e-05	5.59688	0.00100894	6.49446	4.1e-06	0.998	No predicted TM regions	MKPIFLISTIVLLIPSAIVHSHVLPNENNEVTNQNVNEGTDNGINDNYDYYKNYNNNDGNTNNDETYNNSNDNNMNEEVIEDVNNGDEDYEYNDKNNYNSNNYQYHDNDLFNKFNYNNKDIGNINNEKINYNIINDNNNKISENNNTQTDNDSKSNENIPSNNNEETVNQEMKPSNESNESNETNESNESNESNESNESNESNEIPNNNYTPYMNFVDPTIDISPPENEDMTSEKSANTENKPEINTNTETNNNDNDNKDSDNTNNDNNDTNNDSNSNNSNDNITTTTDDTTDNNNNNNSNNNTNDPPTLQDTKPFKVGFSAPMEGGADIMDISLDISSYDTEMNTDNINNNNDNNTNESNNEENNNDKNNNEENNKVNTNSNTNKSNEENSNKDNNST…	1.23
627813	1.21856	0.478702	3.64593	0.000257508	3.33377	0.00731187	4.83435	2.02e-07	0.992	No predicted TM regions	MFGKLLNVVGLLTLVKFAAAAFSNSLPSCNSPSVNTDATLNTTVKYCIDNNNKIHDYGEGGATDAGILPKGVYVFDHTSQLALQLGTSGSIGSSTDNLILYQCGGDKVCQQTTGYVQIGTDTWFYVKEGGSGSTTPNASVTDNDDCDGTDEIGSLIKYSSNAVHLCLTTAKSVAAAAIGDYLVVDSVTATNSPFAQNNLIITTDEYFIVDKLLAADDYCVDNDSKIVTGRKTNYCDNRTNDCDDYMKCEDGACTTVTIDPRSTEEPGECNPATNAKDCNEGYYILDNSNTFVTAVSDANINKVYHCQDKTSCTDVTSSIVGYLKNADTTNASTIPYIKCTHAHQCSSIAQPGANSCSTSGSGSLIYNEKYKLCIDGTNSVELDSATSYLVSAHTTDGTF…	1.2
642241	3.42597	0.0285287	3.79509	0.00588183	5.13041	0.000554216	6.27465	3.73e-07	0.918	1	MKKNLVGLLIFLNIFEVKADDDTSITTLPPCSVPGSDEGSNEGSLEEDLLCLEGSVLYNVGSTEPVEGLIENEYIVINCLFDEECTRVMNYNEIDRDDDLLIYQYGNGKVTKKKSFTYLDTNEKKLITCNSEGACLLETNEGYYVNDVSKSSVIDSPLINIDNGDATTVYNVQAGNTYAGADYNVIECKTVSSMVKCTSRLGRLGEIFVNSAGTGLEDALIECSEELPEDGGSDSGNGSNEDLPDKEVYCYPKEATPKEYYLNSGLNRTTKPLIECNDSKCEEKVGESGANYLNAASDSLTDAIIFCSNNKCEKQTPAGVNKYYVGKDGDDVDGLIECLAGEGSEEGQCSLKSAFTSEGYYLNSGYNKSVNQTIICDSTEGCNALKVDLGYYVNAGNTE…	1.18
664870	0	1	4.26628	0.00918152	4.13745	0.0420646	6.7251	2.76e-06	0.872	No predicted TM regions	MKFKTFSLISILSIVNSIYSLEIKSTESVPSSNNINNDYCRTLGYKDCSPDISEAFVDRKEGCIYGVENNDWCIIGAIDSESTLITEDSDNSSVPENRCSKHNLELCLSDTEVIFTDYIGCQYGIENGQWCYISIGNTKALEKNPLNYIKETNKENEVKSKKLDKINNGSDTGLKMANSVEILKNNVSNPVKTTTSTASSIPELSTSIGENCTKPGHNFCANGAKIEYTDDVGCQYGVEEGKWCYVSIGSNSENKENTNNVLTNLSVSSDSTLGSKCTKPGHEYCAVGEKVVYTDDVGCQYGVENGKWCYVSINESNESDKLVTKTLTVSTTVTTTVTSVPTESPSTSFGENCTKPGHNFCTDGAKIVYTDDVGCQYGVEEGKWCYVSTGNDNIGDSEI…	1.17
672821	3.43008	0.112564	6.05044	6.22e-05	5.9448	0.000738988	5.44656	0.000271678	0.986	No predicted TM regions	MKMKFIFYNLIILCISYALASDSTEFTVEIKKNNALCILQITKYAECIASLNKATEGKDVSELNSDTMCPVFESKKCSSFVEDTYNNIECDATFGEITKYTYTYFRLYYLAFCTKTTGGKVCPFTNLITTSSITAEQTNKSLQESCEDKNCNKAFVTMAEIIDKNITNKYLYEYLISFAMNNSYKALARSFSENKCSSIDFITSNRDLFYGVEDLYDNIINIIYQLSFGNIPNYSEILKMISKAQISIDKNIDASEKCFNQFNNYSKCFKLFQNYESSKVASSSDITNMCKKFEDDDCSNLLSDLENNNINCSGTYASDTIYRAIFISLRFTYISACTKTENNKDYCPIAKYLQTSHKVGEITKDFLQAVTDNCNDNYCSDEFYKLTDIITESNIYNAV…	1.14
668363	0	1	5.01036	0.00434495	6.13744	0.00308507	5.43216	0.00107669	0.968	1	MKSLNLISIIALFITIFAVSVEARCKVINPELTKDTLAYSENGDLDVYYDKAAVSKRRPVVVYVHGGGWCEGSKDKESFMGKFFQKKGYVAVLINYRLYPETENMDDMVEDIYDALQWTVENIGKYGGNAKKISLMGHSAGAHLATLTTVKAALKMKVNERILKPVNLKNLVSLNGRHKLDEGDELLAGIEQLRQLGNIPGLSFLALYGEAREHLLVGKSGFDQSKILKDYKDKSVKTLGAKKYTFIECDEDTVDPLGLSEPMIEQLGRVVKEVIVDHKVYHGGHSYVLDGIQNGDAEIEKEVLKMIN*	1.12
675183	-0.215487	0.952491	4.12067	0.00151928	5.01883	0.000319188	5.94609	6.24e-07	0.849	No predicted TM regions	MNIKRRNLLNFSSRNTSIILILLLLLFKFKVVSGVLPDCSCGTTTFGTYCKDANNKLSTLSNQSYEDQEECTNASTGAFKEETSIQNINNNEYVFFDNNNKILSATSSSSTVLAGYMFLSSSFTAIDTSNISPEDYKYFVNLYNGVQIIKVTSALEYSIVTNIGSHQAFKLNDDGIVYCVNSGSCQLKATADLNKVFFINGDNPKSVIYCKDDSSCDVKIDTEIADAPYFIFKMGTNDGLIDCSKETCNMYEVVPRDTRNTSGTYADEGYYLGYDFDSSGNGITESIIRCLSDFGCGVLYNDVTKPSSTEYYINSGSNKVTNPLIKAKSDAPYEEIVASPDAYYINGDTNNNTPLIYCNSATNCTAVEANESNFYLSYNNQIFLYLDNEWKELTPSVGY…	1.07
667449	4.08484	0.0335393	5.21432	0.000755834	5.45937	0.00228154	7.09774	6.74e-07	0.996	No predicted TM regions	MPSIRSAIALLGATAVMAAPMKKRANTQYGQRAIEHYNIMTGNGSYRSEYFSPENVPYHSVETLMVEAPDQGHESVSETYSFWVWLEAVNGKLTGDYSGVETAWKYLEKHMIPDNKNQPGNNKYNAAAPATYAPEDDDIENYPAQLVFQDGIVGQDPIAKELQQAYGTWDIYAMHWIIDGDNWYGYGQQGDGRIASKAAKLGDYLRYAQYDKYFKKIGNCIGYQQCQAGRGKNSPHYLISWYFAWGGGLQGDWAWRIGSSHTHTGYQNPLAAWVLSTEPAFKPKGATAVMDWATSLDRQLELFRWLQTSEGCIAGGATNSWQGHYAQPDSDITTFYGMYYDWQPVYHDPPSNNWTGMQGWGMERVCSLYYVSGNEKAGKICRDWAKWVKNTTRVNGGEI…	1.06	GH48
677608	1.60357	0.53381	5.29571	0.000409383	5.63508	0.000822348	6.74186	1.78e-06	0.824	2	MDKKFLVNFSFFWIVILYIIPSVFSFKIQLYNNLDEEEEGDKENENIKEKGVIHKFEGFYHHFSQNITQVESSSQVTASGVFNETFYNQLNDFEKDVYDRIFKISNKIKPDVKLVIIYPYKVSSSNFNFEKIFSCITLDHPQFWWMAQYDVSIKYEQSSEDEKSYNTRISIDLYNEKESIFAGYTIDKIASINESIEKSRKALVDHINSLNLTSKYEIIKYLHDYFIRNVNYKDYSSDPHIYTLYGALVEKESVCEGYAEAFKYIADEFGINAIIARSKTHEWNFVEINGKWYILDVTWDDPVQYKIYQDELTEDTIIELYHPESGDDSNLIYDYFLIGTETEINNKKYSTDKTHELVYSAFSSTNNLLVYPPIEKEAFVYDPKNDEVNVNNETITNST…	1.04
677499	3.07102	0.119847	4.81741	0.00144512	5.81951	0.000377974	6.57561	2.65e-06	0.967	1	MRIHHILVLYLCSGILLLAYSFPIRRYIEDDVVNDKELEQKKSNSKTMMMKSNRKNKLEENNKNSLDNFIEKEKEVFLNNFESNSLNDENIESIVDINDRERSYISNNNFYSKYSMNMDHAIKTGSRKNIMISIKANPVQENYYNNPRPNSSSKDDKKWYNKVYKFFKNSYKKTKDNVIDKVYDSVKTGVDKIVREDIDGSQYYESFYKNEDHFIYEDEDSEQEFSFVHVVNNNIIDHKLNKRDLQNVNNSDVTKNDINNWHDKVAYQFKEIYDFISVYTNEYITPFFQAGKKKYNKLKEDIKSWKTFFIKIKGMKIKVSEETSDDIPFFRVAKRHSSNVTTKDENEHEQNNNNNNNNNNNNNNNNNHYKNINNEKDNINSFFSFFQNDRAKKRNKRSF…	1.02
670298	5.46281	0.00202403	4.91928	0.0035708	4.45937	0.0413328	6.73634	1.24e-05	0.956	No predicted TM regions	MKNWCTKLFMVATLMSASLGRRCIVKTDQNKKENPSIDDHPSNELFNEQFRPQIHFTPSKNWMNDPNGMVYVDGTYHLFFQYNPEANVWGNMSWGHATSTDLMHWTEHPVAITRDKLGDVFSGSAVIDKYNTAGFGNDTMIAIFTSAGSAQQQSIAYSIDDGLTFTRYENNPIIKNDNDLQRDPKVFWHEESKQWIMCLAQGWKMGIEIWGSTDLKNWNKLSEFKHDLPDRPKIQWECPDLISFEYNGTMYFIGDFDGKRFTAEERNYPLWIDYGMDNYAGVTWGNTGDRRVFLGWMNNWEYADKVPNSPWRSAMTLPRELKLKELNGELILSSPVVKEIEGIAKKWNKFESINDSKFRIINDKIDKAYQVQLNIELNKDSTITLSNSKDEKLIIEIDA…	0.96
664796	0	1	5.33226	0.00172851	5.45937	0.00908907	6.37484	6.36e-05	0.993	No predicted TM regions	MKFHKTTLLYIFILGWISKVLCRDCIFNVISFNTINVYVEVDGHNSKMVKTDPDIPLFVTTIKNLRNNDILKYHYIADNVPEKIERHLRTYTVNTYNELFNRFYTIKHIPHFGFPTKNTWTKNPDSPIFDDSYIPTVIITDKKNRKFFHNGNSTILPRVDIILKDSVYTFKNVKAKSRDLRYNMFSFKIKLPDNGISGLRTLFFSTTETDPTMMHQLIYSDMLQALENPSSKAIPCRVYDKHGRGKGVYILQEDPLSKDFMIRHFLKDNDLTNNKEISSNIGSILLATSKADFYWSRNDKVSREYEEFKIIRNHSRKNETLDALNHLAKALHDLNVGNKEKIEAFSKEWFDIPIFFKSLAVQYLTGNWNSYWMCLNNYILYSNPLESSVEIIDSNTNYI…	0.94
668364	0	1	4.32409	0.0178569	5.83788	0.00526237	5.31685	0.00138015	0.968	1	MKSLNLISIIALFITIFAVSVEARCKVINPELTKDTLAYSENGDLDVYYDKAAVSKRRPVVVYVHGGGWCEGSKDKESFMGKFFQKKGYVAVLINYRLYPETENMDDMVEDIYDALQWTVENIGKYGGNAKKISLMGHSAGAHLATLTTVKAALKMKVNERILKPVNLKNLVSLNGRHKLDEGDELLAGIEQLRQLGNIPGLSFLALYGEAREHLLVGKSGFDQSKILKDYKDKSVKTLGAKKYTFIECDEDTVDPLGLSEPMIEQLGRVVKEVIVDHKVYHGGHSYVLDGIQNGDAEIEQEVLKMIN*	0.91
669722	2.56537	0.30112	4.43111	0.0104225	5.13744	0.0116605	5.82614	0.000195998	0.975	1	MNCNLILLILTIVIKIWAAKFTVVSFNGPCKLNIGGALYRMESNSTVPNLYKAYVTAKPGTKYNYICGGKQDVSRTLSGEKTYNELFGRSLTIYDMPEFGYNATKPWTRSIGRTELFDPDYVPIVIIDVDKSFFTKAGGGIYKFNNMTFILKQNAFTFKKVKVDTKNTDEDKFQMKIRIQDDDGIYHRNVLKFRSSAYDPAFIRQILYGDIAHAIGIPAHESVAVRVYHSDGTPIGLYVLQEDVTSESFIRTAFYGNPDGTIKKYKKTPIYDGATGGDFNVYDRNQLSAFISDVENDMKIDLLEMTRQVYYTNPNDPKSVKNLDENWLDLDTFYRALALEYLAGHWDSFWFLTSNFVVYHPDEETEGTQYNYKKFKYYFIDQDFDQTFSIGMKESLSGM…	0.88
453952	0	1	4.29022	0.0232913	5.13744	0.0255501	6.68248	5.62e-05	0.998	No predicted TM regions	MSVKILILIGLLFTVVTSRSVKFSVVAFGKSVSVDVAGTKYSLKKYSTYAPVYQATISVKDEEVNYKYIVDGISENFNRKLDKKDTTTHNEFFGRKYTIKALPQFKQVYKWTKSVGKGELFDDSYIPTVHIYGEKSETIFTTTKAADDTMEAIVFILKDSIYTFKNIPCSPKNKYWNKMQFKVKLNDNGIEGRYILKFRDNNEDPTFMRQDLYGDIMNALGYPTIQSIKTRVYVNEKAVGYYILQEEAASPSFARSAFHGDNHGKYLITDTSKLGHPLDCSTGADFYYTGNKFYAFQPYSSSYDNSRARALCKAFENLNVNSESEVEAFEKKWFDIDTFFKAIAMQYLTGHWDSYWLYSTNFALYDDPTQSTSSTYKFYFICQDWDGTFGLNLGMPYMR…	0.87
664816	2.84441	2.75e-08	1.57326	0.00310294	1.74714	0.0225103	2.94055	6.31e-10	0.661	2	MKILEAYIYFFIIILVLNVKASDIYEYKFNRKIKRDDTIAVTSNSGEEVNSPTNNLTPSTPDETVPEPTKPTETIITTPSQEITTSTPTTLPEQEPDKTISPPSDQETKTSVNNSNNEDIKTKTDDTPNRTSSHESTNHSNSNSNNNYNNNNNNNSSNDNNSKTSNNNNNIKDSIDNSSNSSNTSSSNNNTSNAINAIKTSTNTLNQKNDKGGLSRGIAALIIVGVIIVWSVVILILIKLSKRPKSSEDYPNPVLNVDSSDHLNPQSKMSEDPMVESMYYNQNEATIPVARTIYGINENLQYYQSQQPQYDNVGIDISNQYQYQQDNYQNYRNSFVDDMRPNSINNGIMINDYPLPQQEVIQPIRNHSSLRHPTVTSDVPEVPLEDYNNPSMMNGEITN…	0.85
666197	0	1	4.84653	0.00453507	4.9448	0.0190355	6.25375	6.55e-05	0.975	No predicted TM regions	MKNRVKMKAFVLLLIIYYSLSVNASFWTNVKRTELYEMMDKHIPEMHVTMSDIDWKEMYSKAQITSQFQNTDFKVNAHLTFKYNGNNEEYDIEFKLGGKSSTEFTKPGFNIKITNSGKTLHGTKNFRLRSDQRDPSMMRSKISSDILQKSGLIAVEVGYTELYINNNYHGFWVVSDSVKNKWIKRKFGNVNYITDLIQCRSDYIRFDDNSAKRRCTNANDEYADNMTKFNKFVDDVNNAKTRADLEKIMEVDNFIKYLAWEWLVCSWDHFLGIYGHNLYWYLQPNGKWAYIPYDYDLDLGQDLWTSSFKGKMINDMEDCEFTNISFKDFELDHPIVKILIHNNDTFFRECLCDIISKVYNPDTLLSHIDDVKNLISSYVKKGRDSGAGKINKSGKDTDY…	0.76
36494	0.0962267	0.985673	3.03153	0.0183018	4.19187	0.00497766	4.2359	0.000245874	0.862	1	MNIYLLFIIFTNILLVSGIIPIQECKDLINFLGKDTTNFDCCNFSYVVCDPSHSYITELELHLQEITGSMQNFMNLFPHLVHLNVRDNHFTGSLTIPARFNYLDVSYNNISGSVVIPRNSNLVYLNVGNNNFSGNLVIPDDTKLQTLYGYRNNFSGSLIIPENINLEILGVSENNFSGNFVIPQNSQLKEIYIYENNFSGDLIVPENSKLTKLDAHGNRFTGSLIIPDDCSLTQLDVSNTNFKCYTNNNPSINFSLIGGNSVNGLDKCIIETPVNNKTINNGPDDDSGGEEESNHIVLYIILPIVFVVLLIGLFIFGYRRNAKNNKQNSKAVSTSNSINKRNSDSIMKEKKRENNGGESVINAENLKSLDITEGSANLHKRNIFPQPHSTINLIDEQSS…	0.74
668980	2.56536	0.308127	5.60869	0.000773445	5.83788	0.00397536	6.38794	5.46e-05	0.725	1	MKFYKRCYLNLFTIVFTILEMTQNILATDCDTFSKIVKYMGKNVYEDSYVTFTDCCKATGVTCDANKNIVELSFGKFYGYEGSINGFYKELQNLKSLTSLEIVDCKIGDYTQSSTRILPKTIGNIKNLKTLIIKDNYIDYLDCILPEEIGNLINLEKLDLSGNLFTGPIPKSIANLKNLKILNLKHNNFTEEIPYEFKNLQNLEEINLYGNSNLTGYVPKLPKLKSCNDGVSGLCRLLGRSGDYTKLYSSNDIKSINKRNENLNPLENVESVSKVNSSSSDFNTSIYNSTNYNSSGFYSSSFHSSNIDSSTSNKFTNSIFKYLIIFIVAIILFIIIIIVTICMCNKHAKKTKINDHMKHRSVNIFINDFTKSLKPSDNIINDTIPLRLSYSTEDEPLPE…	0.74
199386	3.024	0.0279659	3.58729	0.00310482	3.62832	0.0241818	3.41381	0.00372878	0.973	1	MNLKYCLSVILIVGIVKAIPSSDCDKINAFYQTNKIAKPNNENNCCSWSNIECNNNNIKSFKYVDNTNIKIDFSTFPVLNELISLTFQGKYLMGGSVPNVFFSQPKLKELILNDSNIWELPNINSNSANSLETISLKNNLLTSFPYNLKNINNLKNLNISNNKISNKLNDGIKEFPSLEKLDISSNFLNGDLPVMPNSIKELIIDDNQFSSLSLSSSQSPNLEIFSANNNNLGDSSFSLLTDFTSLKKISLDNTDLNEIPSSIDSLSKLTYLSLRRNSITRLPESFENLSLEELNISDNLNINGKLKKNANIKKCYINNTKICLESNNSCDFVDSSNICSESGSSGISTFIIIALIIIIICLISYIIYFIAKNKKENNGFSLMSKSTKEVSGSMCSIDS…	0.71
673354	1.60358	0.530894	4.14285	0.00789344	5.81951	0.000345435	6.57911	2.39e-06	0.008	6	MSGETIIKFILCAIGVVITIYNYFLIGRKTKRSKTTNSLELCCVMQFIISLILMLALLTQKYEFHKYFNYISLEVILMSLCIQIVFWLSWFKVFRMQFAHIYSDVLFTTLNGISLLLYIITSVITFIAFFDDGKFFGMRSDYAITVLVLWFSLLELVISISTFILNYRKHQSWVKLRDQQLQKLASINPSPIRMIGQDRLGNFNNNINHSISGSEELVVKSNTKLESSQGDINSKTNSITITVGSASGSKQDIQKPYKSSQDRLNNEYLKMKIEAPESNSSLNGSIMGIKKSCLSYECIDKTILHYMHDKSVDFANSDPRATENNIKLICILHTILYTFHTVISILIMVILLVNWKYSLQLLLLYTQIEITLKLQDHFLLRQFVDLSLT*	0.62
643126	1.50519	0.171903	2.15633	0.0122892	3.38566	0.00117284	3.87205	2.65e-07	0.999	No predicted TM regions	MLGWKYFCLFYLLLLYQLQYALAAGLDNCENEITDNNCFEIDYKNKNCLQNGFIYRVGSTESSCVGKLTFGVHIFASNSTEIDLTLKKKITDTGVKDYSMYVCSESGCVKTTGYILINELYVFLDAEPEDWNSNLTNYYEVEQSDINPLKYKGENGDKAVQFMESVHAKKEQNSIFIIGKSGATKLDTDTNELCNNNSIGKFNSNDGVCLGMNSSGSSVSLAFASGNDDEYILINPSSGSVFFSISNGNDGILLKHTPNVIYYNNSENVKNIIIINKDTKKKVSQFSNSELNDSDLSNYYIYECEQGKCNKKHGHNIVDVSTMKGIDITDSNLESSNVTNAINSIIILNCDDNSCKRTFGYFKTSKIDDVKYYSISYDGSNKLMENGDFSTTECSDNNT…	0.49
673560	0	1	4.70853	0.00630836	5.45937	0.00728884	5.34814	0.000892535	0.707	No predicted TM regions	MEYYKMKWFILYFSFLVVTCTATKNLHKFANKPNKRVSKRDSSIDECKIINSLLGQNESFNCCEYDGIYCEQGHIIAMNFYNGDSLSGPIPESIGNLSELISLNLFSNNIVGTIPESIGKLTKLTSLGFSSYKLSGTIPESIGNLSELKELGIIVTNISGSIPKTIGNLTKLTSLYLYNNRLNGTIPETIGNLSELNLLYLYNNNLSGSIPESIGKLSELTDIVLYNNNLSGSIPKSIDNLSGLKYLELFNNTISGSIPESIGNLNELTELWLYNNKISGLIPESIGKLTKLTSLVLSGNNLSGTIPESIGNLIGLKDLILDNNNLSGPIPNSIENLTDLNNLWLYNNNLNGTIPNFIDYLPNLEDIQLQNNALSGKIPDLTNNFLRCDFSLTNLCYVK…	0.45
671915	1.72212	0.129863	4.58697	2.69e-08	4.43841	6.32e-05	4.17831	3.55e-07	0.324	7	MHFISKFLSIYLYSIWIFLISKVSTDKNNVTIKILTERPDKINEFYYKELYNFISNTISEKLNYNVIFDYEKEIPYPKISIMDMKTYNIKYAKEFRASNYDMFILNGDFLFSDASTVENVNIKKELDIFHMYEEYLDLTNYVNKDVSTLHKPLLYYKGYYDDNLYALPFELDFDVLYYYDNRNTTKSLNDINMANINWEELLRDSYRTIEKDSISIGLNEFDELLNFFIEYIFTRMDISLPENFEKLCSVESSGIMNNFKEFIFATKSKELNVTDAYDYFIEGKSSFFKGKASHYHYLKERNPSIRVTSLPGLYSILNSKYLVVNKNSSIDKNILAEVAIQLTSSEIQLLKAEKYGRVPTIALNTNKNKQKRDDIPEISTTNSALDTTKNMNNRINPNV…	0.42
518029	1.19039	0.0310217	2.25593	1.56e-06	2.36185	0.000660587	2.24069	1.16e-06	0.323	7	MSLKIFIKFIYSIFILFIYVKGQTPKITGYDRDEREIPIKDSDEIQHINISSIKYFIVGDREKYPDNPLIFNSPQDGSLIVSVMIKAMQDFIEKKHSNIYGKLEIITWDNTDLCDDSKGTENCPSLVLQGTTSFPYHYRNDHVISLNDYFEEYMNNNKNIFSTKFIKQVEYEYSIDGYYVAVPLITDIRIMYYNVTTFKNAGIDYPPPLGNRKSWTWKDLVEDVKRLDSYFEKNNIQSNPFDFYGLYDEEMKFLSIILRNYGVPSISSENRCGYCSSEINKNNTIKAINEIVKPLFEIMNKRRKNHEWCTFKEKNDIIEQWLKTKDDNKRKIKTEYRDLNNTSIECVMNVRNNRTDGIIFSSPPSMAGNVNIVTTKESLKSNKGLGVASVPGNFSFLGG…	0.29
669036	0	1	5.76147	0.00117485	5.45937	0.0173249	4.68503	0.00851394	1	2	MKFLNILLLSILALTTTNAGVVKRNDNNIDINDLFDNNNTENSSIILNDLSNAFNSFSNNIVSWFYSIANYYQATANALTYMESQGNVTVTEDSTAYRFDGPGTDKALIFYQGAKVDERAYAEIMYNLAEMGIDCFLVKMPLRIAILGINKASTIINHYRNDYENWYIAGHSLGGAVAAMYAADHKNDIDGLALLAAYSTKQLPEDMKVISLVASNDEVLNWTSYNNNLSKLPSNTTEITIEGGNHAQFGDYGAQSGDGVATISMEEQHEIVIGAILNEFN*	0.14

## Sheet: GOI_BLAST_result
Hit	Hsp	Score	EValue	Alignment Length	% Hit Coverage	Hit Identity	% Hit Identity	Query Name	Query Start	Query End	Hit Name	Hit Start	Hit End	Organism	Dataset
NeoWI3_1|898151	1-184:910.0	910	1.11e-117	184	1	168	0.913	102822 No KEGG functional class	1	184	jgi|NeoWI3_1|898151|fgenesh2_kg.7___109___TRINITY_DN12262_c1_g2_i3	1	184	Neocallimastix sp. WI3-B v1.0	NeoWI3_1_GeneCatalog_proteins_20201119.aa
NeoWI3_1|898150	1-184:919.0	919	6.35e-119	184	1	171	0.9293	102822 No KEGG functional class	1	184	jgi|NeoWI3_1|898150|fgenesh2_kg.7___108___TRINITY_DN12262_c1_g2_i3	1	184	Neocallimastix sp. WI3-B v1.0	NeoWI3_1_GeneCatalog_proteins_20201119.aa
NeoWI3_1|244662	1-184:917.0	917	1.2e-118	184	1	171	0.9293	102822 No KEGG functional class	1	184	jgi|NeoWI3_1|244662|CE244661_192	1	184	Neocallimastix sp. WI3-B v1.0	NeoWI3_1_GeneCatalog_proteins_20201119.aa
Neosp1|706029	1-184:975.0	975	8.04e-127	184	1	182	0.9891	102822 No KEGG functional class	1	184	jgi|Neosp1|706029|fgenesh2_kg.200_#_13_#_Locus2303v1rpkm37.03	1	184	Neocallimastix californiae G1 v1.0	Neosp1_GeneCatalog_proteins_20170918.aa
Neosp1|102822	1-184:984.0	984	4.6e-128	184	1	184	1	102822 No KEGG functional class	1	184	jgi|Neosp1|102822|CE102821_434	1	184	Neocallimastix californiae G1 v1.0	Neosp1_GeneCatalog_proteins_20170918.aa
Neolan1|1311704	1-184:973.0	973	2.04e-126	184	1	182	0.9891	102822 No KEGG functional class	1	184	jgi|Neolan1|1311704|estExt_fgenesh1_pg.C_690097	1	184	Neocallimastix lanati v1.0	Neolan1_GeneCatalog_proteins_20200610.aa
Neolan1|1047975	1-184:984.0	984	6.19e-128	184	1	184	1	102822 No KEGG functional class	1	184	jgi|Neolan1|1047975|estExt_Genewise1Plus.C_690213	1	184	Neocallimastix lanati v1.0	Neolan1_GeneCatalog_proteins_20200610.aa
NeoGfMa1|719305	1-184:910.0	910	1.12e-117	184	1	168	0.913	102822 No KEGG functional class	1	184	jgi|NeoGfMa1|719305|fgenesh2_kg.26___58___TRINITY_DN10679_c0_g1_i1	1	184	Neocallimastix sp. Gf-Ma3-1 v1.0	NeoGfMa1_GeneCatalog_proteins_20201119.aa
NeoGfMa1|62005	1-184:919.0	919	6.42e-119	184	1	171	0.9293	102822 No KEGG functional class	1	184	jgi|NeoGfMa1|62005|CE62004_50	1	184	Neocallimastix sp. Gf-Ma3-1 v1.0	NeoGfMa1_GeneCatalog_proteins_20201119.aa
NeoGfMa1|62004	1-184:917.0	917	1.21e-118	184	1	171	0.9293	102822 No KEGG functional class	1	184	jgi|NeoGfMa1|62004|CE62003_213	1	184	Neocallimastix sp. Gf-Ma3-1 v1.0	NeoGfMa1_GeneCatalog_proteins_20201119.aa
Piromy_p0_1|532019	56-107:243.0 1-57:222.0 57-102:183.0 19-54:81.0	729	1.46e-51	191	0.3996	117	0.6126	106854 No KEGG functional class	1	107	jgi|Piromy_p0_1|532019|fgenesh2_kg.chromosome_5___1492___TRINITY_DN6743_c0_g1_i1	1	149	Piromyces sp. UH3-1 v2.0	Piromy_p0_1_GeneCatalog_proteins_20200513.aa
Pecora1|1979	1-107:474.0 57-99:187.0 23-54:81.0	742	4.17e-58	182	0.3768	120	0.6593	106854 No KEGG functional class	1	107	jgi|Pecora1|1979|allA01929	1	144	Pecoramyces sp. F1	Pecora1_ExternalModels_proteins_2021-11-19.fasta
NeoWI3_1|756078	1-107:498.0 57-100:167.0 19-54:79.0	744	3.31e-61	187	0.3542	122	0.6524	106854 No KEGG functional class	1	107	jgi|NeoWI3_1|756078|estExt_Genemark4.C_12_t20319	1	145	Neocallimastix sp. WI3-B v1.0	NeoWI3_1_GeneCatalog_proteins_20201119.aa
NeoWI3_1|152484	1-108:539.0 57-96:160.0 23-54:82.0	781	6.68e-67	180	0.3734	129	0.7167	106854 No KEGG functional class	1	108	jgi|NeoWI3_1|152484|CE152483_37238	1	141	Neocallimastix sp. WI3-B v1.0	NeoWI3_1_GeneCatalog_proteins_20201119.aa
Neosp1|141915	1-107:474.0 57-96:166.0 19-54:81.0	721	4.86e-58	183	0.688	117	0.6393	106854 No KEGG functional class	1	107	jgi|Neosp1|141915|CE141914_2110	1	141	Neocallimastix californiae G1 v1.0	Neosp1_GeneCatalog_proteins_20170918.aa
Neosp1|106854	1-128:666.0 161-184:117.0	783	1.84e-95	152	0.8261	142	0.9342	106854 No KEGG functional class	1	184	jgi|Neosp1|106854|CE106853_7595	1	184	Neocallimastix californiae G1 v1.0	Neosp1_GeneCatalog_proteins_20170918.aa
Neolan1|1741721	1-108:570.0 57-96:166.0 23-54:86.0	822	3.03e-71	180	0.3734	136	0.7556	106854 No KEGG functional class	1	108	jgi|Neolan1|1741721|fgenesh2_kg.164___73___TRINITY_DN369_c4_g1_i1	1	141	Neocallimastix lanati v1.0	Neolan1_GeneCatalog_proteins_20200610.aa
Neolan1|932305	1-107:474.0 57-96:166.0 19-54:81.0	721	6.54e-58	183	0.3805	117	0.6393	106854 No KEGG functional class	1	107	jgi|Neolan1|932305|e_gw1.23.486.1	1	141	Neocallimastix lanati v1.0	Neolan1_GeneCatalog_proteins_20200610.aa
NeoGfMa1|412775	1-108:539.0 57-96:160.0 23-54:82.0	781	6.75e-67	180	0.3734	129	0.7167	106854 No KEGG functional class	1	108	jgi|NeoGfMa1|412775|estExt_Genewise1Plus.C_450004	1	141	Neocallimastix sp. Gf-Ma3-1 v1.0	NeoGfMa1_GeneCatalog_proteins_20201119.aa
NeoGfMa1|394911	1-107:498.0 57-100:167.0 19-54:79.0	744	3.34e-61	187	0.3896	122	0.6524	106854 No KEGG functional class	1	107	jgi|NeoGfMa1|394911|estExt_Genewise1Plus.C_8_t10211	1	145	Neocallimastix sp. Gf-Ma3-1 v1.0	NeoGfMa1_GeneCatalog_proteins_20201119.aa
NeoWI3_1|222524	23-285:1270.0 279-375:478.0	1748	0	360	0.9574	317	0.8806	150710 No KEGG functional class	23	375	jgi|NeoWI3_1|222524|CE222523_1351	23	376	Neocallimastix sp. WI3-B v1.0	NeoWI3_1_GeneCatalog_proteins_20201119.aa
NeoWI3_1|222509	23-285:1271.0 279-375:478.0	1749	0	360	0.9574	318	0.8833	150710 No KEGG functional class	23	375	jgi|NeoWI3_1|222509|CE222508_1439	23	376	Neocallimastix sp. WI3-B v1.0	NeoWI3_1_GeneCatalog_proteins_20201119.aa
Neosp1|409744	23-375:1824.0	1824	0	353	0.9413	333	0.9433	150710 No KEGG functional class	23	375	jgi|Neosp1|409744|e_gw1.69.190.1	23	375	Neocallimastix californiae G1 v1.0	Neosp1_GeneCatalog_proteins_20170918.aa
Neosp1|375710	136-284:544.0 23-132:443.0 330-375:205.0 296-327:97.0 284-301:64.0 326-344:75.0 353-368:73.0	1501	1.83e-156	390	0.9873	257	0.659	150710 No KEGG functional class	23	375	jgi|Neosp1|375710|estExt_Genewise1.C_90199	24	395	Neocallimastix californiae G1 v1.0	Neosp1_GeneCatalog_proteins_20170918.aa
Neosp1|150710	23-375:1866.0	1866	0	353	0.9413	343	0.9717	150710 No KEGG functional class	23	375	jgi|Neosp1|150710|CE150709_2596	23	375	Neocallimastix californiae G1 v1.0	Neosp1_GeneCatalog_proteins_20170918.aa
Neolan1|991298	136-284:544.0 23-132:443.0 330-375:205.0 296-327:97.0 284-301:64.0 326-344:75.0 353-368:73.0	1501	2.47e-156	390	0.9873	257	0.659	150710 No KEGG functional class	23	375	jgi|Neolan1|991298|estExt_Genewise1.C_380396	24	395	Neocallimastix lanati v1.0	Neolan1_GeneCatalog_proteins_20200610.aa
Neolan1|386075	23-375:1824.0	1824	0	353	0.9413	333	0.9433	150710 No KEGG functional class	23	375	jgi|Neolan1|386075|CE386074_4816	23	375	Neocallimastix lanati v1.0	Neolan1_GeneCatalog_proteins_20200610.aa
Neolan1|85209	23-375:1866.0	1866	0	353	0.9413	343	0.9717	150710 No KEGG functional class	23	375	jgi|Neolan1|85209|CE85208_9562	23	375	Neocallimastix lanati v1.0	Neolan1_GeneCatalog_proteins_20200610.aa
NeoGfMa1|575131	23-285:1270.0 279-375:478.0	1748	0	360	0.9574	317	0.8806	150710 No KEGG functional class	23	375	jgi|NeoGfMa1|575131|estExt_Genemark4.C_590050	23	376	Neocallimastix sp. Gf-Ma3-1 v1.0	NeoGfMa1_GeneCatalog_proteins_20201119.aa
NeoGfMa1|116221	23-285:1271.0 279-375:478.0	1749	0	360	0.9574	318	0.8833	150710 No KEGG functional class	23	375	jgi|NeoGfMa1|116221|CE116220_654	23	376	Neocallimastix sp. Gf-Ma3-1 v1.0	NeoGfMa1_GeneCatalog_proteins_20201119.aa
Piromy_p0_1|467863	577-625:146.0 635-684:115.0 117-162:106.0 724-756:81.0 784-813:81.0 474-519:80.0 695-715:73.0 163-192:71.0 439-465:69.0 325-360:66.0 275-302:62.0 522-542:61.0 42-75:53.0 390-438:50.0 566-631:136.0 629-673:90.0 439-465:85.0 330-358:73.0 492-521:73.0 695-717:62.0 368-403:50.0 276-293:47.0 522-534:43.0 577-627:124.0 643-686:97.0 718-777:92.0 522-568:70.0 771-822:66.0 476-521:77.0 439-473:76.0 330-35…	2801	7.66e-72	1312	0.6233	520	0.3963	151298 No KEGG functional class	42	822	jgi|Piromy_p0_1|467863|gm4.9303_g	19	2070	Piromyces sp. UH3-1 v2.0	Piromy_p0_1_GeneCatalog_proteins_20200513.aa
PirE2_1|9784	117-190:163.0 573-625:137.0 629-684:116.0 476-521:90.0 786-821:76.0 325-360:72.0 190-240:68.0 695-720:68.0 724-756:68.0 426-465:66.0 523-542:59.0 575-632:154.0 635-687:117.0 439-467:72.0 680-713:72.0 488-521:61.0 368-403:57.0 522-565:49.0 577-631:126.0 718-770:118.0 643-684:94.0 771-819:83.0 528-564:50.0 695-715:50.0 577-629:135.0 629-673:102.0 368-403:72.0 434-467:72.0 695-715:66.0 318-365:57.0 …	3208	2.11e-67	1616	0.6084	623	0.3855	151298 No KEGG functional class	37	821	jgi|PirE2_1|9784|gm1.8730_g	97	2653	Piromyces sp. E2 v1.0	PirE2_1_GeneCatalog_proteins_20110421.aa
Pecora1|16076	293-441:361.0 558-625:235.0 635-712:163.0 177-220:135.0 708-747:128.0 151-181:107.0 118-147:84.0 39-87:72.0 521-543:70.0 500-516:67.0 786-823:55.0 275-293:50.0 755-775:49.0 648-700:121.0 325-360:99.0 591-631:95.0 436-475:94.0 706-738:88.0 493-527:66.0 274-323:60.0 287-368:148.0 419-470:95.0 500-543:71.0 633-673:69.0 58-79:63.0 575-600:63.0 203-235:62.0 606-627:60.0 626-684:104.0 432-468:86.0 476-…	3995	3.71e-135	1824	0.6486	751	0.4117	151298 No KEGG functional class	39	823	jgi|Pecora1|16076|allA16787	22	2765	Pecoramyces sp. F1	Pecora1_ExternalModels_proteins_2021-11-19.fasta
Orpsp1_1|1184963	293-441:361.0 694-790:242.0 558-625:233.0 177-233:166.0 151-181:107.0 118-147:84.0 39-87:72.0 521-543:70.0 500-516:67.0 275-293:49.0 635-712:162.0 423-468:80.0 488-507:47.0 333-360:67.0 432-465:65.0 274-323:59.0 377-404:44.0	1975	6.74e-138	824	0.8747	363	0.4405	151298 No KEGG functional class	39	790	jgi|Orpsp1_1|1184963|evm.model.c7180000091734.1	15	935	Orpinomyces sp.	Orpsp1_1_GeneCatalog_proteins_20140826.aa
NeoWI3_1|791593	117-479:1496.0 708-814:492.0 478-499:54.0 472-706:933.0 706-736:87.0 775-822:69.0 222-254:49.0 629-692:128.0 319-361:119.0 706-741:95.0 591-627:88.0 442-467:79.0 498-565:71.0 299-368:121.0 500-564:86.0 572-602:80.0 443-467:76.0 600-627:70.0 633-663:63.0 391-416:49.0 688-745:139.0 626-684:109.0 329-360:80.0 432-484:72.0 576-600:65.0 374-391:60.0 274-335:91.0 439-467:69.0 328-360:62.0	5052	0	1758	0.6363	945	0.5375	151298 No KEGG functional class	117	822	jgi|NeoWI3_1|791593|estExt_fgenesh1_pm.C_190144	1	2703	Neocallimastix sp. WI3-B v1.0	NeoWI3_1_GeneCatalog_proteins_20201119.aa
Neosp1|518250	686-813:166.0 576-631:149.0 631-684:126.0 119-178:124.0 337-371:76.0 440-465:72.0 488-521:71.0 274-289:52.0 39-64:51.0 293-360:120.0 430-475:98.0 473-516:98.0 604-631:79.0 626-665:66.0 662-691:57.0 687-706:52.0 755-817:52.0 576-598:47.0 724-732:47.0 374-389:42.0 521-577:42.0	1687	1.49e-66	879	0.6579	317	0.3606	151298 No KEGG functional class	39	817	jgi|Neosp1|518250|fgenesh1_pg.365_#_6	41	1334	Neocallimastix californiae G1 v1.0	Neosp1_GeneCatalog_proteins_20170918.aa
Neosp1|151298	1-826:4221.0	4221	0	826	1	800	0.9685	151298 No KEGG functional class	1	826	jgi|Neosp1|151298|CE151297_2349	1	826	Neocallimastix californiae G1 v1.0	Neosp1_GeneCatalog_proteins_20170918.aa
Neolan1|959017	1-826:4216.0	4216	0	826	1	799	0.9673	151298 No KEGG functional class	1	826	jgi|Neolan1|959017|e_gw1.117.97.1	1	826	Neocallimastix lanati v1.0	Neolan1_GeneCatalog_proteins_20200610.aa
NeoGfMa1|401648	472-706:938.0 281-460:834.0 708-798:400.0 649-698:131.0 319-361:119.0 691-741:102.0 591-631:90.0 442-467:73.0 485-527:54.0 222-254:49.0 299-368:121.0 500-564:86.0 572-602:80.0 443-467:76.0 600-627:70.0 633-663:63.0 391-416:49.0 688-745:139.0 626-684:109.0 329-360:80.0 432-484:72.0 759-814:64.0 374-391:60.0 584-600:50.0 706-731:69.0 602-630:66.0 376-416:54.0 575-600:53.0 476-506:47.0	4198	0	1515	0.6271	783	0.5168	151298 No KEGG functional class	222	814	jgi|NeoGfMa1|401648|estExt_Genewise1Plus.C_17_t10259	1	2356	Neocallimastix sp. Gf-Ma3-1 v1.0	NeoGfMa1_GeneCatalog_proteins_20201119.aa
Caecom1|460220	294-437:349.0 500-625:343.0 708-790:209.0 635-692:170.0 462-486:63.0 275-288:52.0 708-747:124.0 635-684:122.0 476-543:108.0 420-468:85.0 579-600:66.0 758-776:49.0 594-620:43.0 686-698:42.0 629-693:129.0 325-360:107.0 708-738:105.0 437-475:84.0 592-631:82.0 500-516:49.0 787-813:47.0 423-459:102.0 500-521:70.0 708-733:63.0 601-630:57.0 577-604:53.0 487-505:50.0 280-366:131.0 333-360:84.0 501-536:69…	3212	1e-128	1356	0.5797	602	0.444	151298 No KEGG functional class	275	813	jgi|Caecom1|460220|fgenesh1_kg.301_#_19_#_TRINITY_DN2174_c0_g1_i1	20	2110	Caecomyces churrovis A v1.0	Caecom1_GeneCatalog_proteins_20171213.aa
NeoWI3_1|752292	13-183:866.0 1-18:54.0	920	2.92e-113	189	1.0272	174	0.9206	153645 No KEGG functional class	1	183	jgi|NeoWI3_1|752292|estExt_Genemark4.C_5_t10180	1	184	Neocallimastix sp. WI3-B v1.0	NeoWI3_1_GeneCatalog_proteins_20201119.aa
NeoWI3_1|565721	13-183:865.0 1-18:49.0	914	1.95e-112	189	1.0272	173	0.9153	153645 No KEGG functional class	1	183	jgi|NeoWI3_1|565721|estExt_Genewise1Plus.C_5_t10234	1	184	Neocallimastix sp. WI3-B v1.0	NeoWI3_1_GeneCatalog_proteins_20201119.aa
NeoWI3_1|565716	13-183:878.0 1-18:50.0	928	2.33e-114	189	1.0272	176	0.9312	153645 No KEGG functional class	1	183	jgi|NeoWI3_1|565716|estExt_Genewise1Plus.C_5_t10229	1	184	Neocallimastix sp. WI3-B v1.0	NeoWI3_1_GeneCatalog_proteins_20201119.aa
Neosp1|699332	1-183:960.0	960	1.71e-124	183	1	183	1	153645 No KEGG functional class	1	183	jgi|Neosp1|699332|fgenesh2_kg.29_#_76_#_Locus7818v1rpkm5.08	1	183	Neocallimastix californiae G1 v1.0	Neosp1_GeneCatalog_proteins_20170918.aa
Neosp1|153645	1-183:960.0	960	1.71e-124	183	1	183	1	153645 No KEGG functional class	1	183	jgi|Neosp1|153645|CE153644_248	1	183	Neocallimastix californiae G1 v1.0	Neosp1_GeneCatalog_proteins_20170918.aa
Neolan1|1629563	1-183:960.0	960	2.3e-124	183	1	183	1	153645 No KEGG functional class	1	183	jgi|Neolan1|1629563|fgenesh2_kg.7___206___TRINITY_DN8939_c0_g1_i1	1	183	Neocallimastix lanati v1.0	Neolan1_GeneCatalog_proteins_20200610.aa
Neolan1|538121	1-183:953.0	953	2.12e-123	183	1	181	0.9891	153645 No KEGG functional class	1	183	jgi|Neolan1|538121|CE538120_463	1	183	Neocallimastix lanati v1.0	Neolan1_GeneCatalog_proteins_20200610.aa
NeoGfMa1|668776	13-183:871.0 1-18:54.0	925	6.08e-114	189	1.0272	175	0.9259	153645 No KEGG functional class	1	183	jgi|NeoGfMa1|668776|MIX62391_41_95	1	184	Neocallimastix sp. Gf-Ma3-1 v1.0	NeoGfMa1_GeneCatalog_proteins_20201119.aa
NeoGfMa1|592146	13-183:878.0 1-18:54.0	932	6.65e-115	189	1.0272	177	0.9365	153645 No KEGG functional class	1	183	jgi|NeoGfMa1|592146|estExt_fgenesh1_pg.C_690026	1	184	Neocallimastix sp. Gf-Ma3-1 v1.0	NeoGfMa1_GeneCatalog_proteins_20201119.aa
NeoGfMa1|575999	13-183:871.0 1-18:54.0	925	6.08e-114	189	1.0272	175	0.9259	153645 No KEGG functional class	1	183	jgi|NeoGfMa1|575999|estExt_Genemark4.C_690027	1	184	Neocallimastix sp. Gf-Ma3-1 v1.0	NeoGfMa1_GeneCatalog_proteins_20201119.aa
Pecora1|1759	19-218:689.0	689	1.94e-86	200	0.9132	128	0.64	162452 No KEGG functional class	19	218	jgi|Pecora1|1759|allA01738	19	218	Pecoramyces sp. F1	Pecora1_ExternalModels_proteins_2021-11-19.fasta
Orpsp1_1|1191923	19-218:689.0	689	1.63e-86	200	0.9174	128	0.64	162452 No KEGG functional class	19	218	jgi|Orpsp1_1|1191923|evm.model.d7180000089387.1	19	218	Orpinomyces sp.	Orpsp1_1_GeneCatalog_proteins_20140826.aa
NeoWI3_1|888412	1-218:920.0	920	8.34e-118	218	1	176	0.8073	162452 No KEGG functional class	1	218	jgi|NeoWI3_1|888412|fgenesh2_kg.1___1157___TRINITY_DN7619_c0_g2_i1	1	218	Neocallimastix sp. WI3-B v1.0	NeoWI3_1_GeneCatalog_proteins_20201119.aa
NeoWI3_1|561994	1-209:579.0 188-218:116.0	695	3.69e-71	240	1.106	127	0.5292	162452 No KEGG functional class	1	218	jgi|NeoWI3_1|561994|estExt_Genewise1Plus.C_1_t40230	1	217	Neocallimastix sp. WI3-B v1.0	NeoWI3_1_GeneCatalog_proteins_20201119.aa
Neosp1|705478	1-210:584.0 188-218:116.0	700	5.21e-72	241	1.1106	133	0.5519	162452 No KEGG functional class	1	218	jgi|Neosp1|705478|fgenesh2_kg.176_#_11_#_Locus10043v1rpkm3.05	1	217	Neocallimastix californiae G1 v1.0	Neosp1_GeneCatalog_proteins_20170918.aa
Neosp1|162452	1-218:1002.0	1002	3.45e-129	218	1	195	0.8945	162452 No KEGG functional class	1	218	jgi|Neosp1|162452|CE162451_415	1	218	Neocallimastix californiae G1 v1.0	Neosp1_GeneCatalog_proteins_20170918.aa
Neolan1|1620831	1-210:584.0 188-218:116.0	700	7.02e-72	241	1.1106	133	0.5519	162452 No KEGG functional class	1	218	jgi|Neolan1|1620831|fgenesh2_kg.2___2369___TRINITY_DN98_c2_g3_i1	1	217	Neocallimastix lanati v1.0	Neolan1_GeneCatalog_proteins_20200610.aa
Neolan1|359164	1-218:997.0	997	2.24e-128	218	1	194	0.8899	162452 No KEGG functional class	1	218	jgi|Neolan1|359164|CE359163_3316	1	218	Neocallimastix lanati v1.0	Neolan1_GeneCatalog_proteins_20200610.aa
NeoGfMa1|698260	1-209:579.0 188-218:116.0	695	3.74e-71	240	1.106	127	0.5292	162452 No KEGG functional class	1	218	jgi|NeoGfMa1|698260|fgenesh2_kg.1___788___TRINITY_DN13585_c0_g1_i1	1	217	Neocallimastix sp. Gf-Ma3-1 v1.0	NeoGfMa1_GeneCatalog_proteins_20201119.aa
NeoGfMa1|563218	1-218:920.0	920	8.44e-118	218	1	176	0.8073	162452 No KEGG functional class	1	218	jgi|NeoGfMa1|563218|estExt_Genemark4.C_3_t20371	1	218	Neocallimastix sp. Gf-Ma3-1 v1.0	NeoGfMa1_GeneCatalog_proteins_20201119.aa
Piromy_p0_1|430669	83-204:691.0 1-59:237.0	928	1.65e-114	181	0.8873	164	0.9061	166397 No KEGG functional class	1	204	jgi|Piromy_p0_1|430669|fgenesh1_pm.chromosome_4_#_1097	1	204	Piromyces sp. UH3-1 v2.0	Piromy_p0_1_GeneCatalog_proteins_20200513.aa
Pecora1|3051	83-204:692.0 1-59:241.0	933	3.04e-115	181	0.3901	165	0.9116	166397 No KEGG functional class	1	204	jgi|Pecora1|3051|allA03093	1	204	Pecoramyces sp. F1	Pecora1_ExternalModels_proteins_2021-11-19.fasta
Orpsp1_1|1187037	83-204:692.0 1-59:241.0	933	2.58e-115	181	0.3987	165	0.9116	166397 No KEGG functional class	1	204	jgi|Orpsp1_1|1187037|evm.model.d7180000055017.1	1	204	Orpinomyces sp.	Orpsp1_1_GeneCatalog_proteins_20140826.aa
NeoWI3_1|771987	83-204:691.0 1-59:241.0	932	7.16e-115	181	0.8873	164	0.9061	166397 No KEGG functional class	1	204	jgi|NeoWI3_1|771987|fgenesh1_pm.6_#_277	1	204	Neocallimastix sp. WI3-B v1.0	NeoWI3_1_GeneCatalog_proteins_20201119.aa
NeoWI3_1|508193	83-205:702.0 1-59:248.0	950	2.41e-117	182	0.8708	168	0.9231	166397 No KEGG functional class	1	205	jgi|NeoWI3_1|508193|e_gw1.65.100.1	1	205	Neocallimastix sp. WI3-B v1.0	NeoWI3_1_GeneCatalog_proteins_20201119.aa
Neosp1|166397	83-209:727.0 1-59:249.0	976	4.4e-121	186	0.89	173	0.9301	166397 No KEGG functional class	1	209	jgi|Neosp1|166397|CE166396_12755	1	209	Neocallimastix californiae G1 v1.0	Neosp1_GeneCatalog_proteins_20170918.aa
Neosp1|144849	83-204:691.0 49-59:55.0	746	1.7e-89	133	0.8526	130	0.9774	166397 No KEGG functional class	49	204	jgi|Neosp1|144849|CE144848_6241	1	156	Neocallimastix californiae G1 v1.0	Neosp1_GeneCatalog_proteins_20170918.aa
Neolan1|1275190	83-209:727.0 1-59:249.0	976	5.92e-121	186	0.89	173	0.9301	166397 No KEGG functional class	1	209	jgi|Neolan1|1275190|fgenesh1_pm.43_#_104	1	209	Neocallimastix lanati v1.0	Neolan1_GeneCatalog_proteins_20200610.aa
NeoGfMa1|596883	83-204:691.0 1-59:241.0	932	7.24e-115	181	0.8873	164	0.9061	166397 No KEGG functional class	1	204	jgi|NeoGfMa1|596883|estExt_fgenesh1_pm.C_60268	1	204	Neocallimastix sp. Gf-Ma3-1 v1.0	NeoGfMa1_GeneCatalog_proteins_20201119.aa
NeoGfMa1|557060	83-205:702.0 1-59:248.0	950	2.44e-117	182	0.8708	168	0.9231	166397 No KEGG functional class	1	205	jgi|NeoGfMa1|557060|fgenesh1_pm.49_#_9	1	205	Neocallimastix sp. Gf-Ma3-1 v1.0	NeoGfMa1_GeneCatalog_proteins_20201119.aa
NeoWI3_1|919266	1-74:304.0	304	5.74e-35	74	0.3682	57	0.7703	189361 No KEGG functional class	1	74	jgi|NeoWI3_1|919266|fgenesh2_kg.25___189___TRINITY_DN12447_c3_g1_i1	1	74	Neocallimastix sp. WI3-B v1.0	NeoWI3_1_GeneCatalog_proteins_20201119.aa
NeoWI3_1|752112	1-75:249.0	249	2.62e-27	75	0.375	46	0.6133	189361 No KEGG functional class	1	75	jgi|NeoWI3_1|752112|estExt_Genemark4.C_4_t30010	1	75	Neocallimastix sp. WI3-B v1.0	NeoWI3_1_GeneCatalog_proteins_20201119.aa
NeoWI3_1|565349	1-75:249.0	249	2.62e-27	75	0.375	46	0.6133	189361 No KEGG functional class	1	75	jgi|NeoWI3_1|565349|estExt_Genewise1Plus.C_4_t30223	1	75	Neocallimastix sp. WI3-B v1.0	NeoWI3_1_GeneCatalog_proteins_20201119.aa
Neosp1|189365	1-75:356.0	356	2.3e-42	75	1	72	0.96	189361 No KEGG functional class	1	75	jgi|Neosp1|189365|CE189364_1267	1	75	Neocallimastix californiae G1 v1.0	Neosp1_GeneCatalog_proteins_20170918.aa
Neosp1|189361	1-75:368.0	368	4.9e-44	75	1	75	1	189361 No KEGG functional class	1	75	jgi|Neosp1|189361|CE189360_1290	1	75	Neocallimastix californiae G1 v1.0	Neosp1_GeneCatalog_proteins_20170918.aa
Neolan1|1664763	1-75:345.0	345	1.06e-40	75	0.375	70	0.9333	189361 No KEGG functional class	1	75	jgi|Neolan1|1664763|fgenesh2_kg.32___946___TRINITY_DN2_c2_g1_i4	1	75	Neocallimastix lanati v1.0	Neolan1_GeneCatalog_proteins_20200610.aa
Neolan1|1664761	1-75:357.0	357	2.27e-42	75	0.375	73	0.9733	189361 No KEGG functional class	1	75	jgi|Neolan1|1664761|fgenesh2_kg.32___944___TRINITY_DN2_c2_g1_i3	1	75	Neocallimastix lanati v1.0	Neolan1_GeneCatalog_proteins_20200610.aa
NeoGfMa1|700209	1-75:249.0	249	2.65e-27	75	0.375	46	0.6133	189361 No KEGG functional class	1	75	jgi|NeoGfMa1|700209|fgenesh2_kg.2___1033___TRINITY_DN11830_c1_g2_i1	1	75	Neocallimastix sp. Gf-Ma3-1 v1.0	NeoGfMa1_GeneCatalog_proteins_20201119.aa
NeoGfMa1|700204	1-75:249.0	249	2.65e-27	75	0.375	46	0.6133	189361 No KEGG functional class	1	75	jgi|NeoGfMa1|700204|fgenesh2_kg.2___1028___TRINITY_DN11830_c1_g2_i1	1	75	Neocallimastix sp. Gf-Ma3-1 v1.0	NeoGfMa1_GeneCatalog_proteins_20201119.aa
NeoGfMa1|587514	1-74:304.0	304	5.81e-35	74	0.3814	57	0.7703	189361 No KEGG functional class	1	74	jgi|NeoGfMa1|587514|estExt_fgenesh1_pg.C_270090	1	74	Neocallimastix sp. Gf-Ma3-1 v1.0	NeoGfMa1_GeneCatalog_proteins_20201119.aa
NeoWI3_1|919266	1-74:297.0	297	8.58e-34	74	0.3682	57	0.7703	189365 No KEGG functional class	1	74	jgi|NeoWI3_1|919266|fgenesh2_kg.25___189___TRINITY_DN12447_c3_g1_i1	1	74	Neocallimastix sp. WI3-B v1.0	NeoWI3_1_GeneCatalog_proteins_20201119.aa
NeoWI3_1|752112	1-75:251.0	251	2.03e-27	75	0.375	48	0.64	189365 No KEGG functional class	1	75	jgi|NeoWI3_1|752112|estExt_Genemark4.C_4_t30010	1	75	Neocallimastix sp. WI3-B v1.0	NeoWI3_1_GeneCatalog_proteins_20201119.aa
NeoWI3_1|565349	1-75:251.0	251	2.03e-27	75	0.375	48	0.64	189365 No KEGG functional class	1	75	jgi|NeoWI3_1|565349|estExt_Genewise1Plus.C_4_t30223	1	75	Neocallimastix sp. WI3-B v1.0	NeoWI3_1_GeneCatalog_proteins_20201119.aa
Neosp1|189365	1-75:366.0	366	1.64e-43	75	1	75	1	189365 No KEGG functional class	1	75	jgi|Neosp1|189365|CE189364_1267	1	75	Neocallimastix californiae G1 v1.0	Neosp1_GeneCatalog_proteins_20170918.aa
Neosp1|189361	1-75:356.0	356	3.99e-42	75	1	72	0.96	189365 No KEGG functional class	1	75	jgi|Neosp1|189361|CE189360_1290	1	75	Neocallimastix californiae G1 v1.0	Neosp1_GeneCatalog_proteins_20170918.aa
Neolan1|1664763	1-75:355.0	355	7.23e-42	75	0.375	73	0.9733	189365 No KEGG functional class	1	75	jgi|Neolan1|1664763|fgenesh2_kg.32___946___TRINITY_DN2_c2_g1_i4	1	75	Neocallimastix lanati v1.0	Neolan1_GeneCatalog_proteins_20200610.aa
Neolan1|1664761	1-75:345.0	345	1.76e-40	75	0.375	70	0.9333	189365 No KEGG functional class	1	75	jgi|Neolan1|1664761|fgenesh2_kg.32___944___TRINITY_DN2_c2_g1_i3	1	75	Neocallimastix lanati v1.0	Neolan1_GeneCatalog_proteins_20200610.aa
NeoGfMa1|700209	1-75:251.0	251	2.05e-27	75	0.375	48	0.64	189365 No KEGG functional class	1	75	jgi|NeoGfMa1|700209|fgenesh2_kg.2___1033___TRINITY_DN11830_c1_g2_i1	1	75	Neocallimastix sp. Gf-Ma3-1 v1.0	NeoGfMa1_GeneCatalog_proteins_20201119.aa
NeoGfMa1|700204	1-75:251.0	251	2.05e-27	75	0.375	48	0.64	189365 No KEGG functional class	1	75	jgi|NeoGfMa1|700204|fgenesh2_kg.2___1028___TRINITY_DN11830_c1_g2_i1	1	75	Neocallimastix sp. Gf-Ma3-1 v1.0	NeoGfMa1_GeneCatalog_proteins_20201119.aa
NeoGfMa1|587514	1-74:297.0	297	8.67e-34	74	0.3814	57	0.7703	189365 No KEGG functional class	1	74	jgi|NeoGfMa1|587514|estExt_fgenesh1_pg.C_270090	1	74	Neocallimastix sp. Gf-Ma3-1 v1.0	NeoGfMa1_GeneCatalog_proteins_20201119.aa
NeoWI3_1|750297	25-166:728.0 228-243:73.0	801	5.81e-96	158	0.6667	152	0.962	250252 No KEGG functional class	25	243	jgi|NeoWI3_1|750297|estExt_Genemark4.C_1_t10439	25	237	Neocallimastix sp. WI3-B v1.0	NeoWI3_1_GeneCatalog_proteins_20201119.aa
NeoWI3_1|2659	25-166:720.0 228-243:77.0	797	2.05e-95	158	0.6667	152	0.962	250252 No KEGG functional class	25	243	jgi|NeoWI3_1|2659|CE2658_290	25	237	Neocallimastix sp. WI3-B v1.0	NeoWI3_1_GeneCatalog_proteins_20201119.aa
NeoWI3_1|2650	25-164:708.0 228-243:65.0	773	3.96e-92	156	0.6582	145	0.9295	250252 No KEGG functional class	25	243	jgi|NeoWI3_1|2650|CE2649_145	25	237	Neocallimastix sp. WI3-B v1.0	NeoWI3_1_GeneCatalog_proteins_20201119.aa
Neosp1|701555	25-166:749.0 228-243:77.0	826	1.55e-99	158	0.6502	158	1	250252 No KEGG functional class	25	243	jgi|Neosp1|701555|fgenesh2_kg.67_#_19_#_Locus5799v1rpkm8.70	25	243	Neocallimastix californiae G1 v1.0	Neosp1_GeneCatalog_proteins_20170918.aa
Neosp1|250252	25-166:749.0 228-243:77.0	826	1.55e-99	158	0.6502	158	1	250252 No KEGG functional class	25	243	jgi|Neosp1|250252|CE250251_939	25	243	Neocallimastix californiae G1 v1.0	Neosp1_GeneCatalog_proteins_20170918.aa
Neolan1|1691936	25-166:745.0 228-243:77.0	822	7.32e-99	158	0.6502	157	0.9937	250252 No KEGG functional class	25	243	jgi|Neolan1|1691936|fgenesh2_kg.61___573___TRINITY_DN1323_c1_g1_i1	25	243	Neocallimastix lanati v1.0	Neolan1_GeneCatalog_proteins_20200610.aa
Neolan1|1293380	25-166:749.0 228-243:77.0	826	2.07e-99	158	0.6502	158	1	250252 No KEGG functional class	25	243	jgi|Neolan1|1293380|estExt_fgenesh1_pm.C_610072	25	243	Neocallimastix lanati v1.0	Neolan1_GeneCatalog_proteins_20200610.aa
NeoGfMa1|563277	25-166:732.0 228-243:73.0	805	1.66e-96	158	0.6667	153	0.9684	250252 No KEGG functional class	25	243	jgi|NeoGfMa1|563277|estExt_Genemark4.C_3_t30058	25	237	Neocallimastix sp. Gf-Ma3-1 v1.0	NeoGfMa1_GeneCatalog_proteins_20201119.aa
NeoGfMa1|390289	25-166:720.0 228-243:77.0	797	2.07e-95	158	0.6667	152	0.962	250252 No KEGG functional class	25	243	jgi|NeoGfMa1|390289|estExt_Genewise1Plus.C_3_t40124	25	237	Neocallimastix sp. Gf-Ma3-1 v1.0	NeoGfMa1_GeneCatalog_proteins_20201119.aa
NeoGfMa1|352545	25-164:708.0 228-243:65.0	773	4e-92	156	0.6582	145	0.9295	250252 No KEGG functional class	25	243	jgi|NeoGfMa1|352545|estExt_Genewise1.C_3_t40173	25	237	Neocallimastix sp. Gf-Ma3-1 v1.0	NeoGfMa1_GeneCatalog_proteins_20201119.aa
Pecora1|10207	1-85:314.0 86-112:77.0	391	2.82e-42	112	0.4746	69	0.6161	275965 No KEGG functional class	1	112	jgi|Pecora1|10207|allA10468	1	108	Pecoramyces sp. F1	Pecora1_ExternalModels_proteins_2021-11-19.fasta
NeoWI3_1|896646	1-84:366.0 86-112:90.0	456	4.06e-51	111	0.5388	83	0.7477	275965 No KEGG functional class	1	112	jgi|NeoWI3_1|896646|fgenesh2_kg.6___447___TRINITY_DN12651_c5_g2_i2	1	109	Neocallimastix sp. WI3-B v1.0	NeoWI3_1_GeneCatalog_proteins_20201119.aa
NeoWI3_1|489148	1-112:568.0	568	3.76e-72	112	0.8	103	0.9196	275965 No KEGG functional class	1	112	jgi|NeoWI3_1|489148|e_gw1.25.83.1	1	112	Neocallimastix sp. WI3-B v1.0	NeoWI3_1_GeneCatalog_proteins_20201119.aa
Neosp1|703516	1-112:463.0	463	1.54e-57	112	0.5411	81	0.7232	275965 No KEGG functional class	1	112	jgi|Neosp1|703516|fgenesh2_kg.110_#_39_#_Locus1331v1rpkm82.06	1	112	Neocallimastix californiae G1 v1.0	Neosp1_GeneCatalog_proteins_20170918.aa
Neosp1|275965	1-129:615.0	615	6.26e-79	129	1	116	0.8992	275965 No KEGG functional class	1	129	jgi|Neosp1|275965|CE275964_4339	1	129	Neocallimastix californiae G1 v1.0	Neosp1_GeneCatalog_proteins_20170918.aa
Neolan1|1738742	1-112:463.0	463	2.06e-57	112	0.5411	81	0.7232	275965 No KEGG functional class	1	112	jgi|Neolan1|1738742|fgenesh2_kg.152___344___TRINITY_DN159_c0_g2_i1	1	112	Neocallimastix lanati v1.0	Neolan1_GeneCatalog_proteins_20200610.aa
Neolan1|989043	1-112:609.0	609	5.86e-78	112	0.4706	112	1	275965 No KEGG functional class	1	112	jgi|Neolan1|989043|estExt_Genewise1.C_32_t10465	1	112	Neocallimastix lanati v1.0	Neolan1_GeneCatalog_proteins_20200610.aa
NeoGfMa1|554061	1-99:511.0	511	3.99e-64	99	0.4459	92	0.9293	275965 No KEGG functional class	1	99	jgi|NeoGfMa1|554061|fgenesh1_pm.27_#_121	1	99	Neocallimastix sp. Gf-Ma3-1 v1.0	NeoGfMa1_GeneCatalog_proteins_20201119.aa
NeoGfMa1|355894	1-84:366.0 86-112:90.0	456	4.11e-51	111	0.5388	83	0.7477	275965 No KEGG functional class	1	112	jgi|NeoGfMa1|355894|estExt_Genewise1.C_6_t30365	1	109	Neocallimastix sp. Gf-Ma3-1 v1.0	NeoGfMa1_GeneCatalog_proteins_20201119.aa
Anasp1|290872	5-112:320.0	320	1.38e-37	108	0.6667	54	0.5	275965 No KEGG functional class	5	112	jgi|Anasp1|290872|estExt_Genemark1.C_390049	6	113	Anaeromyces robustus v1.0	Anasp1_GeneCatalog_proteins_20160330.aa
Piromy_p0_1|294411	284-463:651.0 170-279:456.0 74-118:148.0 20-44:91.0 150-167:84.0 121-145:81.0 53-72:60.0	1571	2.95e-178	423	0.8868	291	0.6879	286880 No KEGG functional class	20	463	jgi|Piromy_p0_1|294411|e_gw1.9.4103.1	21	469	Piromyces sp. UH3-1 v2.0	Piromy_p0_1_GeneCatalog_proteins_20200513.aa
Pecora1|15240	85-273:771.0 275-452:761.0	1532	0	367	0.2347	286	0.7793	286880 No KEGG functional class	85	452	jgi|Pecora1|15240|allA15992	2	367	Pecoramyces sp. F1	Pecora1_ExternalModels_proteins_2021-11-19.fasta
Pecora1|15184	351-451:255.0 286-357:198.0 110-171:179.0 233-283:119.0 74-106:89.0 23-65:80.0 170-193:62.0 191-244:112.0	1094	1.76e-98	440	0.5116	210	0.4773	286880 No KEGG functional class	23	451	jgi|Pecora1|15184|allA15812	242	649	Pecoramyces sp. F1	Pecora1_ExternalModels_proteins_2021-11-19.fasta
Orpsp1_1|1175098	26-273:946.0 275-452:761.0	1707	0	426	0.6265	320	0.7512	286880 No KEGG functional class	26	452	jgi|Orpsp1_1|1175098|evm.model.c7180000052599.1	10	434	Orpinomyces sp.	Orpsp1_1_GeneCatalog_proteins_20140826.aa
Neosp1|286880	20-464:2318.0	2318	0	445	0.9591	445	1	286880 No KEGG functional class	20	464	jgi|Neosp1|286880|CE286879_566	20	464	Neocallimastix californiae G1 v1.0	Neosp1_GeneCatalog_proteins_20170918.aa
Neolan1|203782	20-352:1738.0	1738	0	333	0.9098	333	1	286880 No KEGG functional class	20	352	jgi|Neolan1|203782|CE203781_3657	20	352	Neocallimastix lanati v1.0	Neolan1_GeneCatalog_proteins_20200610.aa
NeoGfMa1|330130	20-463:2103.0	2103	0	444	0.9548	400	0.9009	286880 No KEGG functional class	20	463	jgi|NeoGfMa1|330130|e_gw1.42.118.1	20	463	Neocallimastix sp. Gf-Ma3-1 v1.0	NeoGfMa1_GeneCatalog_proteins_20201119.aa
Caecom1|526461	286-411:293.0 194-271:252.0 106-171:162.0 26-69:104.0 81-106:77.0 170-185:56.0 438-450:45.0	989	1.8e-99	369	0.5034	178	0.4824	286880 No KEGG functional class	26	450	jgi|Caecom1|526461|estExt_fgenesh1_pg.C_1320004	32	458	Caecomyces churrovis A v1.0	Caecom1_GeneCatalog_proteins_20171213.aa
Caecom1|32261	205-436:835.0 97-171:231.0 170-203:113.0 24-49:56.0 48-68:44.0	1279	7.33e-148	388	0.8838	234	0.6031	286880 No KEGG functional class	24	436	jgi|Caecom1|32261|CE32260_601	21	427	Caecomyces churrovis A v1.0	Caecom1_GeneCatalog_proteins_20171213.aa
Anasp1|142496	275-452:637.0 20-165:447.0 166-272:330.0	1414	3.66e-176	431	0.8796	260	0.6032	286880 No KEGG functional class	20	452	jgi|Anasp1|142496|CE142495_1059	20	451	Anaeromyces robustus v1.0	Anasp1_GeneCatalog_proteins_20160330.aa
Pecora1|16937	1-236:1113.0	1113	1.62e-145	236	0.7024	205	0.8686	339068 No KEGG functional class	1	236	jgi|Pecora1|16937|allA17733	1	236	Pecoramyces sp. F1	Pecora1_ExternalModels_proteins_2021-11-19.fasta
Orpsp1_1|1174880	1-236:1121.0	1121	1.08e-146	236	0.7045	206	0.8729	339068 No KEGG functional class	1	236	jgi|Orpsp1_1|1174880|evm.model.c7180000051802.1	1	236	Orpinomyces sp.	Orpsp1_1_GeneCatalog_proteins_20140826.aa
NeoWI3_1|815471	1-236:1134.0	1134	3.54e-148	236	0.9793	206	0.8729	339068 No KEGG functional class	1	236	jgi|NeoWI3_1|815471|estExt_fgenesh1_pg.C_780028	1	236	Neocallimastix sp. WI3-B v1.0	NeoWI3_1_GeneCatalog_proteins_20201119.aa
NeoWI3_1|764977	1-236:1203.0	1203	1.1e-157	236	0.6841	223	0.9449	339068 No KEGG functional class	1	236	jgi|NeoWI3_1|764977|estExt_Genemark4.C_490278	1	236	Neocallimastix sp. WI3-B v1.0	NeoWI3_1_GeneCatalog_proteins_20201119.aa
Neosp1|339068	1-236:1264.0	1264	2.93e-166	236	1	236	1	339068 No KEGG functional class	1	236	jgi|Neosp1|339068|gw1.193.132.1	1	236	Neocallimastix californiae G1 v1.0	Neosp1_GeneCatalog_proteins_20170918.aa
Neosp1|333454	17-235:1092.0	1092	1.48e-142	219	0.991	199	0.9087	339068 No KEGG functional class	17	235	jgi|Neosp1|333454|gw1.206.55.1	3	221	Neocallimastix californiae G1 v1.0	Neosp1_GeneCatalog_proteins_20170918.aa
Neolan1|1301273	1-236:1133.0	1133	4.46e-148	236	0.7352	208	0.8814	339068 No KEGG functional class	1	236	jgi|Neolan1|1301273|estExt_fgenesh1_pg.C_30008	1	236	Neocallimastix lanati v1.0	Neolan1_GeneCatalog_proteins_20200610.aa
Neolan1|30025	1-236:1264.0	1264	3.95e-166	236	0.6962	236	1	339068 No KEGG functional class	1	236	jgi|Neolan1|30025|CE30024_16887	1	236	Neocallimastix lanati v1.0	Neolan1_GeneCatalog_proteins_20200610.aa
NeoGfMa1|582810	1-236:1134.0	1134	3.58e-148	236	0.9793	206	0.8729	339068 No KEGG functional class	1	236	jgi|NeoGfMa1|582810|estExt_fgenesh1_pg.C_9_t10031	1	236	Neocallimastix sp. Gf-Ma3-1 v1.0	NeoGfMa1_GeneCatalog_proteins_20201119.aa
NeoGfMa1|419777	1-236:1203.0	1203	1.11e-157	236	0.6841	223	0.9449	339068 No KEGG functional class	1	236	jgi|NeoGfMa1|419777|estExt_Genewise1Plus.C_830104	1	236	Neocallimastix sp. Gf-Ma3-1 v1.0	NeoGfMa1_GeneCatalog_proteins_20201119.aa
Piromy_p0_1|483774	1-279:1135.0 350-395:232.0 302-346:177.0 369-388:98.0 350-365:64.0 328-350:87.0 308-320:59.0	1852	0	442	1.1218	320	0.724	375710 No KEGG functional class	1	395	jgi|Piromy_p0_1|483774|estExt_Genemark4.C_chromosome_5_t20392	1	394	Piromyces sp. UH3-1 v2.0	Piromy_p0_1_GeneCatalog_proteins_20200513.aa
Pirfi3|583007	1-279:1182.0 348-395:219.0 305-348:173.0 369-393:103.0 350-362:68.0 328-345:80.0 308-320:56.0	1881	0	440	1.1253	324	0.7364	375710 No KEGG functional class	1	395	jgi|Pirfi3|583007|fgenesh2_kg.18_#_110_#_Locus171v1rpkm580.00	1	391	Piromyces finnis v3.0	Pirfi3_GeneCatalog_proteins_20160330.aa
PirE2_1|38082	1-277:1162.0 350-395:213.0 305-347:182.0 368-388:98.0 350-362:77.0 328-345:75.0 306-320:63.0	1870	0	433	1.1131	324	0.7483	375710 No KEGG functional class	1	395	jgi|PirE2_1|38082|e_gw1.11.61.1	1	389	Piromyces sp. E2 v1.0	PirE2_1_GeneCatalog_proteins_20110421.aa
PirE2_1|15570	1-280:1118.0 351-395:217.0 306-347:175.0 369-388:94.0 350-361:66.0 328-345:86.0 310-320:62.0	1818	0	428	1.0439	314	0.7336	375710 No KEGG functional class	1	395	jgi|PirE2_1|15570|gm1.14516_g	1	410	Piromyces sp. E2 v1.0	PirE2_1_GeneCatalog_proteins_20110421.aa
Orpsp1_1|1178477	1-279:1121.0 350-395:228.0 304-350:165.0 369-393:100.0 350-363:69.0 328-345:83.0 304-320:59.0	1825	0	446	1.1436	312	0.6996	375710 No KEGG functional class	1	395	jgi|Orpsp1_1|1178477|evm.model.c7180000065466.1	1	390	Orpinomyces sp.	Orpsp1_1_GeneCatalog_proteins_20140826.aa
Orpsp1_1|1175005	1-275:1171.0 350-395:236.0 308-346:141.0 327-345:95.0 309-320:66.0 365-390:92.0 351-363:64.0	1865	0	430	1.067	329	0.7651	375710 No KEGG functional class	1	395	jgi|Orpsp1_1|1175005|evm.model.c7180000052288.1	6	403	Orpinomyces sp.	Orpsp1_1_GeneCatalog_proteins_20140826.aa
Neosp1|375710	1-280:1344.0 301-395:547.0 365-388:94.0 350-365:76.0 328-345:88.0 309-320:66.0	2215	0	445	1.1266	396	0.8899	375710 No KEGG functional class	1	395	jgi|Neosp1|375710|estExt_Genewise1.C_90199	1	395	Neocallimastix californiae G1 v1.0	Neosp1_GeneCatalog_proteins_20170918.aa
Caecom1|209919	1-280:1140.0 350-395:198.0 301-344:154.0 369-392:89.0 350-365:72.0 327-345:88.0 303-320:64.0	1805	0	447	1.1037	309	0.6913	375710 No KEGG functional class	1	395	jgi|Caecom1|209919|CE209918_5216	1	405	Caecomyces churrovis A v1.0	Caecom1_GeneCatalog_proteins_20171213.aa
Anasp1|326982	5-279:1117.0 350-395:227.0 329-348:100.0 310-321:69.0 328-345:96.0 1-30:67.0 309-320:58.0 369-388:85.0 351-368:69.0	1888	0	451	1.1447	331	0.7339	375710 No KEGG functional class	1	395	jgi|Anasp1|326982|fgenesh2_kg.102_#_4_#_Locus3813v1rpkm9.91	1	394	Anaeromyces robustus v1.0	Anasp1_GeneCatalog_proteins_20160330.aa
Anasp1|2620	5-279:1065.0 328-395:318.0 308-320:68.0 369-391:84.0 350-364:62.0 328-345:81.0 310-320:62.0	1740	0	423	1.0874	302	0.7139	375710 No KEGG functional class	5	395	jgi|Anasp1|2620|CE2619_94195	6	389	Anaeromyces robustus v1.0	Anasp1_GeneCatalog_proteins_20160330.aa
Pirfi3|583814	84-461:1588.0	1588	0	378	0.8381	280	0.7407	377127 No KEGG functional class	84	461	jgi|Pirfi3|583814|fgenesh2_kg.23_#_136_#_Locus976v1rpkm40.21	1	378	Piromyces finnis v3.0	Pirfi3_GeneCatalog_proteins_20160330.aa
Pirfi3|403078	21-206:715.0 216-330:462.0 336-460:437.0	1614	0	426	0.8288	289	0.6784	377127 No KEGG functional class	21	460	jgi|Pirfi3|403078|estExt_fgenesh1_pm.C_90217	21	462	Piromyces finnis v3.0	Pirfi3_GeneCatalog_proteins_20160330.aa
PirE2_1|11239	81-461:1555.0 21-70:187.0	1742	0	431	0.8056	312	0.7239	377127 No KEGG functional class	21	461	jgi|PirE2_1|11239|gm1.10185_g	21	447	Piromyces sp. E2 v1.0	PirE2_1_GeneCatalog_proteins_20110421.aa
PirE2_1|4038	21-400:1499.0 410-461:193.0	1692	0	432	0.8166	305	0.706	377127 No KEGG functional class	21	461	jgi|PirE2_1|4038|gm1.2984_g	21	449	Piromyces sp. E2 v1.0	PirE2_1_GeneCatalog_proteins_20110421.aa
Orpsp1_1|1182574	21-348:1437.0 345-464:503.0	1940	0	448	0.8485	345	0.7701	377127 No KEGG functional class	21	464	jgi|Orpsp1_1|1182574|evm.model.c7180000081862.1	21	466	Orpinomyces sp.	Orpsp1_1_GeneCatalog_proteins_20140826.aa
Orpsp1_1|1179419	21-461:1842.0	1842	0	441	0.3503	335	0.7596	377127 No KEGG functional class	21	461	jgi|Orpsp1_1|1179419|evm.model.c7180000069266.1	21	461	Orpinomyces sp.	Orpsp1_1_GeneCatalog_proteins_20140826.aa
Caecom1|521168	21-314:1179.0 317-416:405.0 417-461:178.0	1762	0	439	0.5515	314	0.7153	377127 No KEGG functional class	21	461	jgi|Caecom1|521168|estExt_fgenesh1_pg.C_20043	21	463	Caecomyces churrovis A v1.0	Caecom1_GeneCatalog_proteins_20171213.aa
Caecom1|442546	21-314:1184.0 317-416:402.0 417-461:188.0	1774	0	439	0.7967	318	0.7244	377127 No KEGG functional class	21	461	jgi|Caecom1|442546|fgenesh1_kg.2_#_85_#_TRINITY_DN7973_c1_g1_i1	21	463	Caecomyces churrovis A v1.0	Caecom1_GeneCatalog_proteins_20171213.aa
Anasp1|282730	21-289:991.0 298-400:397.0 409-461:204.0	1592	0	425	0.8049	293	0.6894	377127 No KEGG functional class	21	461	jgi|Anasp1|282730|gm1.8996_g	21	438	Anaeromyces robustus v1.0	Anasp1_GeneCatalog_proteins_20160330.aa
Anasp1|267478	21-461:1896.0	1896	0	441	0.5705	343	0.7778	377127 No KEGG functional class	21	461	jgi|Anasp1|267478|estExt_fgenesh1_pg.C_890017	21	461	Anaeromyces robustus v1.0	Anasp1_GeneCatalog_proteins_20160330.aa
Pirfi3|585503	1-424:1764.0 468-510:178.0 436-468:133.0 465-506:150.0 436-464:97.0 419-437:50.0	2372	0	590	1.1569	408	0.6915	379692 No KEGG functional class	1	510	jgi|Pirfi3|585503|fgenesh2_kg.38_#_11_#_Locus393v1rpkm150.23	1	509	Piromyces finnis v3.0	Pirfi3_GeneCatalog_proteins_20160330.aa
PirE2_1|11019	1-424:1799.0 436-466:97.0 468-491:95.0 464-506:145.0	2136	0	522	1.0631	379	0.7261	379692 No KEGG functional class	1	506	jgi|PirE2_1|11019|gm1.9965_g	1	490	Piromyces sp. E2 v1.0	PirE2_1_GeneCatalog_proteins_20110421.aa
Pecora1|12187	32-328:1088.0 333-410:242.0 475-511:158.0 436-471:113.0 408-437:91.0 470-508:141.0	1833	0	517	1.0682	314	0.6074	379692 No KEGG functional class	32	511	jgi|Pecora1|12187|allA12739	3	483	Pecoramyces sp. F1	Pecora1_ExternalModels_proteins_2021-11-19.fasta
Pecora1|11937	1-415:1957.0 422-511:397.0 436-464:107.0 406-425:55.0 425-437:50.0 481-506:110.0	2676	0	593	1.1492	464	0.7825	379692 No KEGG functional class	1	511	jgi|Pecora1|11937|allA12318	1	515	Pecoramyces sp. F1	Pecora1_ExternalModels_proteins_2021-11-19.fasta
Neosp1|706678	1-430:2007.0 468-512:222.0 395-469:206.0 481-509:114.0 408-429:59.0 436-461:110.0	2718	0	627	1.2151	486	0.7751	379692 No KEGG functional class	1	512	jgi|Neosp1|706678|fgenesh2_kg.226_#_9_#_Locus3422v1rpkm20.49	1	516	Neocallimastix californiae G1 v1.0	Neosp1_GeneCatalog_proteins_20170918.aa
Neosp1|702500	1-410:1403.0 436-471:137.0 475-506:137.0 407-438:58.0 475-511:154.0 436-470:120.0 469-506:171.0 13-46:44.0 454-470:41.0 436-464:104.0	2369	0	700	1.2153	399	0.57	379692 No KEGG functional class	1	511	jgi|Neosp1|702500|fgenesh2_kg.89_#_8_#_Locus1778v1rpkm54.00	1	576	Neocallimastix californiae G1 v1.0	Neosp1_GeneCatalog_proteins_20170918.aa
Neosp1|379692	1-512:2766.0 481-509:124.0 436-464:124.0 471-484:50.0 425-438:50.0	3114	0	598	1.168	557	0.9314	379692 No KEGG functional class	1	512	jgi|Neosp1|379692|estExt_Genewise1.C_440061	1	512	Neocallimastix californiae G1 v1.0	Neosp1_GeneCatalog_proteins_20170918.aa
Caecom1|421937	1-407:1716.0 471-510:166.0 436-471:130.0 408-437:74.0 464-506:148.0 436-461:93.0 420-437:58.0	2385	0	600	1.1278	409	0.6817	379692 No KEGG functional class	1	510	jgi|Caecom1|421937|estExt_Genewise1.C_3230019	3	530	Caecomyces churrovis A v1.0	Caecom1_GeneCatalog_proteins_20171213.aa
Anasp1|325259	1-425:1882.0 467-511:218.0 436-469:143.0 422-437:69.0 444-506:166.0 436-464:113.0	2591	0	612	1.186	448	0.732	379692 No KEGG functional class	1	511	jgi|Anasp1|325259|fgenesh2_kg.29_#_21_#_Locus592v1rpkm185.08	1	516	Anaeromyces robustus v1.0	Anasp1_GeneCatalog_proteins_20160330.aa
Anasp1|217060	1-415:1519.0 475-512:173.0 436-469:135.0 472-506:139.0 436-461:94.0 406-437:73.0	2133	0	580	1.1111	359	0.619	379692 No KEGG functional class	1	512	jgi|Anasp1|217060|estExt_Genewise1.C_360018	1	522	Anaeromyces robustus v1.0	Anasp1_GeneCatalog_proteins_20160330.aa
Pirfi3|585678	175-569:2077.0 22-65:210.0 111-146:158.0 76-104:121.0 63-76:73.0 65-105:156.0 29-58:106.0 65-101:91.0 121-146:84.0 111-122:69.0	3145	0	664	1.1711	522	0.7861	381575 No KEGG functional class	22	569	jgi|Pirfi3|585678|fgenesh2_kg.40_#_22_#_Locus479v1rpkm109.37	19	567	Piromyces finnis v3.0	Pirfi3_GeneCatalog_proteins_20160330.aa
PirE2_1|69191	179-395:1044.0 395-567:832.0 99-124:91.0	1967	0	416	0.9306	333	0.8005	381575 No KEGG functional class	99	567	jgi|PirE2_1|69191|estExt_fgenesh1_pg.C_1060015	12	446	Piromyces sp. E2 v1.0	PirE2_1_GeneCatalog_proteins_20110421.aa
PirE2_1|60245	211-395:978.0 396-569:762.0 194-202:47.0 181-189:46.0	1833	0	377	0.9617	318	0.8435	381575 No KEGG functional class	181	569	jgi|PirE2_1|60245|fgenesh1_pg.96_#_3	5	392	Piromyces sp. E2 v1.0	PirE2_1_GeneCatalog_proteins_20110421.aa
PirE2_1|21030	175-395:1189.0 395-569:888.0 22-104:365.0 105-146:155.0 65-146:246.0 66-104:157.0 31-58:82.0	3082	0	670	1.1817	515	0.7687	381575 No KEGG functional class	22	569	jgi|PirE2_1|21030|estExt_Genemark1.C_2650011	19	567	Piromyces sp. E2 v1.0	PirE2_1_GeneCatalog_proteins_20110421.aa
Orpsp1_1|1181999	175-394:1092.0 76-146:265.0 395-446:244.0 29-102:258.0	1859	0	417	1.127	306	0.7338	381575 No KEGG functional class	29	446	jgi|Orpsp1_1|1181999|evm.model.c7180000079479.1	1	370	Orpinomyces sp.	Orpsp1_1_GeneCatalog_proteins_20140826.aa
Orpsp1_1|1178757	175-395:1222.0 395-569:941.0 22-76:269.0 110-146:169.0 76-104:112.0 66-125:155.0 121-146:84.0 66-111:129.0 29-56:109.0	3190	0	677	1.1961	534	0.7888	381575 No KEGG functional class	22	569	jgi|Orpsp1_1|1178757|evm.model.c7180000066629.1	21	566	Orpinomyces sp.	Orpsp1_1_GeneCatalog_proteins_20140826.aa
Neosp1|707399	175-569:2136.0 58-108:221.0 22-65:203.0 108-146:182.0 61-111:153.0 31-59:81.0 112-146:134.0 63-101:91.0	3201	0	683	1.1982	539	0.7892	381575 No KEGG functional class	22	569	jgi|Neosp1|707399|fgenesh2_kg.262_#_17_#_Locus3186v1rpkm22.86	18	570	Neocallimastix californiae G1 v1.0	Neosp1_GeneCatalog_proteins_20170918.aa
Neosp1|448341	175-569:2162.0 22-66:207.0 63-108:193.0 108-146:186.0 112-146:139.0 63-101:92.0 62-110:138.0 22-59:91.0	3208	0	686	1.2056	544	0.793	381575 No KEGG functional class	22	569	jgi|Neosp1|448341|estExt_Genewise1Plus.C_40166	18	569	Neocallimastix californiae G1 v1.0	Neosp1_GeneCatalog_proteins_20170918.aa
Neosp1|381575	175-569:2245.0 22-146:761.0 61-146:224.0 22-101:216.0	3446	0	686	1.2056	594	0.8659	381575 No KEGG functional class	22	569	jgi|Neosp1|381575|estExt_Genewise1.C_670137	16	569	Neocallimastix californiae G1 v1.0	Neosp1_GeneCatalog_proteins_20170918.aa
Anasp1|284628	175-395:1189.0 395-567:860.0 22-76:258.0 76-105:122.0 106-132:102.0 131-146:82.0 65-122:164.0 121-146:80.0 29-56:96.0 75-107:84.0	3037	0	667	1.1826	508	0.7616	381575 No KEGG functional class	22	567	jgi|Anasp1|284628|gm1.10894_g	19	564	Anaeromyces robustus v1.0	Anasp1_GeneCatalog_proteins_20160330.aa
Piromy_p0_1|529749	227-474:1035.0 1-98:432.0 180-231:201.0 104-144:179.0 29-98:231.0 323-394:163.0 411-475:126.0 16-29:44.0 254-322:138.0 180-234:136.0 104-144:121.0 72-98:97.0 62-73:45.0 29-57:111.0 11-33:74.0	3133	0	916	1.9163	530	0.5786	382578 No KEGG functional class	1	475	jgi|Piromy_p0_1|529749|fgenesh2_kg.chromosome_4___3243___TRINITY_DN726_c0_g1_i1	1	478	Piromyces sp. UH3-1 v2.0	Piromy_p0_1_GeneCatalog_proteins_20200513.aa
Pirfi3|586096	180-474:1238.0 1-100:409.0 104-147:199.0 29-98:213.0 331-395:151.0 411-474:142.0 19-34:50.0 180-234:140.0 104-144:135.0 254-322:133.0 72-98:74.0 29-62:102.0 19-33:64.0 118-144:101.0	3151	0	922	1.937	535	0.5803	382578 No KEGG functional class	1	474	jgi|Pirfi3|586096|fgenesh2_kg.45_#_5_#_Locus104v1rpkm1669.34	1	476	Piromyces finnis v3.0	Pirfi3_GeneCatalog_proteins_20160330.aa
PirE2_1|67985	180-478:1316.0 1-103:467.0 107-147:192.0 323-395:156.0 104-144:134.0 411-475:134.0 72-98:84.0 62-73:45.0 254-318:145.0 180-234:141.0 56-98:118.0 29-55:84.0 19-29:48.0 29-55:101.0 6-33:71.0 118-144:105.0	3341	0	944	1.9832	570	0.6038	382578 No KEGG functional class	1	478	jgi|PirE2_1|67985|estExt_fgenesh1_pm.C_130011	1	476	Piromyces sp. E2 v1.0	PirE2_1_GeneCatalog_proteins_20110421.aa
Pecora1|11889	328-389:237.0 180-257:200.0 285-333:161.0 108-145:155.0 392-441:148.0 1-32:135.0 58-103:133.0 444-475:127.0 29-59:112.0 273-284:49.0 331-395:177.0 103-144:155.0 60-107:144.0 444-474:101.0 62-102:147.0 180-232:127.0 29-61:98.0 287-321:91.0 17-29:62.0 108-147:141.0 367-417:69.0 29-55:95.0 15-32:60.0	2924	1.85e-147	927	1.9272	494	0.5329	382578 No KEGG functional class	1	475	jgi|Pecora1|11889|allA12411	1	480	Pecoramyces sp. F1	Pecora1_ExternalModels_proteins_2021-11-19.fasta
Orpsp1_1|1179413	332-389:235.0 180-257:200.0 285-333:165.0 108-145:155.0 392-441:148.0 58-103:133.0 444-475:127.0 29-59:112.0 273-284:49.0 331-395:177.0 103-144:156.0 72-107:115.0 444-474:101.0 62-102:147.0 180-232:127.0 29-61:98.0 287-321:91.0 17-29:63.0 29-55:95.0 367-417:69.0 15-32:60.0 116-147:109.0	2732	3.89e-134	871	1.9143	462	0.5304	382578 No KEGG functional class	15	475	jgi|Orpsp1_1|1179413|evm.model.c7180000069236.1	1	455	Orpinomyces sp.	Orpsp1_1_GeneCatalog_proteins_20140826.aa
NeoWI3_1|888976	180-335:701.0 1-107:522.0 388-478:406.0 331-388:274.0 103-144:209.0 323-395:162.0 411-475:139.0 104-144:128.0 72-98:92.0 62-73:44.0 254-318:145.0 58-100:125.0 180-232:122.0 29-55:88.0 19-29:49.0 29-55:113.0 19-33:60.0 118-144:105.0 108-123:65.0	3549	0	956	1.9958	599	0.6266	382578 No KEGG functional class	1	478	jgi|NeoWI3_1|888976|fgenesh2_kg.1___1721___TRINITY_DN12967_c3_g1_i1	1	479	Neocallimastix sp. WI3-B v1.0	NeoWI3_1_GeneCatalog_proteins_20201119.aa
Neosp1|382578	180-478:1588.0 1-147:852.0 323-395:153.0 411-475:143.0 58-98:121.0 29-55:93.0 18-29:44.0 254-318:143.0 180-234:123.0 104-144:121.0 72-98:93.0 62-73:44.0 118-144:107.0 29-55:107.0	3732	0	918	1.9205	656	0.7146	382578 No KEGG functional class	1	478	jgi|Neosp1|382578|estExt_Genewise1.C_810144	1	478	Neocallimastix californiae G1 v1.0	Neosp1_GeneCatalog_proteins_20170918.aa
Neolan1|1022217	180-478:1588.0 1-147:852.0 323-395:153.0 411-475:143.0 58-98:121.0 29-55:93.0 18-29:44.0 254-318:143.0 180-234:123.0 104-144:121.0 72-98:93.0 62-73:44.0 118-144:107.0 29-55:107.0	3732	0	918	1.9205	656	0.7146	382578 No KEGG functional class	1	478	jgi|Neolan1|1022217|estExt_Genewise1Plus.C_2_t10173	1	478	Neocallimastix lanati v1.0	Neolan1_GeneCatalog_proteins_20200610.aa
NeoGfMa1|561621	180-335:701.0 1-107:522.0 388-478:406.0 331-388:274.0 103-144:210.0 323-395:162.0 411-475:139.0 104-144:128.0 72-98:92.0 62-73:44.0 254-318:145.0 58-100:125.0 180-232:122.0 29-55:88.0 19-29:49.0 29-55:113.0 19-33:59.0 118-144:105.0 108-123:65.0	3549	0	956	1.9958	599	0.6266	382578 No KEGG functional class	1	478	jgi|NeoGfMa1|561621|estExt_Genemark4.C_1_t10396	1	479	Neocallimastix sp. Gf-Ma3-1 v1.0	NeoGfMa1_GeneCatalog_proteins_20201119.aa
Caecom1|522642	328-440:426.0 1-59:232.0 257-333:213.0 180-260:198.0 105-145:169.0 444-475:133.0 58-102:130.0 72-144:226.0 321-395:180.0 417-474:134.0 394-409:46.0 180-234:147.0 62-98:135.0 29-57:102.0 286-321:98.0 254-282:60.0 16-32:55.0	2684	1.01e-166	873	1.778	463	0.5304	382578 No KEGG functional class	1	475	jgi|Caecom1|522642|estExt_fgenesh1_pg.C_230049	5	491	Caecomyces churrovis A v1.0	Caecom1_GeneCatalog_proteins_20171213.aa
NeoWI3_1|808606	139-594:2082.0 14-118:582.0	2664	0	561	0.8919	471	0.8396	382908 No KEGG functional class	14	594	jgi|NeoWI3_1|808606|estExt_fgenesh1_pg.C_270026	51	629	Neocallimastix sp. WI3-B v1.0	NeoWI3_1_GeneCatalog_proteins_20201119.aa
NeoWI3_1|540675	139-594:2378.0 1-118:646.0 23-35:72.0 43-72:65.0	3161	0	617	1.0387	560	0.9076	382908 No KEGG functional class	1	594	jgi|NeoWI3_1|540675|estExt_Genewise1.C_27_t10047	1	594	Neocallimastix sp. WI3-B v1.0	NeoWI3_1_GeneCatalog_proteins_20201119.aa
Neosp1|705908	139-594:1952.0 1-116:537.0	2489	0	572	0.9778	432	0.7552	382908 No KEGG functional class	1	594	jgi|Neosp1|705908|fgenesh2_kg.193_#_17_#_Locus1616v1rpkm61.90	1	584	Neocallimastix californiae G1 v1.0	Neosp1_GeneCatalog_proteins_20170918.aa
Neosp1|670098	139-594:2163.0 1-118:692.0	2855	0	574	0.9663	511	0.8902	382908 No KEGG functional class	1	594	jgi|Neosp1|670098|estExt_fgenesh1_pg.C_860047	1	594	Neocallimastix californiae G1 v1.0	Neosp1_GeneCatalog_proteins_20170918.aa
Neosp1|513728	139-594:1989.0 19-114:475.0 6-19:42.0	2506	0	566	0.9481	432	0.7633	382908 No KEGG functional class	6	594	jgi|Neosp1|513728|fgenesh1_pg.200_#_47	5	597	Neocallimastix californiae G1 v1.0	Neosp1_GeneCatalog_proteins_20170918.aa
Neosp1|382908	139-594:2482.0 1-118:694.0	3176	0	574	0.9663	574	1	382908 No KEGG functional class	1	594	jgi|Neosp1|382908|estExt_Genewise1.C_860118	1	594	Neocallimastix californiae G1 v1.0	Neosp1_GeneCatalog_proteins_20170918.aa
Neolan1|1718597	139-594:1952.0 1-116:537.0	2489	0	572	0.9778	432	0.7552	382908 No KEGG functional class	1	594	jgi|Neolan1|1718597|fgenesh2_kg.105___52___TRINITY_DN2122_c0_g2_i5	1	584	Neocallimastix lanati v1.0	Neolan1_GeneCatalog_proteins_20200610.aa
Neolan1|1428634	139-594:1989.0 19-114:479.0	2468	0	552	0.9246	425	0.7699	382908 No KEGG functional class	19	594	jgi|Neolan1|1428634|estExt_Genemark4.C_690156	28	597	Neocallimastix lanati v1.0	Neolan1_GeneCatalog_proteins_20200610.aa
Neolan1|101020	139-594:2482.0 1-118:694.0	3176	0	574	0.9663	574	1	382908 No KEGG functional class	1	594	jgi|Neolan1|101020|CE101019_3933	1	594	Neocallimastix lanati v1.0	Neolan1_GeneCatalog_proteins_20200610.aa
Neolan1|101009	139-594:2160.0 1-118:692.0	2852	0	574	0.9663	510	0.8885	382908 No KEGG functional class	1	594	jgi|Neolan1|101009|CE101008_2209	1	594	Neocallimastix lanati v1.0	Neolan1_GeneCatalog_proteins_20200610.aa
Pirfi3|348526	189-732:2002.0 1-82:318.0 106-158:197.0 75-102:107.0 169-191:72.0 73-127:189.0 120-147:105.0 63-111:190.0 36-62:75.0 118-156:128.0 28-55:108.0	3491	0	956	1.3132	582	0.6088	383322 No KEGG functional class	1	732	jgi|Pirfi3|348526|estExt_Genewise1Plus.C_11_t20127	1	727	Piromyces finnis v3.0	Pirfi3_GeneCatalog_proteins_20160330.aa
Pirfi3|348520	198-729:1962.0 1-82:306.0 106-172:213.0 75-102:111.0 73-129:190.0 126-147:102.0 145-191:80.0 63-110:179.0 36-62:82.0 118-156:131.0 28-55:113.0	3469	0	977	1.3384	590	0.6039	383322 No KEGG functional class	1	729	jgi|Pirfi3|348520|estExt_Genewise1Plus.C_11_t20121	1	725	Piromyces finnis v3.0	Pirfi3_GeneCatalog_proteins_20160330.aa
Pirfi3|341733	198-730:2027.0 61-126:237.0 1-62:223.0 126-163:94.0 105-156:182.0 73-100:91.0 148-191:83.0 327-355:43.0 28-81:154.0 84-111:85.0	3219	0	934	1.269	542	0.5803	383322 No KEGG functional class	1	730	jgi|Pirfi3|341733|estExt_Genewise1Plus.C_1_t50006	1	735	Piromyces finnis v3.0	Pirfi3_GeneCatalog_proteins_20160330.aa
Pirfi3|337684	198-730:1991.0 1-62:223.0 61-107:161.0 129-164:93.0 103-126:80.0 168-191:80.0 105-154:177.0 73-100:93.0 28-55:96.0 81-110:88.0 67-81:72.0	3154	0	877	1.1835	532	0.6066	383322 No KEGG functional class	1	730	jgi|Pirfi3|337684|estExt_Genewise1.C_670115	1	740	Piromyces finnis v3.0	Pirfi3_GeneCatalog_proteins_20160330.aa
PirE2_1|15589	198-730:2023.0 125-158:103.0 75-102:84.0 155-191:79.0 112-123:65.0 81-111:99.0 40-55:62.0 67-78:61.0	2576	0	703	1.0652	440	0.6259	383322 No KEGG functional class	40	730	jgi|PirE2_1|15589|gm1.14535_g	4	659	Piromyces sp. E2 v1.0	PirE2_1_GeneCatalog_proteins_20110421.aa
PirE2_1|10097	151-729:2057.0 1-82:308.0 101-149:189.0 75-102:108.0 73-127:178.0 120-147:110.0 63-111:191.0 18-55:85.0 118-156:126.0 28-55:104.0	3456	0	975	1.314	586	0.601	383322 No KEGG functional class	1	729	jgi|PirE2_1|10097|gm1.9043_g	1	737	Piromyces sp. E2 v1.0	PirE2_1_GeneCatalog_proteins_20110421.aa
PirE2_1|10096	198-730:2020.0 19-82:264.0 125-153:116.0 151-191:73.0 75-94:65.0 73-127:179.0 120-139:65.0 81-119:112.0 18-49:57.0 118-154:125.0	3076	0	870	1.2482	526	0.6046	383322 No KEGG functional class	18	730	jgi|PirE2_1|10096|gm1.9042_g	2	691	Piromyces sp. E2 v1.0	PirE2_1_GeneCatalog_proteins_20110421.aa
PirE2_1|10083	198-729:2021.0 1-82:286.0 105-163:205.0 75-111:110.0 61-111:208.0 21-55:84.0 150-191:71.0 73-127:167.0 120-158:116.0 118-145:105.0	3373	0	960	1.2851	565	0.5885	383322 No KEGG functional class	1	729	jgi|PirE2_1|10083|gm1.9029_g	1	743	Piromyces sp. E2 v1.0	PirE2_1_GeneCatalog_proteins_20110421.aa
PirE2_1|10082	462-729:936.0 198-432:833.0 1-111:410.0 151-191:80.0 73-166:315.0 118-156:115.0 28-55:106.0	2795	0	816	1.2289	481	0.5895	383322 No KEGG functional class	1	729	jgi|PirE2_1|10082|gm1.9028_g	1	659	Piromyces sp. E2 v1.0	PirE2_1_GeneCatalog_proteins_20110421.aa
Anasp1|223704	189-729:1839.0 57-161:385.0 1-61:211.0 28-110:260.0 153-191:98.0 111-154:178.0 73-110:95.0 118-153:103.0	3169	0	947	1.3008	534	0.5639	383322 No KEGG functional class	1	729	jgi|Anasp1|223704|estExt_Genewise1.C_2660040	1	724	Anaeromyces robustus v1.0	Anasp1_GeneCatalog_proteins_20160330.aa
Pecora1|13592	1-395:1760.0 274-359:308.0 317-395:288.0 358-395:149.0 276-317:146.0	2651	0	640	1.5311	453	0.7078	383415 No KEGG functional class	1	395	jgi|Pecora1|13592|allA14086	1	400	Pecoramyces sp. F1	Pecora1_ExternalModels_proteins_2021-11-19.fasta
Orpsp1_1|1175221	2-313:1175.0 359-395:118.0 328-355:102.0 312-330:65.0 317-355:124.0 369-395:102.0 353-370:65.0 319-354:105.0 287-314:96.0 268-289:61.0 355-395:138.0 274-313:106.0	2257	6.32e-178	647	1.4839	391	0.6043	383415 No KEGG functional class	2	395	jgi|Orpsp1_1|1175221|evm.model.c7180000053075.1	3	410	Orpinomyces sp.	Orpsp1_1_GeneCatalog_proteins_20140826.aa
NeoWI3_1|622731	1-395:2010.0 317-395:317.0 276-354:299.0 358-395:155.0 276-317:144.0	2925	0	633	1.529	498	0.7867	383415 No KEGG functional class	1	395	jgi|NeoWI3_1|622731|fgenesh1_pg.43_#_207	1	399	Neocallimastix sp. WI3-B v1.0	NeoWI3_1_GeneCatalog_proteins_20201119.aa
NeoWI3_1|548553	9-313:1183.0 356-395:148.0 328-355:97.0 319-330:54.0 317-359:137.0 369-395:93.0 358-370:61.0 328-355:105.0 369-395:91.0 358-370:59.0 316-359:132.0 287-314:94.0 355-396:153.0 276-314:129.0	2536	5.75e-178	689	1.4061	427	0.6197	383415 No KEGG functional class	9	396	jgi|NeoWI3_1|548553|estExt_Genewise1.C_43_t10470	10	471	Neocallimastix sp. WI3-B v1.0	NeoWI3_1_GeneCatalog_proteins_20201119.aa
Neosp1|456489	9-313:1184.0 356-395:135.0 328-355:109.0 316-330:64.0 317-364:139.0 369-395:92.0 358-370:61.0 287-314:97.0 328-355:94.0 319-330:57.0 358-396:152.0 316-359:123.0 274-302:71.0 276-314:120.0 369-395:89.0 354-370:58.0	2645	1.71e-179	739	1.499	443	0.5995	383415 No KEGG functional class	9	396	jgi|Neosp1|456489|estExt_Genewise1Plus.C_910059	10	475	Neocallimastix californiae G1 v1.0	Neosp1_GeneCatalog_proteins_20170918.aa
Neosp1|383415	1-396:2163.0 317-395:319.0 276-354:319.0 276-317:146.0 358-395:145.0	3092	0	634	1.5167	537	0.847	383415 No KEGG functional class	1	396	jgi|Neosp1|383415|estExt_Genewise1.C_910068	1	399	Neocallimastix californiae G1 v1.0	Neosp1_GeneCatalog_proteins_20170918.aa
Neolan1|1050239	9-313:1184.0 356-395:135.0 328-355:109.0 316-330:64.0 317-364:139.0 369-395:92.0 358-370:61.0 287-314:97.0 328-355:94.0 319-330:57.0 358-396:152.0 316-359:123.0 274-302:71.0 276-314:120.0 369-395:89.0 354-370:58.0	2645	2.28e-179	739	1.499	443	0.5995	383415 No KEGG functional class	9	396	jgi|Neolan1|1050239|estExt_Genewise1Plus.C_800116	10	475	Neocallimastix lanati v1.0	Neolan1_GeneCatalog_proteins_20200610.aa
Neolan1|1002352	1-396:2163.0 317-395:319.0 276-354:319.0 276-317:146.0 358-395:145.0	3092	0	634	1.5167	537	0.847	383415 No KEGG functional class	1	396	jgi|Neolan1|1002352|estExt_Genewise1.C_800111	1	399	Neocallimastix lanati v1.0	Neolan1_GeneCatalog_proteins_20200610.aa
NeoGfMa1|598070	1-395:2010.0 317-395:317.0 276-354:299.0 358-395:155.0 276-317:144.0	2925	0	633	1.529	498	0.7867	383415 No KEGG functional class	1	395	jgi|NeoGfMa1|598070|estExt_fgenesh1_pm.C_100082	1	399	Neocallimastix sp. Gf-Ma3-1 v1.0	NeoGfMa1_GeneCatalog_proteins_20201119.aa
NeoGfMa1|549639	9-313:1183.0 356-395:148.0 328-355:97.0 319-330:54.0 317-359:137.0 369-395:93.0 358-370:61.0 328-355:105.0 369-395:91.0 358-370:59.0 316-359:132.0 287-314:94.0 355-396:153.0 276-314:129.0	2536	5.74e-178	689	1.4119	427	0.6197	383415 No KEGG functional class	9	396	jgi|NeoGfMa1|549639|fgenesh1_pm.10_#_78	10	471	Neocallimastix sp. Gf-Ma3-1 v1.0	NeoGfMa1_GeneCatalog_proteins_20201119.aa
Pirfi3|580005	371-487:557.0 162-294:513.0 317-366:240.0 490-516:134.0 67-92:125.0 23-55:123.0 527-561:113.0 297-317:71.0 560-572:70.0 115-136:47.0 10-28:41.0 104-136:126.0 71-90:68.0 34-59:81.0 71-109:74.0 22-50:95.0 93-103:41.0	2519	0	654	1.1414	430	0.6575	384271 No KEGG functional class	10	572	jgi|Pirfi3|580005|fgenesh2_kg.4_#_50_#_Locus185v1rpkm497.10	11	573	Piromyces finnis v3.0	Pirfi3_GeneCatalog_proteins_20160330.aa
PirE2_1|48697	180-573:2028.0	2028	0	394	1	358	0.9086	384271 No KEGG functional class	180	573	jgi|PirE2_1|48697|e_gw1.604.1.1	1	394	Piromyces sp. E2 v1.0	PirE2_1_GeneCatalog_proteins_20110421.aa
Orpsp1_1|1190895	162-436:1403.0 98-133:147.0 70-99:113.0 17-45:78.0 44-56:56.0 1-17:55.0 105-139:108.0 73-108:85.0 68-91:108.0 45-60:43.0	2196	0	511	1.1561	379	0.7417	384271 No KEGG functional class	1	436	jgi|Orpsp1_1|1190895|evm.model.d7180000081927.1	1	442	Orpinomyces sp.	Orpsp1_1_GeneCatalog_proteins_20140826.aa
Orpsp1_1|1183248	162-572:2116.0 98-133:147.0 70-99:113.0 68-91:108.0 45-60:43.0 105-139:108.0	2635	0	552	0.8693	463	0.8388	384271 No KEGG functional class	45	572	jgi|Orpsp1_1|1183248|evm.model.c7180000084419.1	17	534	Orpinomyces sp.	Orpsp1_1_GeneCatalog_proteins_20140826.aa
Orpsp1_1|1181943	162-294:535.0 367-487:527.0 317-369:234.0 490-516:141.0 527-557:116.0 23-57:105.0 67-90:90.0 297-317:84.0 560-572:62.0 115-136:61.0 1-26:60.0 104-135:122.0 71-91:75.0 135-141:44.0 71-92:89.0 35-48:64.0	2409	0	602	1.047	411	0.6827	384271 No KEGG functional class	1	572	jgi|Orpsp1_1|1181943|evm.model.c7180000079212.1	1	575	Orpinomyces sp.	Orpsp1_1_GeneCatalog_proteins_20140826.aa
Orpsp1_1|1180068	162-294:541.0 369-487:529.0 317-369:231.0 490-516:141.0 9-59:121.0 527-553:114.0 67-90:95.0 297-317:84.0 560-572:66.0 115-136:64.0 104-135:137.0 71-91:85.0 71-92:92.0 27-59:77.0	2377	0	598	1.0436	410	0.6856	384271 No KEGG functional class	9	572	jgi|Orpsp1_1|1180068|evm.model.c7180000072012.1	10	573	Orpinomyces sp.	Orpsp1_1_GeneCatalog_proteins_20140826.aa
Neosp1|384271	162-573:2301.0 1-141:816.0 111-139:132.0 67-95:132.0 77-92:59.0 31-46:59.0 92-101:43.0 45-54:43.0	3585	0	663	1.1571	623	0.9397	384271 No KEGG functional class	1	573	jgi|Neosp1|384271|estExt_Genewise1.C_1040013	1	573	Neocallimastix californiae G1 v1.0	Neosp1_GeneCatalog_proteins_20170918.aa
Caecom1|625282	250-572:1672.0 162-248:392.0 99-136:161.0 8-57:147.0 68-102:110.0 68-92:109.0 1-22:77.0 33-53:66.0 112-133:74.0 73-88:47.0 90-104:46.0	2901	0	654	1.101	503	0.7691	384271 No KEGG functional class	1	572	jgi|Caecom1|625282|estExt_Genemark1.C_2540017	1	593	Caecomyces churrovis A v1.0	Caecom1_GeneCatalog_proteins_20171213.aa
Anasp1|229961	162-572:2095.0 104-136:151.0 17-57:132.0 68-104:132.0 1-17:58.0 112-139:99.0 90-108:58.0 73-87:48.0 67-92:105.0 45-57:45.0	2923	0	640	1.115	503	0.7859	384271 No KEGG functional class	1	572	jgi|Anasp1|229961|estExt_Genewise1Plus.C_400040	1	572	Anaeromyces robustus v1.0	Anasp1_GeneCatalog_proteins_20160330.aa
Anasp1|222663	370-487:540.0 162-292:510.0 317-369:244.0 490-516:134.0 527-553:112.0 67-120:105.0 23-62:98.0 297-317:89.0 560-572:70.0 1-26:56.0 121-133:41.0 104-133:130.0 71-91:63.0	2192	0	574	0.9965	378	0.6585	384271 No KEGG functional class	1	572	jgi|Anasp1|222663|estExt_Genewise1.C_2090013	1	570	Anaeromyces robustus v1.0	Anasp1_GeneCatalog_proteins_20160330.aa
NeoWI3_1|806159	1-247:1115.0 263-308:68.0	1183	3.19e-148	293	0.9734	230	0.785	388081 No KEGG functional class	1	308	jgi|NeoWI3_1|806159|estExt_fgenesh1_pg.C_18_t10007	1	301	Neocallimastix sp. WI3-B v1.0	NeoWI3_1_GeneCatalog_proteins_20201119.aa
NeoWI3_1|578761	1-247:1109.0 263-308:71.0	1180	8.21e-148	293	0.9734	228	0.7782	388081 No KEGG functional class	1	308	jgi|NeoWI3_1|578761|estExt_Genewise1Plus.C_18_t10014	1	301	Neocallimastix sp. WI3-B v1.0	NeoWI3_1_GeneCatalog_proteins_20201119.aa
NeoWI3_1|566829	1-309:1498.0	1498	0	309	1	291	0.9417	388081 No KEGG functional class	1	309	jgi|NeoWI3_1|566829|estExt_Genewise1Plus.C_6_t10165	1	309	Neocallimastix sp. WI3-B v1.0	NeoWI3_1_GeneCatalog_proteins_20201119.aa
NeoWI3_1|534691	1-247:1119.0 263-308:69.0	1188	6.62e-149	293	0.9734	230	0.785	388081 No KEGG functional class	1	308	jgi|NeoWI3_1|534691|estExt_Genewise1.C_18_t10019	1	301	Neocallimastix sp. WI3-B v1.0	NeoWI3_1_GeneCatalog_proteins_20201119.aa
Neosp1|388081	1-309:1590.0	1590	0	309	1	309	1	388081 No KEGG functional class	1	309	jgi|Neosp1|388081|estExt_Genewise1.C_1850089	1	309	Neocallimastix californiae G1 v1.0	Neosp1_GeneCatalog_proteins_20170918.aa
Neolan1|1012277	1-309:1587.0	1587	0	309	1	308	0.9968	388081 No KEGG functional class	1	309	jgi|Neolan1|1012277|estExt_Genewise1.C_1390077	1	309	Neocallimastix lanati v1.0	Neolan1_GeneCatalog_proteins_20200610.aa
NeoGfMa1|594001	1-247:1115.0 263-308:68.0	1183	3.23e-148	293	0.9734	230	0.785	388081 No KEGG functional class	1	308	jgi|NeoGfMa1|594001|estExt_fgenesh1_pg.C_1140044	1	301	Neocallimastix sp. Gf-Ma3-1 v1.0	NeoGfMa1_GeneCatalog_proteins_20201119.aa
NeoGfMa1|422224	1-247:1119.0 263-308:69.0	1188	6.7e-149	293	0.9734	230	0.785	388081 No KEGG functional class	1	308	jgi|NeoGfMa1|422224|estExt_Genewise1Plus.C_1140098	1	301	Neocallimastix sp. Gf-Ma3-1 v1.0	NeoGfMa1_GeneCatalog_proteins_20201119.aa
NeoGfMa1|421197	1-309:1498.0	1498	0	309	1	291	0.9417	388081 No KEGG functional class	1	309	jgi|NeoGfMa1|421197|estExt_Genewise1Plus.C_990002	1	309	Neocallimastix sp. Gf-Ma3-1 v1.0	NeoGfMa1_GeneCatalog_proteins_20201119.aa
NeoGfMa1|384867	1-247:1118.0 263-308:68.0	1186	1.26e-148	293	0.9734	230	0.785	388081 No KEGG functional class	1	308	jgi|NeoGfMa1|384867|estExt_Genewise1.C_1140112	1	301	Neocallimastix sp. Gf-Ma3-1 v1.0	NeoGfMa1_GeneCatalog_proteins_20201119.aa
Pirfi3|343522	204-472:1290.0 133-202:271.0 65-100:173.0 30-58:114.0 20-31:46.0 72-100:138.0 21-56:125.0	2157	0	481	0.9544	353	0.7339	391416 No KEGG functional class	20	472	jgi|Pirfi3|343522|estExt_Genewise1Plus.C_4_t10170	22	497	Piromyces finnis v3.0	Pirfi3_GeneCatalog_proteins_20160330.aa
Pirfi3|334117	130-471:1818.0 1-64:262.0 75-101:120.0 61-79:86.0 28-65:133.0	2419	0	490	1.0338	413	0.8429	391416 No KEGG functional class	1	471	jgi|Pirfi3|334117|estExt_Genewise1.C_430328	1	473	Piromyces finnis v3.0	Pirfi3_GeneCatalog_proteins_20160330.aa
PirE2_1|41166	261-472:1122.0 138-236:515.0	1637	0	311	0.9968	286	0.9196	391416 No KEGG functional class	138	472	jgi|PirE2_1|41166|e_gw1.72.8.1	1	312	Piromyces sp. E2 v1.0	PirE2_1_GeneCatalog_proteins_20110421.aa
Orpsp1_1|1181902	130-312:1007.0 317-461:785.0 72-101:151.0	1943	0	358	0.9251	331	0.9246	391416 No KEGG functional class	72	461	jgi|Orpsp1_1|1181902|evm.model.c7180000079077.1	1	387	Orpinomyces sp.	Orpsp1_1_GeneCatalog_proteins_20140826.aa
Orpsp1_1|1180594	130-471:1861.0 1-65:322.0 66-101:185.0 64-100:125.0 12-65:103.0	2596	0	534	1.129	448	0.839	391416 No KEGG functional class	1	471	jgi|Orpsp1_1|1180594|evm.model.c7180000074024.1	1	472	Orpinomyces sp.	Orpsp1_1_GeneCatalog_proteins_20140826.aa
Neosp1|518456	204-472:1270.0 133-202:266.0 72-100:141.0 30-58:117.0 20-31:58.0 30-57:113.0 17-31:55.0 72-100:117.0	2137	0	481	0.9469	351	0.7297	391416 No KEGG functional class	17	472	jgi|Neosp1|518456|fgenesh1_pg.379_#_2	22	501	Neocallimastix californiae G1 v1.0	Neosp1_GeneCatalog_proteins_20170918.aa
Neosp1|460043	130-472:1867.0 1-63:300.0 66-101:187.0 64-100:114.0 18-55:108.0	2576	0	517	1.0816	437	0.8453	391416 No KEGG functional class	1	472	jgi|Neosp1|460043|estExt_Genewise1Plus.C_1600055	1	478	Neocallimastix californiae G1 v1.0	Neosp1_GeneCatalog_proteins_20170918.aa
Neosp1|391416	130-472:1953.0 1-101:589.0 18-65:122.0 63-100:119.0	2783	0	530	1.1229	486	0.917	391416 No KEGG functional class	1	472	jgi|Neosp1|391416|estExt_Genewise1.C_2980043	1	472	Neocallimastix californiae G1 v1.0	Neosp1_GeneCatalog_proteins_20170918.aa
Caecom1|421053	204-472:1284.0 133-202:267.0 72-100:130.0 30-62:108.0 20-32:49.0 72-100:122.0 30-56:103.0	2063	0	470	0.9038	338	0.7191	391416 No KEGG functional class	20	472	jgi|Caecom1|421053|estExt_Genewise1.C_2470015	22	514	Caecomyces churrovis A v1.0	Caecom1_GeneCatalog_proteins_20171213.aa
Anasp1|220853	130-472:1793.0 1-65:299.0 74-101:101.0 32-58:98.0 20-32:60.0 64-100:114.0	2465	0	513	1.0665	416	0.8109	391416 No KEGG functional class	1	472	jgi|Anasp1|220853|estExt_Genewise1.C_1420013	1	475	Anaeromyces robustus v1.0	Anasp1_GeneCatalog_proteins_20160330.aa
Piromy_p0_1|316329	81-263:823.0 265-341:286.0 1-17:54.0	1163	4.42e-138	277	0.761	212	0.7653	392758 No KEGG functional class	1	341	jgi|Piromy_p0_1|316329|estExt_Genewise1.C_chromosome_4_t30236	1	299	Piromyces sp. UH3-1 v2.0	Piromy_p0_1_GeneCatalog_proteins_20200513.aa
Pecora1|5642	107-331:985.0 69-104:131.0	1116	1.85e-138	261	0.2719	203	0.7778	392758 No KEGG functional class	69	331	jgi|Pecora1|5642|allA05704	28	291	Pecoramyces sp. F1	Pecora1_ExternalModels_proteins_2021-11-19.fasta
NeoWI3_1|568453	65-349:1369.0 39-73:96.0 1-21:89.0 43-82:108.0 49-81:105.0	1767	0	414	1.0725	332	0.8019	392758 No KEGG functional class	1	349	jgi|NeoWI3_1|568453|estExt_Genewise1Plus.C_7_t10426	1	362	Neocallimastix sp. WI3-B v1.0	NeoWI3_1_GeneCatalog_proteins_20201119.aa
NeoWI3_1|565957	71-341:1194.0 1-19:69.0	1263	2.82e-157	290	0.9206	234	0.8069	392758 No KEGG functional class	1	341	jgi|NeoWI3_1|565957|estExt_Genewise1Plus.C_5_t20029	1	285	Neocallimastix sp. WI3-B v1.0	NeoWI3_1_GeneCatalog_proteins_20201119.aa
Neosp1|697010	75-341:1190.0 1-17:51.0	1241	1.89e-154	284	0.9016	228	0.8028	392758 No KEGG functional class	1	341	jgi|Neosp1|697010|fgenesh2_kg.3_#_106_#_Locus13081v1rpkm1.62	1	285	Neocallimastix californiae G1 v1.0	Neosp1_GeneCatalog_proteins_20170918.aa
Neosp1|392758	39-349:1657.0 1-21:101.0	1758	0	332	0.8877	332	1	392758 No KEGG functional class	1	349	jgi|Neosp1|392758|estExt_Genewise1.C_4170017	1	349	Neocallimastix californiae G1 v1.0	Neosp1_GeneCatalog_proteins_20170918.aa
Neolan1|1630546	75-341:1190.0 1-17:51.0	1241	2.54e-154	284	0.9016	228	0.8028	392758 No KEGG functional class	1	341	jgi|Neolan1|1630546|fgenesh2_kg.7___1189___TRINITY_DN484_c0_g4_i1	1	285	Neocallimastix lanati v1.0	Neolan1_GeneCatalog_proteins_20200610.aa
Neolan1|1010833	39-349:1657.0 1-21:101.0	1758	0	332	0.8877	332	1	392758 No KEGG functional class	1	349	jgi|Neolan1|1010833|estExt_Genewise1.C_1280074	1	349	Neocallimastix lanati v1.0	Neolan1_GeneCatalog_proteins_20200610.aa
NeoGfMa1|601113	65-349:1369.0 39-73:96.0 1-21:89.0 43-82:108.0 49-81:105.0	1767	0	414	1.0725	332	0.8019	392758 No KEGG functional class	1	349	jgi|NeoGfMa1|601113|estExt_fgenesh1_pm.C_260136	1	362	Neocallimastix sp. Gf-Ma3-1 v1.0	NeoGfMa1_GeneCatalog_proteins_20201119.aa
NeoGfMa1|600465	71-341:1206.0 1-19:67.0	1273	1.24e-158	290	0.9206	236	0.8138	392758 No KEGG functional class	1	341	jgi|NeoGfMa1|600465|estExt_fgenesh1_pm.C_220248	1	285	Neocallimastix sp. Gf-Ma3-1 v1.0	NeoGfMa1_GeneCatalog_proteins_20201119.aa
NeoWI3_1|833686	9-71:226.0 63-102:134.0	360	6.56e-38	103	0.2506	60	0.5825	400191 No KEGG functional class	9	102	jgi|NeoWI3_1|833686|MIX16795_1_12	9	103	Neocallimastix sp. WI3-B v1.0	NeoWI3_1_GeneCatalog_proteins_20201119.aa
NeoWI3_1|605824	8-102:360.0	360	4.58e-43	95	0.5655	56	0.5895	400191 No KEGG functional class	8	102	jgi|NeoWI3_1|605824|fgenesh1_pg.2_#_716	8	102	Neocallimastix sp. WI3-B v1.0	NeoWI3_1_GeneCatalog_proteins_20201119.aa
Neosp1|698746	8-102:377.0	377	1.27e-45	95	0.2241	59	0.6211	400191 No KEGG functional class	8	102	jgi|Neosp1|698746|fgenesh2_kg.21_#_74_#_Locus18326v1rpkm0.66	8	102	Neocallimastix californiae G1 v1.0	Neosp1_GeneCatalog_proteins_20170918.aa
Neosp1|400191	1-102:580.0	580	3.34e-74	102	1	102	1	400191 No KEGG functional class	1	102	jgi|Neosp1|400191|e_gw1.21.136.1	1	102	Neocallimastix californiae G1 v1.0	Neosp1_GeneCatalog_proteins_20170918.aa
Neosp1|400147	8-70:230.0 72-102:145.0	375	1.42e-40	94	0.9126	61	0.6489	400191 No KEGG functional class	8	102	jgi|Neosp1|400147|e_gw1.21.163.1	8	103	Neocallimastix californiae G1 v1.0	Neosp1_GeneCatalog_proteins_20170918.aa
Neolan1|1624882	8-102:377.0	377	1.73e-45	95	0.2241	59	0.6211	400191 No KEGG functional class	8	102	jgi|Neolan1|1624882|fgenesh2_kg.4___465___TRINITY_DN45618_c1_g1_i1	8	102	Neocallimastix lanati v1.0	Neolan1_GeneCatalog_proteins_20200610.aa
Neolan1|1624879	1-102:580.0	580	4.54e-74	102	0.2277	102	1	400191 No KEGG functional class	1	102	jgi|Neolan1|1624879|fgenesh2_kg.4___462___TRINITY_DN2633_c7_g1_i1	1	102	Neocallimastix lanati v1.0	Neolan1_GeneCatalog_proteins_20200610.aa
Neolan1|1301765	8-70:230.0 72-102:145.0	375	4.96e-40	94	0.2156	61	0.6489	400191 No KEGG functional class	8	102	jgi|Neolan1|1301765|estExt_fgenesh1_pg.C_40078	8	103	Neocallimastix lanati v1.0	Neolan1_GeneCatalog_proteins_20200610.aa
NeoGfMa1|631275	9-71:226.0 63-102:134.0	360	6.61e-38	103	0.1823	60	0.5825	400191 No KEGG functional class	9	102	jgi|NeoGfMa1|631275|MIX24890_4_25	9	103	Neocallimastix sp. Gf-Ma3-1 v1.0	NeoGfMa1_GeneCatalog_proteins_20201119.aa
NeoGfMa1|318340	8-102:352.0	352	6.19e-42	95	0.7661	55	0.5789	400191 No KEGG functional class	8	102	jgi|NeoGfMa1|318340|e_gw1.21.774.1	8	102	Neocallimastix sp. Gf-Ma3-1 v1.0	NeoGfMa1_GeneCatalog_proteins_20201119.aa
Pecora1|17298	1-278:1260.0	1260	3.35e-165	278	0.5673	232	0.8345	403614 No KEGG functional class	1	278	jgi|Pecora1|17298|allA18247	1	278	Pecoramyces sp. F1	Pecora1_ExternalModels_proteins_2021-11-19.fasta
NeoWI3_1|498860	1-278:1416.0	1416	0	278	0.9929	263	0.946	403614 No KEGG functional class	1	278	jgi|NeoWI3_1|498860|e_gw1.40.273.1	1	278	Neocallimastix sp. WI3-B v1.0	NeoWI3_1_GeneCatalog_proteins_20201119.aa
NeoWI3_1|480629	1-278:1348.0	1348	4.6e-177	278	0.9055	245	0.8813	403614 No KEGG functional class	1	278	jgi|NeoWI3_1|480629|e_gw1.15.602.1	1	278	Neocallimastix sp. WI3-B v1.0	NeoWI3_1_GeneCatalog_proteins_20201119.aa
Neosp1|403614	1-278:1478.0	1478	0	278	0.9175	278	1	403614 No KEGG functional class	1	278	jgi|Neosp1|403614|e_gw1.36.1.1	1	278	Neocallimastix californiae G1 v1.0	Neosp1_GeneCatalog_proteins_20170918.aa
Neosp1|181162	1-274:1276.0	1276	2.46e-167	274	0.8867	237	0.865	403614 No KEGG functional class	1	274	jgi|Neosp1|181162|CE181161_5940	1	274	Neocallimastix californiae G1 v1.0	Neosp1_GeneCatalog_proteins_20170918.aa
Neolan1|1725571	1-274:1276.0	1276	3.33e-167	274	0.5249	237	0.865	403614 No KEGG functional class	1	274	jgi|Neolan1|1725571|fgenesh2_kg.118___91___TRINITY_DN66_c11_g3_i1	1	274	Neocallimastix lanati v1.0	Neolan1_GeneCatalog_proteins_20200610.aa
Neolan1|959217	1-278:1478.0	1478	0	278	0.936	278	1	403614 No KEGG functional class	1	278	jgi|Neolan1|959217|e_gw1.118.134.1	1	278	Neocallimastix lanati v1.0	Neolan1_GeneCatalog_proteins_20200610.aa
Neolan1|884128	1-278:1328.0	1328	2.37e-174	278	0.936	242	0.8705	403614 No KEGG functional class	1	278	jgi|Neolan1|884128|gw1.64.238.1	1	278	Neocallimastix lanati v1.0	Neolan1_GeneCatalog_proteins_20200610.aa
NeoGfMa1|326119	1-278:1348.0	1348	4.65e-177	278	0.9055	245	0.8813	403614 No KEGG functional class	1	278	jgi|NeoGfMa1|326119|e_gw1.34.139.1	1	278	Neocallimastix sp. Gf-Ma3-1 v1.0	NeoGfMa1_GeneCatalog_proteins_20201119.aa
NeoGfMa1|298110	1-278:1416.0	1416	0	278	0.9929	263	0.946	403614 No KEGG functional class	1	278	jgi|NeoGfMa1|298110|e_gw1.3.644.1	1	278	Neocallimastix sp. Gf-Ma3-1 v1.0	NeoGfMa1_GeneCatalog_proteins_20201119.aa
Piromy_p0_1|298288	253-362:399.0 359-460:398.0 21-75:197.0 162-222:187.0 223-251:131.0 124-145:96.0 107-124:61.0	1469	7.06e-156	397	0.4818	264	0.665	407772 No KEGG functional class	21	460	jgi|Piromy_p0_1|298288|e_gw1.9.2067.1	22	546	Piromyces sp. UH3-1 v2.0	Piromy_p0_1_GeneCatalog_proteins_20200513.aa
Pirfi3|317432	253-362:397.0 359-460:393.0 179-251:230.0 18-96:227.0 93-145:159.0 162-175:47.0	1453	6.13e-159	431	0.5269	261	0.6056	407772 No KEGG functional class	18	460	jgi|Pirfi3|317432|estExt_Genewise1.C_3_t30223	18	549	Piromyces finnis v3.0	Pirfi3_GeneCatalog_proteins_20160330.aa
PirE2_1|3458	104-316:601.0 359-460:383.0 318-361:133.0	1117	7.58e-133	359	0.8253	213	0.5933	407772 No KEGG functional class	104	460	jgi|PirE2_1|3458|gm1.2404_g	69	426	Piromyces sp. E2 v1.0	PirE2_1_GeneCatalog_proteins_20110421.aa
NeoWI3_1|517434	98-460:1608.0 18-75:289.0 80-106:61.0 95-460:1605.0	3563	0	814	0.6061	684	0.8403	407772 No KEGG functional class	18	460	jgi|NeoWI3_1|517434|estExt_Genewise1.C_1_t30425	18	950	Neocallimastix sp. WI3-B v1.0	NeoWI3_1_GeneCatalog_proteins_20201119.aa
Neosp1|673106	307-446:724.0 206-295:403.0 64-105:209.0 161-197:189.0 357-408:267.0 298-345:256.0 201-251:239.0 92-144:213.0	2500	1.15e-179	513	0.9048	482	0.9396	407772 No KEGG functional class	64	446	jgi|Neosp1|673106|estExt_fgenesh1_pg.C_1490062	12	567	Neocallimastix californiae G1 v1.0	Neosp1_GeneCatalog_proteins_20170918.aa
Neosp1|407772	18-460:2172.0	2172	0	443	0.963	418	0.9436	407772 No KEGG functional class	18	460	jgi|Neosp1|407772|e_gw1.57.181.1	18	460	Neocallimastix californiae G1 v1.0	Neosp1_GeneCatalog_proteins_20170918.aa
Neolan1|225291	18-460:2154.0 92-460:1700.0	3854	0	812	0.6795	742	0.9138	407772 No KEGG functional class	18	460	jgi|Neolan1|225291|CE225290_64862	18	892	Neocallimastix lanati v1.0	Neolan1_GeneCatalog_proteins_20200610.aa
NeoGfMa1|530300	98-460:1613.0 18-75:289.0 80-106:61.0 95-460:1613.0	3576	0	814	0.5869	687	0.844	407772 No KEGG functional class	18	460	jgi|NeoGfMa1|530300|gm4.29293_g	18	950	Neocallimastix sp. Gf-Ma3-1 v1.0	NeoGfMa1_GeneCatalog_proteins_20201119.aa
Caecom1|491304	223-365:491.0 359-460:424.0 105-226:279.0 25-58:118.0 55-78:83.0 223-362:475.0 359-460:412.0 94-220:257.0	2539	2.26e-155	794	0.5917	461	0.5806	407772 No KEGG functional class	25	460	jgi|Caecom1|491304|fgenesh1_pg.94_#_34	18	997	Caecomyces churrovis A v1.0	Caecom1_GeneCatalog_proteins_20171213.aa
Anasp1|189848	161-321:533.0 354-460:395.0 320-355:140.0 104-144:125.0	1193	3.63e-138	345	0.9176	221	0.6406	407772 No KEGG functional class	104	460	jgi|Anasp1|189848|gw1.481.3.1	16	376	Anaeromyces robustus v1.0	Anasp1_GeneCatalog_proteins_20160330.aa
Pirfi3|587682	295-479:744.0 179-285:399.0 486-535:201.0 43-111:184.0 114-149:164.0 151-171:81.0	1773	0	468	0.8432	320	0.6838	417089 No KEGG functional class	43	535	jgi|Pirfi3|587682|fgenesh2_kg.76_#_21_#_Locus1352v1rpkm26.17	42	551	Piromyces finnis v3.0	Pirfi3_GeneCatalog_proteins_20160330.aa
Pirfi3|584243	286-535:928.0 179-285:361.0 54-113:165.0 115-149:128.0 151-175:74.0	1656	0	477	0.8472	294	0.6164	417089 No KEGG functional class	54	535	jgi|Pirfi3|584243|fgenesh2_kg.26_#_75_#_Locus5493v1rpkm3.44	52	559	Piromyces finnis v3.0	Pirfi3_GeneCatalog_proteins_20160330.aa
Pirfi3|583722	139-496:1256.0 7-147:384.0 482-535:216.0	1856	0	553	0.9893	343	0.6203	417089 No KEGG functional class	7	535	jgi|Pirfi3|583722|fgenesh2_kg.23_#_44_#_Locus1445v1rpkm23.67	5	555	Piromyces finnis v3.0	Pirfi3_GeneCatalog_proteins_20160330.aa
Pirfi3|410414	151-543:1581.0 50-147:327.0 571-590:72.0	1980	0	511	0.7515	347	0.6791	417089 No KEGG functional class	50	590	jgi|Pirfi3|410414|estExt_fgenesh1_pg.C_90257	47	663	Piromyces finnis v3.0	Pirfi3_GeneCatalog_proteins_20160330.aa
Pirfi3|325635	152-543:1814.0 1-151:591.0 572-590:49.0	2454	0	562	0.8963	437	0.7776	417089 No KEGG functional class	1	590	jgi|Pirfi3|325635|estExt_Genewise1.C_18_t10293	1	610	Piromyces finnis v3.0	Pirfi3_GeneCatalog_proteins_20160330.aa
Orpsp1_1|1181365	152-383:1161.0 7-151:548.0 571-600:65.0 364-543:808.0	2582	0	587	0.9186	468	0.7973	417089 No KEGG functional class	7	600	jgi|Orpsp1_1|1181365|evm.model.c7180000076975.1	6	629	Orpinomyces sp.	Orpsp1_1_GeneCatalog_proteins_20140826.aa
Anasp1|324372	151-478:1399.0 43-151:430.0 479-542:259.0 572-590:65.0 20-30:42.0	2195	0	531	0.8389	388	0.7307	417089 No KEGG functional class	20	590	jgi|Anasp1|324372|fgenesh2_kg.6_#_43_#_Locus994v1rpkm90.22	18	608	Anaeromyces robustus v1.0	Anasp1_GeneCatalog_proteins_20160330.aa
Anasp1|281081	152-543:1872.0 21-151:493.0 573-590:78.0	2443	0	541	0.844	431	0.7967	417089 No KEGG functional class	21	590	jgi|Anasp1|281081|gm1.7347_g	19	618	Anaeromyces robustus v1.0	Anasp1_GeneCatalog_proteins_20160330.aa
Anasp1|266873	290-506:778.0 164-282:422.0 43-113:163.0 115-149:142.0	1505	0	442	0.7282	264	0.5973	417089 No KEGG functional class	43	506	jgi|Anasp1|266873|estExt_fgenesh1_pg.C_700014	43	528	Anaeromyces robustus v1.0	Anasp1_GeneCatalog_proteins_20160330.aa
Anasp1|208105	294-480:712.0 179-285:403.0 43-111:198.0 483-537:198.0 115-151:158.0 152-172:71.0 20-30:41.0	1781	0	487	0.8775	321	0.6591	417089 No KEGG functional class	20	537	jgi|Anasp1|208105|e_gw1.257.14.1	18	553	Anaeromyces robustus v1.0	Anasp1_GeneCatalog_proteins_20160330.aa
Pirfi3|404536	17-179:729.0 378-533:729.0 183-247:297.0 537-601:291.0 380-533:730.0 537-601:298.0 24-179:726.0 183-247:290.0 291-355:297.0 289-355:296.0	4683	0	1021	2.0543	842	0.8247	425520 No KEGG functional class	17	601	jgi|Pirfi3|404536|estExt_fgenesh1_pm.C_220014	12	496	Piromyces finnis v3.0	Pirfi3_GeneCatalog_proteins_20160330.aa
Pirfi3|252512	377-533:731.0 13-179:727.0 183-247:302.0 537-601:302.0 380-533:722.0 537-601:303.0 625-654:106.0 664-688:61.0 614-626:44.0 657-665:42.0 3-179:729.0 183-247:301.0 291-355:285.0 625-652:81.0 613-628:62.0 289-355:290.0	5088	0	1168	1.8423	904	0.774	425520 No KEGG functional class	3	688	jgi|Pirfi3|252512|gw1.1.1814.1	1	634	Piromyces finnis v3.0	Pirfi3_GeneCatalog_proteins_20160330.aa
Pirfi3|62279	17-179:720.0 378-533:719.0 183-249:295.0 537-601:292.0 380-533:717.0 537-603:296.0 613-651:152.0 656-688:109.0 24-179:716.0 183-247:291.0 291-355:287.0 613-651:162.0 501-533:161.0 289-355:289.0 147-179:158.0 657-688:108.0 183-195:60.0	5532	0	1247	1.3569	978	0.7843	425520 No KEGG functional class	17	688	jgi|Pirfi3|62279|CE62278_93685	12	669	Piromyces finnis v3.0	Pirfi3_GeneCatalog_proteins_20160330.aa
Pirfi3|8340	378-533:744.0 21-179:725.0 537-601:296.0 183-247:295.0 380-533:726.0 537-601:296.0 612-651:169.0 656-688:117.0 24-179:741.0 183-247:295.0 291-355:300.0 613-651:157.0 289-355:308.0 656-688:117.0	5286	0	1162	1.0478	930	0.8003	425520 No KEGG functional class	21	688	jgi|Pirfi3|8340|CE8339_978	18	797	Piromyces finnis v3.0	Pirfi3_GeneCatalog_proteins_20160330.aa
Pirfi3|8252	9-179:736.0 378-533:725.0 537-601:302.0 183-250:294.0 380-533:735.0 537-604:295.0 613-651:136.0 657-688:102.0 8-179:729.0 183-247:301.0 291-355:301.0 613-651:155.0 657-688:105.0 289-355:285.0 613-654:163.0	5364	0	1235	1.6533	944	0.7644	425520 No KEGG functional class	8	688	jgi|Pirfi3|8252|CE8251_196070	7	647	Piromyces finnis v3.0	Pirfi3_GeneCatalog_proteins_20160330.aa
Orpsp1_1|1184756	378-533:742.0 9-179:722.0 534-601:284.0 180-247:279.0 380-533:719.0 534-615:285.0 609-651:165.0 660-688:93.0 14-179:739.0 180-247:283.0 291-355:302.0 614-651:153.0 656-688:97.0 289-355:315.0 613-651:141.0 656-688:107.0	5426	0	1280	1.9692	954	0.7453	425520 No KEGG functional class	9	688	jgi|Orpsp1_1|1184756|evm.model.c7180000090878.1	7	649	Orpinomyces sp.	Orpsp1_1_GeneCatalog_proteins_20140826.aa
Orpsp1_1|1179544	378-612:999.0 25-248:986.0 21-249:996.0 379-602:989.0 289-355:275.0 290-355:274.0	4519	0	1045	1.8111	797	0.7627	425520 No KEGG functional class	21	612	jgi|Orpsp1_1|1179544|evm.model.c7180000069816.1	32	516	Orpinomyces sp.	Orpsp1_1_GeneCatalog_proteins_20140826.aa
Anasp1|328525	11-179:704.0 380-533:697.0 182-249:313.0 536-610:313.0 646-666:44.0 379-533:700.0 536-610:313.0 14-179:695.0 182-249:313.0 290-355:270.0 291-355:267.0	4629	0	1082	1.2927	817	0.7551	425520 No KEGG functional class	11	666	jgi|Anasp1|328525|fgenesh2_kg.208_#_1_#_Locus5219v2rpkm0.00_PRE	7	632	Anaeromyces robustus v1.0	Anasp1_GeneCatalog_proteins_20160330.aa
Anasp1|222402	378-533:747.0 11-179:735.0 537-601:304.0 183-247:301.0 380-533:735.0 537-601:302.0 611-651:141.0 656-688:110.0 24-179:744.0 183-247:303.0 291-355:298.0 610-651:152.0 289-355:310.0	5182	0	1143	1.7887	913	0.7988	425520 No KEGG functional class	11	688	jgi|Anasp1|222402|estExt_Genewise1.C_1980013	9	639	Anaeromyces robustus v1.0	Anasp1_GeneCatalog_proteins_20160330.aa
Anasp1|105274	7-179:745.0 378-533:745.0 289-355:312.0 183-247:297.0 537-601:293.0 378-533:748.0 290-355:301.0 537-601:293.0 24-179:745.0 289-355:303.0 183-247:292.0 15-179:744.0 379-533:738.0 537-601:298.0 183-247:292.0 611-651:160.0 652-688:109.0 614-651:155.0 656-688:110.0	7680	0	1700	1.5152	1356	0.7976	425520 No KEGG functional class	7	688	jgi|Anasp1|105274|CE105273_236668	19	875	Anaeromyces robustus v1.0	Anasp1_GeneCatalog_proteins_20160330.aa
Neosp1|706210	16-236:1248.0 1-20:74.0	1322	3.91e-170	241	1.0255	233	0.9668	427438 No KEGG functional class	1	236	jgi|Neosp1|706210|fgenesh2_kg.207_#_3_#_Locus3513v1rpkm19.61	1	235	Neocallimastix californiae G1 v1.0	Neosp1_GeneCatalog_proteins_20170918.aa
Neosp1|706209	16-236:1247.0 1-20:78.0	1325	1.5e-170	241	1.0255	233	0.9668	427438 No KEGG functional class	1	236	jgi|Neosp1|706209|fgenesh2_kg.207_#_2_#_Locus4528v1rpkm13.09	1	235	Neocallimastix californiae G1 v1.0	Neosp1_GeneCatalog_proteins_20170918.aa
Neosp1|427438	1-236:1342.0	1342	1.15e-178	236	1	236	1	427438 No KEGG functional class	1	236	jgi|Neosp1|427438|e_gw1.207.109.1	1	236	Neocallimastix californiae G1 v1.0	Neosp1_GeneCatalog_proteins_20170918.aa
Neosp1|427432	1-236:1337.0	1337	5.68e-178	236	1	235	0.9958	427438 No KEGG functional class	1	236	jgi|Neosp1|427432|e_gw1.207.84.1	1	236	Neocallimastix californiae G1 v1.0	Neosp1_GeneCatalog_proteins_20170918.aa
Neolan1|1431723	1-236:1342.0	1342	1.55e-178	236	1	236	1	427438 No KEGG functional class	1	236	jgi|Neolan1|1431723|estExt_Genemark4.C_1020072	1	236	Neocallimastix lanati v1.0	Neolan1_GeneCatalog_proteins_20200610.aa
Neolan1|1431722	16-236:1245.0 1-20:78.0	1323	3.83e-170	241	1.0255	233	0.9668	427438 No KEGG functional class	1	236	jgi|Neolan1|1431722|estExt_Genemark4.C_1020071	1	235	Neocallimastix lanati v1.0	Neolan1_GeneCatalog_proteins_20200610.aa
Neolan1|1314361	1-236:1332.0	1332	3.8e-177	236	1	234	0.9915	427438 No KEGG functional class	1	236	jgi|Neolan1|1314361|estExt_fgenesh1_pg.C_1020047	1	236	Neocallimastix lanati v1.0	Neolan1_GeneCatalog_proteins_20200610.aa
Neolan1|1314358	1-236:1334.0	1334	2e-177	236	1	234	0.9915	427438 No KEGG functional class	1	236	jgi|Neolan1|1314358|estExt_fgenesh1_pg.C_1020044	1	236	Neocallimastix lanati v1.0	Neolan1_GeneCatalog_proteins_20200610.aa
Neolan1|1006591	16-236:1267.0 1-20:78.0	1345	3.4e-173	241	1.0255	237	0.9834	427438 No KEGG functional class	1	236	jgi|Neolan1|1006591|estExt_Genewise1.C_1020100	1	235	Neocallimastix lanati v1.0	Neolan1_GeneCatalog_proteins_20200610.aa
Neolan1|24345	16-236:1248.0 1-20:74.0	1322	5.27e-170	241	1.0255	233	0.9668	427438 No KEGG functional class	1	236	jgi|Neolan1|24345|CE24344_6393	1	235	Neocallimastix lanati v1.0	Neolan1_GeneCatalog_proteins_20200610.aa
Piromy_p0_1|499031	45-120:226.0 79-119:192.0 66-120:192.0 61-120:178.0 77-120:155.0 85-120:146.0 46-84:44.0 85-120:146.0 80-119:141.0 46-79:42.0	1462	3.29e-23	461	0.8088	239	0.5184	436430 No KEGG functional class	45	120	jgi|Piromy_p0_1|499031|MIX8211_220_100	33	524	Piromyces sp. UH3-1 v2.0	Piromy_p0_1_GeneCatalog_proteins_20200513.aa
Piromy_p0_1|343234	45-120:229.0 1-14:46.0 43-119:224.0 45-119:165.0 84-120:149.0 60-89:48.0 84-119:140.0 45-83:45.0 76-120:141.0	1187	2.04e-24	429	0.9619	202	0.4709	436430 No KEGG functional class	1	120	jgi|Piromy_p0_1|343234|estExt_Genewise1Plus.C_chromosome_3_t10254	1	401	Piromyces sp. UH3-1 v2.0	Piromy_p0_1_GeneCatalog_proteins_20200513.aa
Piromy_p0_1|66989	48-119:225.0 1-13:47.0 53-119:217.0 38-119:200.0 66-120:192.0 61-120:178.0 77-120:155.0 77-120:155.0 84-120:148.0 46-84:43.0 85-120:146.0 80-119:141.0	1847	1.63e-24	589	0.839	306	0.5195	436430 No KEGG functional class	1	120	jgi|Piromy_p0_1|66989|CE66988_381	1	656	Piromyces sp. UH3-1 v2.0	Piromy_p0_1_GeneCatalog_proteins_20200513.aa
Pirfi3|326376	45-119:215.0 82-119:142.0	357	6.47e-22	113	0.1865	54	0.4779	436430 No KEGG functional class	45	119	jgi|Pirfi3|326376|estExt_Genewise1.C_20_t10160	447	568	Piromyces finnis v3.0	Pirfi3_GeneCatalog_proteins_20160330.aa
Pecora1|13040	45-121:219.0 45-119:201.0 45-119:186.0 83-119:145.0 83-119:142.0 85-120:129.0	1022	2.66e-22	337	0.6407	166	0.4926	436430 No KEGG functional class	45	121	jgi|Pecora1|13040|allA13525	27	479	Pecoramyces sp. F1	Pecora1_ExternalModels_proteins_2021-11-19.fasta
NeoWI3_1|149535	73-121:271.0 45-71:91.0 1-14:63.0 41-119:203.0 83-120:152.0 83-120:143.0 85-119:137.0	1060	2.24e-40	280	0.7292	176	0.6286	436430 No KEGG functional class	1	121	jgi|NeoWI3_1|149535|CE149534_722	1	336	Neocallimastix sp. WI3-B v1.0	NeoWI3_1_GeneCatalog_proteins_20201119.aa
Neosp1|700145	41-121:257.0 1-13:57.0 45-119:214.0 46-120:184.0 83-120:146.0 45-84:42.0 83-120:145.0 83-119:138.0	1183	3.95e-30	397	0.7649	197	0.4962	436430 No KEGG functional class	1	121	jgi|Neosp1|700145|fgenesh2_kg.42_#_19_#_Locus2032v1rpkm44.05	1	480	Neocallimastix californiae G1 v1.0	Neosp1_GeneCatalog_proteins_20170918.aa
Neosp1|436430	38-121:450.0 1-14:67.0	517	1.12e-57	98	0.8099	98	1	436430 No KEGG functional class	1	121	jgi|Neosp1|436430|e_gw1.338.72.1	1	121	Neocallimastix californiae G1 v1.0	Neosp1_GeneCatalog_proteins_20170918.aa
Neolan1|1437232	41-121:257.0 1-13:57.0 66-119:211.0 47-120:183.0 83-120:146.0 83-120:145.0 83-119:138.0	1137	5.36e-30	335	0.5574	184	0.5493	436430 No KEGG functional class	1	121	jgi|Neolan1|1437232|estExt_Genemark4.C_2270009	1	487	Neocallimastix lanati v1.0	Neolan1_GeneCatalog_proteins_20200610.aa
Neolan1|1011228	38-121:450.0 1-14:67.0 57-120:203.0 45-65:44.0 61-119:191.0 83-120:147.0 85-119:138.0 45-82:46.0 83-117:135.0	1421	2.46e-57	388	0.8083	245	0.6314	436430 No KEGG functional class	1	121	jgi|Neolan1|1011228|estExt_Genewise1.C_1310057	1	431	Neocallimastix lanati v1.0	Neolan1_GeneCatalog_proteins_20200610.aa
Pirfi3|585603	1-686:2980.0	2980	0	686	0.6806	555	0.809	450186 No KEGG functional class	1	686	jgi|Pirfi3|585603|fgenesh2_kg.39_#_23_#_Locus8612v1rpkm1.05	1	686	Piromyces finnis v3.0	Pirfi3_GeneCatalog_proteins_20160330.aa
Pirfi3|296583	430-566:517.0 283-377:300.0 202-291:284.0 376-426:177.0 571-635:170.0 89-139:107.0 144-186:82.0 656-677:72.0 61-89:62.0 637-647:45.0	1816	0	594	0.9014	326	0.5488	450186 No KEGG functional class	61	677	jgi|Pirfi3|296583|e_gw1.33.619.1	11	627	Piromyces finnis v3.0	Pirfi3_GeneCatalog_proteins_20160330.aa
Pirfi3|280357	426-575:489.0 60-171:301.0 331-426:289.0 190-279:269.0 571-636:157.0 629-684:139.0 279-326:114.0 21-51:55.0	1813	0	649	0.8143	333	0.5131	450186 No KEGG functional class	21	684	jgi|Pirfi3|280357|e_gw1.7.588.1	23	687	Piromyces finnis v3.0	Pirfi3_GeneCatalog_proteins_20160330.aa
PirE2_1|46235	77-679:2681.0	2681	0	603	0.9983	492	0.8159	450186 No KEGG functional class	77	679	jgi|PirE2_1|46235|e_gw1.287.24.1	1	603	Piromyces sp. E2 v1.0	PirE2_1_GeneCatalog_proteins_20110421.aa
PirE2_1|24367	426-566:470.0 60-171:302.0 331-426:291.0 190-279:264.0 571-636:157.0 629-681:122.0 280-326:119.0	1725	0	605	0.9424	318	0.5256	450186 No KEGG functional class	60	681	jgi|PirE2_1|24367|gw1.152.5.1	21	641	Piromyces sp. E2 v1.0	PirE2_1_GeneCatalog_proteins_20110421.aa
PirE2_1|7054	430-563:547.0 205-280:253.0 281-361:253.0 571-635:168.0 385-426:156.0 78-139:134.0 144-201:75.0 656-681:72.0 36-54:51.0 637-651:48.0	1757	0	578	0.6553	316	0.5467	450186 No KEGG functional class	36	681	jgi|PirE2_1|7054|gm1.6000_g	22	664	Piromyces sp. E2 v1.0	PirE2_1_GeneCatalog_proteins_20110421.aa
Orpsp1_1|1180901	430-575:497.0 60-171:298.0 328-426:291.0 190-282:269.0 571-634:166.0 629-684:132.0 21-53:61.0 267-326:125.0	1839	0	663	0.8216	337	0.5083	450186 No KEGG functional class	21	684	jgi|Orpsp1_1|1180901|evm.model.c7180000075072.1	23	689	Orpinomyces sp.	Orpsp1_1_GeneCatalog_proteins_20140826.aa
Anasp1|271403	1-697:2851.0	2851	0	697	0.7407	528	0.7575	450186 No KEGG functional class	1	697	jgi|Anasp1|271403|estExt_fgenesh1_pg.C_3100017	1	697	Anaeromyces robustus v1.0	Anasp1_GeneCatalog_proteins_20160330.aa
Anasp1|210269	430-566:536.0 283-378:317.0 202-278:274.0 380-426:171.0 571-635:171.0 94-147:109.0 144-195:82.0 656-675:74.0 61-86:61.0 637-651:48.0 39-51:43.0	1886	0	602	0.7432	337	0.5598	450186 No KEGG functional class	39	675	jgi|Anasp1|210269|e_gw1.354.6.1	18	655	Anaeromyces robustus v1.0	Anasp1_GeneCatalog_proteins_20160330.aa
Anasp1|205435	430-566:483.0 60-171:299.0 328-426:283.0 190-270:272.0 571-619:145.0 635-681:116.0 271-322:111.0 21-51:58.0	1767	0	608	0.7525	323	0.5312	450186 No KEGG functional class	21	681	jgi|Anasp1|205435|e_gw1.170.5.1	23	687	Anaeromyces robustus v1.0	Anasp1_GeneCatalog_proteins_20160330.aa
Piromy_p0_1|535322	1-236:962.0 291-305:48.0	1010	6.3e-125	251	0.6992	178	0.7092	450319 No KEGG functional class	1	305	jgi|Piromy_p0_1|535322|fgenesh2_kg.chromosome_6___1988___TRINITY_DN8447_c3_g1_i1	1	347	Piromyces sp. UH3-1 v2.0	Piromy_p0_1_GeneCatalog_proteins_20200513.aa
Pirfi3|398422	15-236:909.0 290-306:54.0	963	1.14e-118	239	0.6829	172	0.7197	450319 No KEGG functional class	15	306	jgi|Pirfi3|398422|fgenesh1_pm.30_#_33	1	339	Piromyces finnis v3.0	Pirfi3_GeneCatalog_proteins_20160330.aa
Pecora1|6085	1-237:1060.0	1060	1.99e-138	237	0.4455	193	0.8143	450319 No KEGG functional class	1	237	jgi|Pecora1|6085|allA06110	215	451	Pecoramyces sp. F1	Pecora1_ExternalModels_proteins_2021-11-19.fasta
Orpsp1_1|1177473	1-237:1060.0 288-305:49.0	1109	9.74e-139	255	0.8044	202	0.7922	450319 No KEGG functional class	1	305	jgi|Orpsp1_1|1177473|evm.model.c7180000061569.1	1	305	Orpinomyces sp.	Orpsp1_1_GeneCatalog_proteins_20140826.aa
NeoWI3_1|588088	1-237:1163.0 286-305:90.0	1253	2.86e-158	257	0.7981	233	0.9066	450319 No KEGG functional class	1	305	jgi|NeoWI3_1|588088|estExt_Genewise1Plus.C_33_t10258	1	310	Neocallimastix sp. WI3-B v1.0	NeoWI3_1_GeneCatalog_proteins_20201119.aa
Neosp1|450319	1-237:1256.0 286-306:105.0	1361	2.51e-173	258	0.8139	258	1	450319 No KEGG functional class	1	306	jgi|Neosp1|450319|estExt_Genewise1Plus.C_180119	1	306	Neocallimastix californiae G1 v1.0	Neosp1_GeneCatalog_proteins_20170918.aa
Neolan1|1305577	1-237:1256.0 286-306:105.0	1361	3.37e-173	258	0.8139	258	1	450319 No KEGG functional class	1	306	jgi|Neolan1|1305577|estExt_fgenesh1_pg.C_220138	1	306	Neocallimastix lanati v1.0	Neolan1_GeneCatalog_proteins_20200610.aa
NeoGfMa1|572255	1-237:1167.0 286-305:85.0	1252	4.18e-158	257	0.7649	234	0.9105	450319 No KEGG functional class	1	305	jgi|NeoGfMa1|572255|estExt_Genemark4.C_360015	1	324	Neocallimastix sp. Gf-Ma3-1 v1.0	NeoGfMa1_GeneCatalog_proteins_20201119.aa
Caecom1|397762	1-234:955.0	955	5.75e-124	234	0.6705	173	0.7393	450319 No KEGG functional class	1	234	jgi|Caecom1|397762|e_gw1.9.28.1	1	234	Caecomyces churrovis A v1.0	Caecom1_GeneCatalog_proteins_20171213.aa
Anasp1|215905	1-234:939.0	939	8.21e-122	234	0.6882	165	0.7051	450319 No KEGG functional class	1	234	jgi|Anasp1|215905|estExt_Genewise1.C_160109	1	234	Anaeromyces robustus v1.0	Anasp1_GeneCatalog_proteins_20160330.aa
Pirfi3|356166	63-448:1869.0 19-43:101.0	1970	0	411	0.7473	341	0.8297	450949 No KEGG functional class	19	448	jgi|Pirfi3|356166|estExt_Genewise1Plus.C_33_t10032	19	448	Piromyces finnis v3.0	Pirfi3_GeneCatalog_proteins_20160330.aa
Pirfi3|337443	63-475:1987.0 485-511:97.0 468-486:71.0 28-43:68.0 453-557:445.0 531-557:91.0 521-532:51.0	2810	0	619	1.0975	479	0.7738	450949 No KEGG functional class	28	557	jgi|Pirfi3|337443|estExt_Genewise1.C_640063	27	562	Piromyces finnis v3.0	Pirfi3_GeneCatalog_proteins_20160330.aa
PirE2_1|57501	63-434:1830.0 22-43:78.0	1908	0	394	0.8894	334	0.8477	450949 No KEGG functional class	22	434	jgi|PirE2_1|57501|fgenesh1_pg.13_#_22	24	436	Piromyces sp. E2 v1.0	PirE2_1_GeneCatalog_proteins_20110421.aa
PirE2_1|9765	63-448:1825.0 22-43:91.0	1916	0	408	0.7351	331	0.8113	450949 No KEGG functional class	22	448	jgi|PirE2_1|9765|gm1.8711_g	2	428	Piromyces sp. E2 v1.0	PirE2_1_GeneCatalog_proteins_20110421.aa
Orpsp1_1|1175048	63-475:1936.0 472-558:441.0 19-43:115.0 531-557:97.0 519-532:61.0 485-511:93.0 468-486:56.0	2799	0	612	1.0794	477	0.7794	450949 No KEGG functional class	19	558	jgi|Orpsp1_1|1175048|evm.model.c7180000052428.1	19	566	Orpinomyces sp.	Orpsp1_1_GeneCatalog_proteins_20140826.aa
Neosp1|704281	63-448:1782.0 19-43:96.0	1878	0	411	0.7261	325	0.7908	450949 No KEGG functional class	19	448	jgi|Neosp1|704281|fgenesh2_kg.131_#_33_#_Locus8916v1rpkm3.94	19	448	Neocallimastix californiae G1 v1.0	Neosp1_GeneCatalog_proteins_20170918.aa
Neosp1|450949	63-559:2779.0 19-43:135.0 531-557:91.0 485-511:91.0 519-532:61.0 474-487:61.0	3218	0	604	1.0805	570	0.9437	450949 No KEGG functional class	19	559	jgi|Neosp1|450949|estExt_Genewise1Plus.C_240044	19	559	Neocallimastix californiae G1 v1.0	Neosp1_GeneCatalog_proteins_20170918.aa
Caecom1|453577	79-448:1760.0 19-43:97.0 63-80:94.0	1951	0	413	0.6672	342	0.8281	450949 No KEGG functional class	19	448	jgi|Caecom1|453577|fgenesh1_kg.131_#_10_#_TRINITY_DN8062_c8_g2_i1	19	447	Caecomyces churrovis A v1.0	Caecom1_GeneCatalog_proteins_20171213.aa
Caecom1|415502	63-374:1546.0 467-558:373.0 376-470:364.0 20-43:100.0 531-557:93.0 519-533:51.0	2527	0	565	1	427	0.7558	450949 No KEGG functional class	20	558	jgi|Caecom1|415502|estExt_Genewise1.C_230004	22	564	Caecomyces churrovis A v1.0	Caecom1_GeneCatalog_proteins_20171213.aa
Anasp1|219757	63-448:1964.0 470-557:395.0 19-43:124.0 485-511:101.0 468-486:57.0	2641	0	545	0.9495	447	0.8202	450949 No KEGG functional class	19	557	jgi|Anasp1|219757|estExt_Genewise1.C_1050029	19	572	Anaeromyces robustus v1.0	Anasp1_GeneCatalog_proteins_20160330.aa
Pirfi3|587211	1-545:2057.0	2057	0	545	0.9191	362	0.6642	451319 No KEGG functional class	1	545	jgi|Pirfi3|587211|fgenesh2_kg.65_#_16_#_Locus1513v1rpkm22.28	1	545	Piromyces finnis v3.0	Pirfi3_GeneCatalog_proteins_20160330.aa
Pirfi3|583296	277-574:1156.0 18-275:1100.0	2256	0	556	0.9376	405	0.7284	451319 No KEGG functional class	18	574	jgi|Pirfi3|583296|fgenesh2_kg.20_#_95_#_Locus1664v1rpkm19.86	17	572	Piromyces finnis v3.0	Pirfi3_GeneCatalog_proteins_20160330.aa
Pirfi3|361804	17-548:2043.0	2043	0	532	0.8793	362	0.6805	451319 No KEGG functional class	17	548	jgi|Pirfi3|361804|estExt_Genewise1Plus.C_590045	16	547	Piromyces finnis v3.0	Pirfi3_GeneCatalog_proteins_20160330.aa
Pirfi3|326531	18-549:2304.0	2304	0	532	0.8567	416	0.782	451319 No KEGG functional class	18	549	jgi|Pirfi3|326531|estExt_Genewise1.C_20_t10367	18	549	Piromyces finnis v3.0	Pirfi3_GeneCatalog_proteins_20160330.aa
Orpsp1_1|1178343	277-566:1382.0 17-275:1151.0 568-593:49.0	2582	0	575	0.9696	469	0.8157	451319 No KEGG functional class	17	593	jgi|Orpsp1_1|1178343|evm.model.c7180000064929.1	17	590	Orpinomyces sp.	Orpsp1_1_GeneCatalog_proteins_20140826.aa
Caecom1|495155	17-546:2313.0	2313	0	530	0.866	416	0.7849	451319 No KEGG functional class	17	546	jgi|Caecom1|495155|fgenesh1_pg.227_#_1	17	546	Caecomyces churrovis A v1.0	Caecom1_GeneCatalog_proteins_20171213.aa
Caecom1|264746	17-546:2313.0	2313	0	530	0.866	416	0.7849	451319 No KEGG functional class	17	546	jgi|Caecom1|264746|CE264745_653	17	546	Caecomyces churrovis A v1.0	Caecom1_GeneCatalog_proteins_20171213.aa
Anasp1|298677	1-562:2066.0	2066	0	562	0.9525	370	0.6584	451319 No KEGG functional class	1	562	jgi|Anasp1|298677|estExt_Genemark1.C_8010001	1	562	Anaeromyces robustus v1.0	Anasp1_GeneCatalog_proteins_20160330.aa
Anasp1|268887	18-548:2047.0	2047	0	531	0.885	364	0.6855	451319 No KEGG functional class	18	548	jgi|Anasp1|268887|estExt_fgenesh1_pg.C_1460002	18	548	Anaeromyces robustus v1.0	Anasp1_GeneCatalog_proteins_20160330.aa
Anasp1|267245	1-569:2255.0	2255	0	569	0.9499	407	0.7153	451319 No KEGG functional class	1	569	jgi|Anasp1|267245|estExt_fgenesh1_pg.C_820010	1	569	Anaeromyces robustus v1.0	Anasp1_GeneCatalog_proteins_20160330.aa
Piromy_p0_1|439236	93-311:995.0 319-491:694.0 1-88:348.0 520-555:189.0 489-527:155.0	2381	0	555	0.9771	424	0.764	452532 No KEGG functional class	1	555	jgi|Piromy_p0_1|439236|estExt_fgenesh1_pg.C_chromosome_3_t10382	1	568	Piromyces sp. UH3-1 v2.0	Piromy_p0_1_GeneCatalog_proteins_20200513.aa
Pirfi3|346838	93-316:1014.0 319-527:856.0 1-88:326.0 520-554:177.0	2373	0	556	0.9911	420	0.7554	452532 No KEGG functional class	1	554	jgi|Pirfi3|346838|estExt_Genewise1Plus.C_9_t10014	1	560	Piromyces finnis v3.0	Pirfi3_GeneCatalog_proteins_20160330.aa
Pecora1|2885	1-313:1400.0 478-501:76.0 298-555:1100.0	2576	0	595	1.074	457	0.7681	452532 No KEGG functional class	1	555	jgi|Pecora1|2885|allA02875	1	553	Pecoramyces sp. F1	Pecora1_ExternalModels_proteins_2021-11-19.fasta
NeoWI3_1|920332	1-313:1532.0 319-554:1228.0	2760	0	549	0.9839	507	0.9235	452532 No KEGG functional class	1	554	jgi|NeoWI3_1|920332|fgenesh2_kg.26___195___TRINITY_DN12479_c6_g6_i1	1	557	Neocallimastix sp. WI3-B v1.0	NeoWI3_1_GeneCatalog_proteins_20201119.aa
Neosp1|663240	320-555:1031.0 69-307:970.0 1-63:232.0	2233	0	538	0.9746	394	0.7323	452532 No KEGG functional class	1	555	jgi|Neosp1|663240|estExt_fgenesh1_pg.C_20181	1	552	Neocallimastix californiae G1 v1.0	Neosp1_GeneCatalog_proteins_20170918.aa
Neosp1|452532	1-555:2974.0	2974	0	555	1	555	1	452532 No KEGG functional class	1	555	jgi|Neosp1|452532|estExt_Genewise1Plus.C_400014	1	555	Neocallimastix californiae G1 v1.0	Neosp1_GeneCatalog_proteins_20170918.aa
Neolan1|1300655	320-555:1031.0 69-307:970.0 1-63:232.0	2233	0	538	0.9746	394	0.7323	452532 No KEGG functional class	1	555	jgi|Neolan1|1300655|estExt_fgenesh1_pg.C_10271	1	552	Neocallimastix lanati v1.0	Neolan1_GeneCatalog_proteins_20200610.aa
Neolan1|1042036	1-555:2974.0	2974	0	555	1	555	1	452532 No KEGG functional class	1	555	jgi|Neolan1|1042036|estExt_Genewise1Plus.C_460301	1	555	Neocallimastix lanati v1.0	Neolan1_GeneCatalog_proteins_20200610.aa
Caecom1|524310	83-307:930.0 321-527:767.0 1-91:282.0 520-554:183.0	2162	0	558	1.0182	385	0.69	452532 No KEGG functional class	1	554	jgi|Caecom1|524310|estExt_fgenesh1_pg.C_590055	1	548	Caecomyces churrovis A v1.0	Caecom1_GeneCatalog_proteins_20171213.aa
Anasp1|329637	83-311:1022.0 319-527:826.0 1-90:346.0 520-554:179.0	2373	0	563	0.9895	426	0.7567	452532 No KEGG functional class	1	554	jgi|Anasp1|329637|fgenesh2_kg.334_#_7_#_Locus3423v1rpkm12.18	1	569	Anaeromyces robustus v1.0	Anasp1_GeneCatalog_proteins_20160330.aa
Pecora1|3211	163-323:633.0 1-133:492.0 133-166:142.0	1267	7.26e-157	328	0.948	222	0.6768	453291 No KEGG functional class	1	323	jgi|Pecora1|3211|allA03262	1	322	Pecoramyces sp. F1	Pecora1_ExternalModels_proteins_2021-11-19.fasta
Orpsp1_1|1181983	163-323:633.0 1-133:492.0 133-166:142.0	1267	6.14e-157	328	0.9507	222	0.6768	453291 No KEGG functional class	1	323	jgi|Orpsp1_1|1181983|evm.model.c7180000079406.1	1	322	Orpinomyces sp.	Orpsp1_1_GeneCatalog_proteins_20140826.aa
NeoWI3_1|910620	1-332:1378.0	1378	0	332	0.9568	245	0.738	453291 No KEGG functional class	1	332	jgi|NeoWI3_1|910620|fgenesh2_kg.16___442___TRINITY_DN10536_c0_g2_i2	1	332	Neocallimastix sp. WI3-B v1.0	NeoWI3_1_GeneCatalog_proteins_20201119.aa
NeoWI3_1|557120	1-332:1569.0	1569	0	332	0.9568	284	0.8554	453291 No KEGG functional class	1	332	jgi|NeoWI3_1|557120|estExt_Genewise1.C_760190	1	332	Neocallimastix sp. WI3-B v1.0	NeoWI3_1_GeneCatalog_proteins_20201119.aa
Neosp1|708006	1-332:1362.0	1362	0	332	0.9568	243	0.7319	453291 No KEGG functional class	1	332	jgi|Neosp1|708006|fgenesh2_kg.299_#_15_#_Locus7441v1rpkm5.58	1	332	Neocallimastix californiae G1 v1.0	Neosp1_GeneCatalog_proteins_20170918.aa
Neosp1|453291	1-332:1709.0	1709	0	332	0.9568	319	0.9608	453291 No KEGG functional class	1	332	jgi|Neosp1|453291|estExt_Genewise1Plus.C_490025	1	332	Neocallimastix californiae G1 v1.0	Neosp1_GeneCatalog_proteins_20170918.aa
Neolan1|1623987	1-332:1709.0	1709	0	332	0.9568	319	0.9608	453291 No KEGG functional class	1	332	jgi|Neolan1|1623987|fgenesh2_kg.3___1940___TRINITY_DN11473_c2_g1_i1	1	332	Neocallimastix lanati v1.0	Neolan1_GeneCatalog_proteins_20200610.aa
Neolan1|1424227	1-332:1362.0	1362	1.11e-180	332	0.9568	243	0.7319	453291 No KEGG functional class	1	332	jgi|Neolan1|1424227|estExt_Genemark4.C_360295	1	332	Neocallimastix lanati v1.0	Neolan1_GeneCatalog_proteins_20200610.aa
NeoGfMa1|597944	1-332:1569.0	1569	0	332	0.9568	284	0.8554	453291 No KEGG functional class	1	332	jgi|NeoGfMa1|597944|estExt_fgenesh1_pm.C_90330	1	332	Neocallimastix sp. Gf-Ma3-1 v1.0	NeoGfMa1_GeneCatalog_proteins_20201119.aa
NeoGfMa1|321061	1-332:1379.0	1379	0	332	0.9568	246	0.741	453291 No KEGG functional class	1	332	jgi|NeoGfMa1|321061|e_gw1.25.762.1	1	332	Neocallimastix sp. Gf-Ma3-1 v1.0	NeoGfMa1_GeneCatalog_proteins_20201119.aa
NeoWI3_1|872655	172-303:637.0 73-176:529.0 22-58:213.0	1379	5.35e-171	273	0.901	254	0.9304	454886 No KEGG functional class	22	303	jgi|NeoWI3_1|872655|MIX55764_17_69	22	303	Neocallimastix sp. WI3-B v1.0	NeoWI3_1_GeneCatalog_proteins_20201119.aa
NeoWI3_1|872653	172-303:637.0 73-176:529.0 22-58:213.0	1379	5.35e-171	273	0.901	254	0.9304	454886 No KEGG functional class	22	303	jgi|NeoWI3_1|872653|MIX55762_21_83	22	303	Neocallimastix sp. WI3-B v1.0	NeoWI3_1_GeneCatalog_proteins_20201119.aa
NeoWI3_1|872643	172-303:637.0 73-176:532.0 22-58:213.0	1382	2.07e-171	273	0.901	255	0.9341	454886 No KEGG functional class	22	303	jgi|NeoWI3_1|872643|MIX55752_13_70	22	303	Neocallimastix sp. WI3-B v1.0	NeoWI3_1_GeneCatalog_proteins_20201119.aa
Neosp1|506480	22-303:1412.0	1412	0	282	0.9307	263	0.9326	454886 No KEGG functional class	22	303	jgi|Neosp1|506480|fgenesh1_pg.70_#_16	22	303	Neocallimastix californiae G1 v1.0	Neosp1_GeneCatalog_proteins_20170918.aa
Neosp1|454886	22-303:1432.0	1432	0	282	0.9307	268	0.9504	454886 No KEGG functional class	22	303	jgi|Neosp1|454886|estExt_Genewise1Plus.C_700037	22	303	Neocallimastix californiae G1 v1.0	Neosp1_GeneCatalog_proteins_20170918.aa
Neolan1|1736347	22-303:1432.0	1432	0	282	0.9307	268	0.9504	454886 No KEGG functional class	22	303	jgi|Neolan1|1736347|fgenesh2_kg.145___233___TRINITY_DN6164_c0_g2_i1	22	303	Neocallimastix lanati v1.0	Neolan1_GeneCatalog_proteins_20200610.aa
Neolan1|1736297	22-303:1412.0	1412	0	282	0.9307	263	0.9326	454886 No KEGG functional class	22	303	jgi|Neolan1|1736297|fgenesh2_kg.145___183___TRINITY_DN6164_c0_g2_i1	22	303	Neocallimastix lanati v1.0	Neolan1_GeneCatalog_proteins_20200610.aa
NeoGfMa1|680066	172-303:637.0 73-176:529.0 22-58:213.0	1379	5.41e-171	273	0.901	254	0.9304	454886 No KEGG functional class	22	303	jgi|NeoGfMa1|680066|MIX73681_20_41	22	303	Neocallimastix sp. Gf-Ma3-1 v1.0	NeoGfMa1_GeneCatalog_proteins_20201119.aa
NeoGfMa1|593456	172-303:637.0 73-176:529.0 22-58:213.0	1379	5.41e-171	273	0.901	254	0.9304	454886 No KEGG functional class	22	303	jgi|NeoGfMa1|593456|estExt_fgenesh1_pg.C_960030	22	303	Neocallimastix sp. Gf-Ma3-1 v1.0	NeoGfMa1_GeneCatalog_proteins_20201119.aa
NeoGfMa1|577412	172-303:641.0 73-176:528.0 22-58:213.0	1382	2.1e-171	273	0.901	255	0.9341	454886 No KEGG functional class	22	303	jgi|NeoGfMa1|577412|estExt_Genemark4.C_960055	22	303	Neocallimastix sp. Gf-Ma3-1 v1.0	NeoGfMa1_GeneCatalog_proteins_20201119.aa
Pirfi3|353302	270-549:1278.0 48-100:228.0 18-57:140.0 146-163:46.0	1692	0	391	1.013	297	0.7596	456027 No KEGG functional class	18	549	jgi|Pirfi3|353302|estExt_Genewise1Plus.C_23_t10384	16	385	Piromyces finnis v3.0	Pirfi3_GeneCatalog_proteins_20160330.aa
Pirfi3|338401	249-549:1447.0 122-248:477.0 60-100:204.0 34-50:75.0 20-34:51.0	2254	0	501	0.9244	400	0.7984	456027 No KEGG functional class	20	549	jgi|Pirfi3|338401|estExt_Genewise1.C_750056	20	541	Piromyces finnis v3.0	Pirfi3_GeneCatalog_proteins_20160330.aa
Pirfi3|327921	278-549:1210.0 48-100:221.0 18-57:135.0 146-163:45.0	1611	0	383	1.0052	281	0.7337	456027 No KEGG functional class	18	549	jgi|Pirfi3|327921|estExt_Genewise1.C_23_t10417	16	381	Piromyces finnis v3.0	Pirfi3_GeneCatalog_proteins_20160330.aa
Orpsp1_1|1192701	121-508:1660.0 504-549:243.0 57-100:183.0 1-50:151.0 21-61:116.0	2353	0	569	1.0308	419	0.7364	456027 No KEGG functional class	1	549	jgi|Orpsp1_1|1192701|evm.model.d7180000095272.1	1	549	Orpinomyces sp.	Orpsp1_1_GeneCatalog_proteins_20140826.aa
Orpsp1_1|1174597	247-508:1203.0 122-250:460.0 504-549:242.0	1905	0	437	0.9932	351	0.8032	456027 No KEGG functional class	122	549	jgi|Orpsp1_1|1174597|evm.model.c7180000050695.1	13	440	Orpinomyces sp.	Orpsp1_1_GeneCatalog_proteins_20140826.aa
Anasp1|292095	273-550:1318.0 142-210:268.0 55-99:189.0 121-138:83.0 30-50:80.0 1-34:63.0 216-233:56.0 237-249:42.0 21-58:103.0 252-283:59.0	2261	0	566	1.0071	401	0.7085	456027 No KEGG functional class	1	550	jgi|Anasp1|292095|estExt_Genemark1.C_760026	1	562	Anaeromyces robustus v1.0	Anasp1_GeneCatalog_proteins_20160330.aa
Anasp1|277414	250-550:1376.0 121-247:427.0 56-100:192.0 33-50:75.0 18-34:54.0	2124	0	508	0.9338	372	0.7323	456027 No KEGG functional class	18	550	jgi|Anasp1|277414|gm1.3680_g	17	543	Anaeromyces robustus v1.0	Anasp1_GeneCatalog_proteins_20160330.aa
Anasp1|235246	249-549:1463.0 121-248:470.0 62-108:197.0 18-50:112.0	2242	0	509	0.9322	397	0.78	456027 No KEGG functional class	18	549	jgi|Anasp1|235246|estExt_Genewise1Plus.C_2200008	19	543	Anaeromyces robustus v1.0	Anasp1_GeneCatalog_proteins_20160330.aa
Anasp1|233346	278-549:1229.0 18-51:142.0 48-82:124.0 76-106:99.0	1594	0	372	0.9841	276	0.7419	456027 No KEGG functional class	18	549	jgi|Anasp1|233346|estExt_Genewise1Plus.C_1420020	17	377	Anaeromyces robustus v1.0	Anasp1_GeneCatalog_proteins_20160330.aa
Anasp1|218094	250-549:1469.0 121-211:375.0 55-107:196.0 1-50:134.0 215-247:120.0	2294	0	527	0.9723	405	0.7685	456027 No KEGG functional class	1	549	jgi|Anasp1|218094|estExt_Genewise1.C_580043	1	541	Anaeromyces robustus v1.0	Anasp1_GeneCatalog_proteins_20160330.aa
Pirfi3|349339	126-454:1485.0 1-59:216.0 66-95:141.0 28-53:111.0 18-29:55.0 68-93:104.0 202-226:48.0	2160	0	507	1.1118	358	0.7061	456134 No KEGG functional class	1	454	jgi|Pirfi3|349339|estExt_Genewise1Plus.C_13_t20011	1	455	Piromyces finnis v3.0	Pirfi3_GeneCatalog_proteins_20160330.aa
Pecora1|3273	156-454:1463.0 29-54:118.0 58-80:104.0 128-165:132.0 67-93:113.0	1930	0	413	1.0456	321	0.7772	456134 No KEGG functional class	29	454	jgi|Pecora1|3273|allA03279	4	393	Pecoramyces sp. F1	Pecora1_ExternalModels_proteins_2021-11-19.fasta
Pecora1|2934	123-301:903.0 300-455:774.0 1-54:236.0 54-95:174.0 28-53:105.0 67-93:50.0 68-95:112.0	2354	0	512	1.1204	395	0.7715	456134 No KEGG functional class	1	455	jgi|Pecora1|2934|allA02926	1	456	Pecoramyces sp. F1	Pecora1_ExternalModels_proteins_2021-11-19.fasta
Orpsp1_1|1183643	195-454:1313.0 156-193:144.0 128-165:132.0	1589	0	336	0.9683	267	0.7946	456134 No KEGG functional class	128	454	jgi|Orpsp1_1|1183643|evm.model.c7180000086096.1	21	346	Orpinomyces sp.	Orpsp1_1_GeneCatalog_proteins_20140826.aa
Orpsp1_1|1181857	123-301:903.0 300-455:774.0 1-54:237.0 54-95:174.0 68-95:113.0 28-53:105.0 67-93:50.0	2356	0	512	1.1228	395	0.7715	456134 No KEGG functional class	1	455	jgi|Orpsp1_1|1181857|evm.model.c7180000078893.2	1	456	Orpinomyces sp.	Orpsp1_1_GeneCatalog_proteins_20140826.aa
Orpsp1_1|1179810	195-454:1313.0 156-193:144.0 128-165:132.0	1589	0	336	0.9683	267	0.7946	456134 No KEGG functional class	128	454	jgi|Orpsp1_1|1179810|evm.model.c7180000070825.1	21	346	Orpinomyces sp.	Orpsp1_1_GeneCatalog_proteins_20140826.aa
Neosp1|673436	123-454:1785.0 1-95:449.0 28-53:117.0 69-93:50.0 68-93:117.0	2518	0	504	1.115	429	0.8512	456134 No KEGG functional class	1	454	jgi|Neosp1|673436|estExt_fgenesh1_pg.C_1620006	1	451	Neocallimastix californiae G1 v1.0	Neosp1_GeneCatalog_proteins_20170918.aa
Neosp1|456134	123-455:1913.0 1-96:550.0 28-59:128.0 68-93:127.0	2718	0	487	1.0703	472	0.9692	456134 No KEGG functional class	1	455	jgi|Neosp1|456134|estExt_Genewise1Plus.C_870121	1	455	Neocallimastix californiae G1 v1.0	Neosp1_GeneCatalog_proteins_20170918.aa
Caecom1|417014	239-454:999.0 1-95:384.0 195-237:204.0 144-192:191.0 125-141:45.0 28-53:113.0 68-93:111.0 202-226:44.0	2091	0	497	1.0875	351	0.7062	456134 No KEGG functional class	1	454	jgi|Caecom1|417014|estExt_Genewise1.C_570005	1	456	Caecomyces churrovis A v1.0	Caecom1_GeneCatalog_proteins_20171213.aa
Anasp1|226002	128-454:1475.0 1-55:214.0 66-96:142.0 28-53:106.0 18-28:57.0 69-93:49.0 68-93:104.0 202-226:61.0	2208	0	526	1.1535	372	0.7072	456134 No KEGG functional class	1	454	jgi|Anasp1|226002|estExt_Genewise1.C_4490012	1	455	Anaeromyces robustus v1.0	Anasp1_GeneCatalog_proteins_20160330.aa
Pecora1|9910	199-364:598.0 479-544:249.0 417-484:223.0 631-682:203.0 113-160:197.0 761-795:146.0 720-754:141.0 551-588:137.0 1-35:124.0 588-622:120.0 180-204:78.0 47-62:67.0 93-103:62.0 371-426:192.0 65-109:134.0 761-795:133.0 23-35:74.0 45-62:55.0 74-111:132.0 720-751:125.0 128-155:103.0 47-64:62.0 16-31:44.0 74-125:162.0 127-155:78.0 23-48:65.0 47-64:55.0 761-793:130.0 720-749:96.0 77-110:72.0 129-155:53.0 …	4888	0	1449	1.2699	791	0.5459	456468 No KEGG functional class	1	795	jgi|Pecora1|9910|allA10163	1	1050	Pecoramyces sp. F1	Pecora1_ExternalModels_proteins_2021-11-19.fasta
Pecora1|9909	180-365:635.0 416-540:500.0 551-641:284.0 371-412:189.0 126-171:161.0 720-751:120.0 761-795:120.0 653-679:101.0 2-31:60.0 93-110:59.0 74-106:133.0 720-749:115.0 19-33:53.0 46-63:53.0 761-794:110.0 631-648:85.0 23-34:58.0 74-114:105.0 47-62:56.0 23-33:55.0 127-156:98.0 76-103:48.0 52-62:46.0	3244	0	929	1.1288	538	0.5791	456468 No KEGG functional class	2	795	jgi|Pecora1|9909|allA10162	3	743	Pecoramyces sp. F1	Pecora1_ExternalModels_proteins_2021-11-19.fasta
Pecora1|7958	206-423:815.0 420-549:507.0 551-632:276.0 117-177:235.0 631-686:197.0 181-206:111.0 68-103:105.0 720-750:102.0 1-26:72.0 22-34:72.0 47-64:63.0 720-749:124.0 74-111:117.0 761-793:101.0 129-163:70.0 124-160:125.0 761-794:122.0 723-749:98.0 77-108:97.0 127-155:79.0 761-790:77.0 47-64:72.0 30-42:52.0 711-753:157.0 764-792:83.0 65-103:103.0 128-155:89.0 47-62:50.0 22-34:46.0 755-792:145.0 74-104:101.0…	4516	0	1306	1.6744	743	0.5689	456468 No KEGG functional class	1	794	jgi|Pecora1|7958|allA08130	1	779	Pecoramyces sp. F1	Pecora1_ExternalModels_proteins_2021-11-19.fasta
Orpsp1_1|1177652	206-423:815.0 420-549:507.0 551-632:276.0 117-177:235.0 631-686:197.0 181-206:111.0 68-103:105.0 1-26:72.0 22-34:72.0 47-64:63.0 720-749:124.0 74-111:117.0 761-790:77.0 129-163:70.0 124-160:125.0 761-794:122.0 723-749:98.0 77-108:97.0 127-155:79.0 720-749:76.0 47-64:72.0 30-42:52.0 711-753:157.0 764-792:83.0 755-792:145.0 65-103:103.0 47-62:50.0 22-34:46.0	4146	0	1197	1.633	686	0.5731	456468 No KEGG functional class	1	794	jgi|Orpsp1_1|1177652|evm.model.c7180000062316.1	1	721	Orpinomyces sp.	Orpsp1_1_GeneCatalog_proteins_20140826.aa
Orpsp1_1|1177530	205-446:844.0 551-641:300.0 65-109:150.0 116-155:137.0 761-790:127.0 23-46:116.0 178-200:102.0 52-63:61.0 159-174:58.0 416-549:509.0 631-681:198.0 48-110:163.0 720-749:117.0 122-165:65.0 109-155:129.0 721-753:123.0 761-792:116.0 74-103:92.0 720-753:129.0 762-790:114.0 127-166:85.0 95-109:58.0 74-121:124.0 127-156:107.0 47-62:54.0 761-795:119.0 720-749:108.0 720-753:123.0 22-34:53.0 74-103:101.0 5…	4776	0	1403	1.7604	791	0.5638	456468 No KEGG functional class	22	795	jgi|Orpsp1_1|1177530|evm.model.c7180000061824.1	2	796	Orpinomyces sp.	Orpsp1_1_GeneCatalog_proteins_20140826.aa
Neosp1|702584	200-364:619.0 551-641:270.0 478-549:267.0 420-485:239.0 368-422:217.0 74-108:113.0 775-795:101.0 47-73:82.0 19-46:74.0 181-204:68.0 630-686:230.0 74-105:116.0 127-162:95.0 733-749:93.0 720-749:119.0 761-790:107.0 720-749:108.0 127-155:101.0 70-109:123.0 47-73:66.0 22-33:59.0 761-792:128.0	3395	0	956	1.2163	558	0.5837	456468 No KEGG functional class	19	795	jgi|Neosp1|702584|fgenesh2_kg.91_#_18_#_Locus5790v1rpkm8.72	17	690	Neocallimastix californiae G1 v1.0	Neosp1_GeneCatalog_proteins_20170918.aa
Neosp1|702582	204-375:573.0 423-549:473.0 631-682:216.0 551-592:139.0 113-160:138.0 720-752:133.0 761-793:119.0 74-103:107.0 19-34:94.0 180-200:73.0 371-440:216.0 591-641:144.0 720-770:135.0 65-103:102.0 23-34:72.0 47-62:53.0 320-366:44.0 720-758:139.0 761-790:113.0 127-155:74.0 761-790:111.0 720-754:101.0 70-108:123.0 23-33:61.0 38-62:55.0 70-105:105.0 127-155:79.0 127-155:92.0 762-790:69.0 74-103:66.0	4019	0	1251	1.3365	654	0.5228	456468 No KEGG functional class	19	793	jgi|Neosp1|702582|fgenesh2_kg.91_#_16_#_Locus2990v1rpkm25.16	17	872	Neocallimastix californiae G1 v1.0	Neosp1_GeneCatalog_proteins_20170918.aa
Neosp1|456468	1-686:3777.0 711-795:521.0 834-865:156.0 755-790:208.0 714-749:208.0 116-164:112.0 64-112:112.0 718-749:91.0 124-155:91.0 93-105:53.0 52-64:53.0 720-751:140.0 74-105:140.0 759-790:93.0 124-155:93.0 139-156:60.0 46-63:60.0 47-114:175.0 734-794:169.0	6312	0	1356	1.5676	1097	0.809	456468 No KEGG functional class	1	865	jgi|Neosp1|456468|estExt_Genewise1Plus.C_910033	1	865	Neocallimastix californiae G1 v1.0	Neosp1_GeneCatalog_proteins_20170918.aa
Neosp1|456457	209-365:602.0 482-544:265.0 428-487:225.0 627-681:208.0 368-416:206.0 713-751:168.0 753-792:165.0 584-622:134.0 128-171:118.0 1-34:72.0 77-103:72.0 180-202:57.0 714-751:171.0 74-114:128.0 124-155:89.0 22-41:66.0 39-77:52.0 714-751:168.0 551-597:122.0 140-162:69.0 191-212:65.0 754-790:161.0 124-155:86.0 22-33:64.0 93-108:51.0 74-107:128.0 124-155:93.0 47-62:58.0 753-790:151.0 723-749:78.0 74-105:1…	4278	0	1217	1.4335	702	0.5768	456468 No KEGG functional class	1	792	jgi|Neosp1|456457|estExt_Genewise1Plus.C_910022	1	848	Neocallimastix californiae G1 v1.0	Neosp1_GeneCatalog_proteins_20170918.aa
Neosp1|383375	180-416:865.0 479-549:260.0 428-487:234.0 631-686:229.0 714-750:185.0 128-171:146.0 551-583:130.0 775-795:75.0 761-778:58.0 754-790:175.0 591-641:135.0 1-43:103.0 51-63:53.0 456-476:45.0 74-109:138.0 734-749:64.0 720-737:60.0 20-34:57.0 17-37:72.0 74-92:62.0 93-114:60.0	3206	0	889	1.1744	530	0.5962	456468 No KEGG functional class	1	795	jgi|Neosp1|383375|estExt_Genewise1.C_910023	1	689	Neocallimastix californiae G1 v1.0	Neosp1_GeneCatalog_proteins_20170918.aa
Pirfi3|280357	286-689:1554.0 1-286:1115.0 716-785:230.0 797-854:149.0	3048	0	818	1.0263	539	0.6589	457029 No KEGG functional class	1	854	jgi|Pirfi3|280357|e_gw1.7.588.1	1	794	Piromyces finnis v3.0	Pirfi3_GeneCatalog_proteins_20160330.aa
PirE2_1|24367	286-687:1486.0 44-286:982.0	2468	0	645	1.0047	443	0.6868	457029 No KEGG functional class	44	687	jgi|PirE2_1|24367|gw1.152.5.1	1	642	Piromyces sp. E2 v1.0	PirE2_1_GeneCatalog_proteins_20110421.aa
Orpsp1_1|1180901	1-689:2820.0 707-785:311.0 797-854:134.0	3265	0	826	1.0235	582	0.7046	457029 No KEGG functional class	1	854	jgi|Orpsp1_1|1180901|evm.model.c7180000075072.1	1	804	Orpinomyces sp.	Orpsp1_1_GeneCatalog_proteins_20140826.aa
Neosp1|668659	64-286:518.0 432-577:416.0 338-433:284.0 573-635:167.0 290-339:130.0 640-689:130.0 5-55:74.0	1719	0	679	0.7317	319	0.4698	457029 No KEGG functional class	5	689	jgi|Neosp1|668659|estExt_fgenesh1_pg.C_610041	3	684	Neocallimastix californiae G1 v1.0	Neosp1_GeneCatalog_proteins_20170918.aa
Neosp1|457029	1-855:4435.0 785-854:138.0 715-784:138.0	4711	0	995	1.1637	872	0.8764	457029 No KEGG functional class	1	855	jgi|Neosp1|457029|estExt_Genewise1Plus.C_990117	1	855	Neocallimastix californiae G1 v1.0	Neosp1_GeneCatalog_proteins_20170918.aa
Neosp1|450186	64-286:516.0 432-577:420.0 338-433:258.0 574-637:161.0 291-336:120.0 634-689:119.0 5-55:83.0	1677	0	682	0.9045	313	0.4589	457029 No KEGG functional class	5	689	jgi|Neosp1|450186|estExt_Genewise1Plus.C_170175	3	684	Neocallimastix californiae G1 v1.0	Neosp1_GeneCatalog_proteins_20170918.aa
Neosp1|394421	286-674:1586.0 1-287:1220.0 709-785:269.0 675-689:58.0 796-854:143.0	3276	0	827	1.0235	587	0.7098	457029 No KEGG functional class	1	854	jgi|Neosp1|394421|e_gw1.1.198.1	1	805	Neocallimastix californiae G1 v1.0	Neosp1_GeneCatalog_proteins_20170918.aa
Caecom1|437022	370-689:1154.0 1-282:1021.0 286-368:289.0 718-785:235.0 795-854:148.0	2847	0	813	1	502	0.6175	457029 No KEGG functional class	1	854	jgi|Caecom1|437022|estExt_Genewise1Plus.C_4670003	1	810	Caecomyces churrovis A v1.0	Caecom1_GeneCatalog_proteins_20171213.aa
Anasp1|271403	432-577:410.0 338-433:294.0 192-286:268.0 64-175:265.0 573-635:162.0 291-336:124.0 641-689:119.0 5-55:81.0	1723	0	658	0.6993	319	0.4848	457029 No KEGG functional class	5	689	jgi|Anasp1|271403|estExt_fgenesh1_pg.C_3100017	3	684	Anaeromyces robustus v1.0	Anasp1_GeneCatalog_proteins_20160330.aa
Anasp1|205435	1-641:2496.0 709-785:235.0 679-689:46.0 632-676:162.0 797-854:142.0	3081	0	832	1.0297	546	0.6562	457029 No KEGG functional class	1	854	jgi|Anasp1|205435|e_gw1.170.5.1	1	805	Anaeromyces robustus v1.0	Anasp1_GeneCatalog_proteins_20160330.aa
Piromy_p0_1|530194	21-192:761.0 194-332:546.0 352-449:331.0	1638	0	409	0.8777	288	0.7042	457800 No KEGG functional class	21	449	jgi|Piromy_p0_1|530194|fgenesh2_kg.chromosome_4___3688___TRINITY_DN6705_c0_g2_i2	19	445	Piromyces sp. UH3-1 v2.0	Piromy_p0_1_GeneCatalog_proteins_20200513.aa
Pirfi3|586224	1-192:788.0 226-332:461.0 352-452:339.0 194-228:122.0	1710	0	435	0.9395	301	0.692	457800 No KEGG functional class	1	452	jgi|Pirfi3|586224|fgenesh2_kg.46_#_59_#_Locus8331v1rpkm1.19	1	449	Piromyces finnis v3.0	Pirfi3_GeneCatalog_proteins_20160330.aa
PirE2_1|59468	1-192:779.0 226-332:463.0 352-447:342.0 194-228:124.0	1708	0	430	0.9149	297	0.6907	457800 No KEGG functional class	1	447	jgi|PirE2_1|59468|fgenesh1_pg.66_#_15	1	444	Piromyces sp. E2 v1.0	PirE2_1_GeneCatalog_proteins_20110421.aa
Pecora1|13335	1-192:880.0 194-330:690.0 352-447:378.0	1948	0	425	0.9101	353	0.8306	457800 No KEGG functional class	1	447	jgi|Pecora1|13335|allA15229	1	446	Pecoramyces sp. F1	Pecora1_ExternalModels_proteins_2021-11-19.fasta
Neosp1|670018	1-333:1610.0 352-435:392.0 435-462:62.0	2064	0	445	0.9408	376	0.8449	457800 No KEGG functional class	1	462	jgi|Neosp1|670018|estExt_fgenesh1_pg.C_850034	1	473	Neocallimastix californiae G1 v1.0	Neosp1_GeneCatalog_proteins_20170918.aa
Neosp1|457800	1-333:1798.0 352-462:597.0	2395	0	444	0.961	444	1	457800 No KEGG functional class	1	462	jgi|Neosp1|457800|estExt_Genewise1Plus.C_1100087	1	462	Neocallimastix californiae G1 v1.0	Neosp1_GeneCatalog_proteins_20170918.aa
Neolan1|1738840	1-333:1798.0 352-462:597.0	2395	0	444	0.961	444	1	457800 No KEGG functional class	1	462	jgi|Neolan1|1738840|fgenesh2_kg.152___442___TRINITY_DN2663_c8_g1_i1	1	462	Neocallimastix lanati v1.0	Neolan1_GeneCatalog_proteins_20200610.aa
Neolan1|1665048	1-333:1610.0 352-435:392.0 435-462:57.0	2059	0	445	0.9408	375	0.8427	457800 No KEGG functional class	1	462	jgi|Neolan1|1665048|fgenesh2_kg.32___1231___TRINITY_DN1620_c1_g1_i1	1	473	Neocallimastix lanati v1.0	Neolan1_GeneCatalog_proteins_20200610.aa
Caecom1|435792	2-190:780.0 228-333:460.0 352-435:294.0 194-228:117.0 436-457:43.0	1694	0	436	0.9437	304	0.6972	457800 No KEGG functional class	2	457	jgi|Caecom1|435792|estExt_Genewise1Plus.C_3020003	1	455	Caecomyces churrovis A v1.0	Caecom1_GeneCatalog_proteins_20171213.aa
Anasp1|290848	1-192:800.0 238-333:436.0 352-428:355.0 194-233:126.0	1717	0	405	0.871	304	0.7506	457800 No KEGG functional class	1	428	jgi|Anasp1|290848|estExt_Genemark1.C_390018	1	424	Anaeromyces robustus v1.0	Anasp1_GeneCatalog_proteins_20160330.aa
Pirfi3|343522	210-478:1289.0 139-208:262.0 57-104:169.0 30-57:119.0 20-55:126.0 76-104:120.0	2085	0	480	0.9524	345	0.7188	460043 No KEGG functional class	20	478	jgi|Pirfi3|343522|estExt_Genewise1Plus.C_4_t10170	30	497	Piromyces finnis v3.0	Pirfi3_GeneCatalog_proteins_20160330.aa
Pirfi3|334117	136-477:1835.0 1-85:364.0 79-105:96.0 28-55:127.0	2422	0	482	1.0169	412	0.8548	460043 No KEGG functional class	1	477	jgi|Pirfi3|334117|estExt_Genewise1.C_430328	1	473	Piromyces finnis v3.0	Pirfi3_GeneCatalog_proteins_20160330.aa
PirE2_1|41166	267-478:1119.0 144-242:545.0	1664	0	311	0.9968	290	0.9325	460043 No KEGG functional class	144	478	jgi|PirE2_1|41166|e_gw1.72.8.1	1	312	Piromyces sp. E2 v1.0	PirE2_1_GeneCatalog_proteins_20110421.aa
Orpsp1_1|1181902	135-318:1021.0 323-467:777.0 76-105:164.0	1962	0	359	0.9276	333	0.9276	460043 No KEGG functional class	76	467	jgi|Orpsp1_1|1181902|evm.model.c7180000079077.1	1	387	Orpinomyces sp.	Orpsp1_1_GeneCatalog_proteins_20140826.aa
Orpsp1_1|1180594	135-477:1875.0 1-63:322.0 66-105:203.0 68-104:103.0 9-55:102.0	2605	0	530	1.1205	448	0.8453	460043 No KEGG functional class	1	477	jgi|Orpsp1_1|1180594|evm.model.c7180000074024.1	1	472	Orpinomyces sp.	Orpsp1_1_GeneCatalog_proteins_20140826.aa
Neosp1|518456	210-478:1269.0 139-208:262.0 30-104:228.0 21-31:55.0 30-57:107.0 21-31:49.0 76-104:118.0	2088	0	493	0.9705	349	0.7079	460043 No KEGG functional class	21	478	jgi|Neosp1|518456|fgenesh1_pg.379_#_2	23	501	Neocallimastix californiae G1 v1.0	Neosp1_GeneCatalog_proteins_20170918.aa
Neosp1|460043	134-478:1961.0 1-105:611.0	2572	0	450	0.9414	450	1	460043 No KEGG functional class	1	478	jgi|Neosp1|460043|estExt_Genewise1Plus.C_1600055	1	478	Neocallimastix californiae G1 v1.0	Neosp1_GeneCatalog_proteins_20170918.aa
Neosp1|391416	134-478:1877.0 1-63:300.0 70-105:187.0 19-87:117.0 67-104:108.0	2589	0	551	1.1674	443	0.804	460043 No KEGG functional class	1	478	jgi|Neosp1|391416|estExt_Genewise1.C_2980043	1	472	Neocallimastix californiae G1 v1.0	Neosp1_GeneCatalog_proteins_20170918.aa
Caecom1|421053	210-478:1287.0 139-208:271.0 76-104:131.0 30-67:111.0 21-32:50.0 76-104:122.0 30-55:103.0	2075	0	473	0.9096	343	0.7252	460043 No KEGG functional class	21	478	jgi|Caecom1|421053|estExt_Genewise1.C_2470015	23	514	Caecomyces churrovis A v1.0	Caecom1_GeneCatalog_proteins_20171213.aa
Anasp1|220853	134-478:1840.0 1-62:286.0 78-105:98.0 36-55:89.0 21-31:57.0	2370	0	466	0.9688	399	0.8562	460043 No KEGG functional class	1	478	jgi|Anasp1|220853|estExt_Genewise1.C_1420013	1	475	Anaeromyces robustus v1.0	Anasp1_GeneCatalog_proteins_20160330.aa
Pirfi3|581176	126-507:1692.0 1-62:226.0 61-98:192.0 63-102:175.0 22-57:163.0	2448	0	558	1.0941	429	0.7688	460692 No KEGG functional class	1	507	jgi|Pirfi3|581176|fgenesh2_kg.8_#_172_#_Locus992v1rpkm39.29	1	510	Piromyces finnis v3.0	Pirfi3_GeneCatalog_proteins_20160330.aa
Pecora1|17092	330-507:790.0 127-329:747.0	1537	0	381	0.9248	284	0.7454	460692 No KEGG functional class	127	507	jgi|Pecora1|17092|allA17893	30	411	Pecoramyces sp. F1	Pecora1_ExternalModels_proteins_2021-11-19.fasta
Orpsp1_1|1186363	124-489:1440.0	1440	0	366	0.9127	269	0.735	460692 No KEGG functional class	124	489	jgi|Orpsp1_1|1186363|evm.model.d7180000049997.1	36	401	Orpinomyces sp.	Orpsp1_1_GeneCatalog_proteins_20140826.aa
Orpsp1_1|1180621	124-505:1490.0	1490	0	382	0.9161	280	0.733	460692 No KEGG functional class	124	505	jgi|Orpsp1_1|1180621|evm.model.c7180000074131.1	36	417	Orpinomyces sp.	Orpsp1_1_GeneCatalog_proteins_20140826.aa
Neosp1|708408	123-507:1815.0 1-58:245.0 61-98:185.0 63-98:186.0 22-57:170.0	2601	0	553	1.095	455	0.8228	460692 No KEGG functional class	1	507	jgi|Neosp1|708408|fgenesh2_kg.332_#_4_#_Locus1347v1rpkm80.57	1	504	Neocallimastix californiae G1 v1.0	Neosp1_GeneCatalog_proteins_20170918.aa
Neosp1|705926	124-331:845.0 329-506:744.0 1-62:243.0 60-102:214.0 62-102:196.0 22-61:183.0	2425	0	572	1.126	422	0.7378	460692 No KEGG functional class	1	506	jgi|Neosp1|705926|fgenesh2_kg.194_#_10_#_Locus1411v1rpkm75.35	1	507	Neocallimastix californiae G1 v1.0	Neosp1_GeneCatalog_proteins_20170918.aa
Neosp1|664085	132-331:782.0 329-507:767.0 1-62:208.0 63-90:115.0 62-100:176.0	2048	0	508	1.0855	359	0.7067	460692 No KEGG functional class	1	507	jgi|Neosp1|664085|estExt_fgenesh1_pg.C_90067	1	468	Neocallimastix californiae G1 v1.0	Neosp1_GeneCatalog_proteins_20170918.aa
Neosp1|460692	123-507:1986.0 1-102:592.0 63-102:178.0 22-61:178.0	2934	0	567	1.1183	529	0.933	460692 No KEGG functional class	1	507	jgi|Neosp1|460692|estExt_Genewise1Plus.C_1790029	1	507	Neocallimastix californiae G1 v1.0	Neosp1_GeneCatalog_proteins_20170918.aa
Neosp1|449056	124-331:821.0 324-507:761.0 1-62:199.0 63-102:186.0 62-100:182.0 20-62:169.0	2318	0	576	1.0971	402	0.6979	460692 No KEGG functional class	1	507	jgi|Neosp1|449056|estExt_Genewise1Plus.C_90120	1	525	Neocallimastix californiae G1 v1.0	Neosp1_GeneCatalog_proteins_20170918.aa
Anasp1|219082	123-507:1783.0 1-59:253.0 61-102:184.0 20-61:194.0 63-100:169.0	2583	0	566	1.1098	454	0.8021	460692 No KEGG functional class	1	507	jgi|Anasp1|219082|estExt_Genewise1.C_860001	1	510	Anaeromyces robustus v1.0	Anasp1_GeneCatalog_proteins_20160330.aa
Pirfi3|585177	317-615:1461.0 129-299:779.0 11-126:424.0 61-109:171.0 21-76:171.0	3006	0	691	1.1498	518	0.7496	462091 No KEGG functional class	11	615	jgi|Pirfi3|585177|fgenesh2_kg.35_#_8_#_Locus1663v1rpkm19.87	3	601	Piromyces finnis v3.0	Pirfi3_GeneCatalog_proteins_20160330.aa
PirE2_1|60141	317-614:1282.0 151-299:662.0	1944	0	447	0.845	337	0.7539	462091 No KEGG functional class	151	614	jgi|PirE2_1|60141|fgenesh1_pg.91_#_19	64	527	Piromyces sp. E2 v1.0	PirE2_1_GeneCatalog_proteins_20110421.aa
PirE2_1|13865	317-615:1494.0 136-299:790.0 1-126:486.0 50-110:172.0 21-64:163.0	3105	0	694	1.1377	539	0.7767	462091 No KEGG functional class	1	615	jgi|PirE2_1|13865|gm1.12811_g	1	610	Piromyces sp. E2 v1.0	PirE2_1_GeneCatalog_proteins_20110421.aa
PirE2_1|7747	317-614:1290.0 149-299:657.0	1947	0	449	0.9258	341	0.7595	462091 No KEGG functional class	149	614	jgi|PirE2_1|7747|gm1.6693_g	19	484	Piromyces sp. E2 v1.0	PirE2_1_GeneCatalog_proteins_20110421.aa
Orpsp1_1|1187390	317-614:1325.0 151-299:629.0	1954	0	447	0.7828	344	0.7696	462091 No KEGG functional class	151	614	jgi|Orpsp1_1|1187390|evm.model.d7180000057354.2	106	569	Orpinomyces sp.	Orpsp1_1_GeneCatalog_proteins_20140826.aa
Orpsp1_1|1180013	317-615:1421.0 240-299:268.0	1689	0	359	0.9548	301	0.8384	462091 No KEGG functional class	240	615	jgi|Orpsp1_1|1180013|evm.model.c7180000071787.2	1	376	Orpinomyces sp.	Orpsp1_1_GeneCatalog_proteins_20140826.aa
Neosp1|675080	317-614:1295.0 179-299:470.0	1765	0	419	0.9588	308	0.7351	462091 No KEGG functional class	179	614	jgi|Neosp1|675080|estExt_fgenesh1_pg.C_2190005	1	436	Neocallimastix californiae G1 v1.0	Neosp1_GeneCatalog_proteins_20170918.aa
Neosp1|664568	317-614:1292.0 152-299:609.0	1901	0	446	0.9139	332	0.7444	462091 No KEGG functional class	152	614	jgi|Neosp1|664568|estExt_fgenesh1_pg.C_130060	25	487	Neocallimastix californiae G1 v1.0	Neosp1_GeneCatalog_proteins_20170918.aa
Caecom1|443826	358-615:1238.0 129-299:731.0 1-125:446.0 317-375:219.0 50-109:166.0 21-62:153.0	2953	0	715	1.1645	517	0.7231	462091 No KEGG functional class	1	615	jgi|Caecom1|443826|fgenesh1_kg.9_#_137_#_TRINITY_DN8169_c7_g1_i1	1	614	Caecomyces churrovis A v1.0	Caecom1_GeneCatalog_proteins_20171213.aa
Anasp1|247635	317-615:1430.0 127-299:817.0 1-21:78.0	2325	0	493	0.9648	412	0.8357	462091 No KEGG functional class	1	615	jgi|Anasp1|247635|fgenesh1_pg.233_#_15	1	511	Anaeromyces robustus v1.0	Anasp1_GeneCatalog_proteins_20160330.aa
NeoWI3_1|578761	1-266:1192.0 282-305:94.0	1286	8.42e-163	290	0.9635	241	0.831	464995 No KEGG functional class	1	305	jgi|NeoWI3_1|578761|estExt_Genewise1Plus.C_18_t10014	1	300	Neocallimastix sp. WI3-B v1.0	NeoWI3_1_GeneCatalog_proteins_20201119.aa
NeoWI3_1|539495	1-251:1194.0 255-307:200.0	1394	1.31e-177	304	1	268	0.8816	464995 No KEGG functional class	1	307	jgi|NeoWI3_1|539495|estExt_Genewise1.C_25_t10228	1	304	Neocallimastix sp. WI3-B v1.0	NeoWI3_1_GeneCatalog_proteins_20201119.aa
NeoWI3_1|534691	1-266:1198.0 282-305:98.0	1296	3.59e-164	290	0.9635	242	0.8345	464995 No KEGG functional class	1	305	jgi|NeoWI3_1|534691|estExt_Genewise1.C_18_t10019	1	300	Neocallimastix sp. WI3-B v1.0	NeoWI3_1_GeneCatalog_proteins_20201119.aa
Neosp1|464995	1-307:1578.0	1578	0	307	1	307	1	464995 No KEGG functional class	1	307	jgi|Neosp1|464995|estExt_Genewise1Plus.C_3740001	1	307	Neocallimastix californiae G1 v1.0	Neosp1_GeneCatalog_proteins_20170918.aa
Neosp1|378816	1-265:1195.0 271-307:116.0	1311	2.14e-166	302	0.9869	250	0.8278	464995 No KEGG functional class	1	307	jgi|Neosp1|378816|estExt_Genewise1.C_340201	1	306	Neocallimastix californiae G1 v1.0	Neosp1_GeneCatalog_proteins_20170918.aa
Neolan1|988851	1-307:1578.0	1578	0	307	1	307	1	464995 No KEGG functional class	1	307	jgi|Neolan1|988851|estExt_Genewise1.C_32_t10245	1	307	Neocallimastix lanati v1.0	Neolan1_GeneCatalog_proteins_20200610.aa
NeoGfMa1|594003	1-266:1188.0 282-305:99.0	1287	6.21e-163	290	0.9635	241	0.831	464995 No KEGG functional class	1	305	jgi|NeoGfMa1|594003|estExt_fgenesh1_pg.C_1140046	1	300	Neocallimastix sp. Gf-Ma3-1 v1.0	NeoGfMa1_GeneCatalog_proteins_20201119.aa
NeoGfMa1|422224	1-266:1198.0 282-305:98.0	1296	3.63e-164	290	0.9635	242	0.8345	464995 No KEGG functional class	1	305	jgi|NeoGfMa1|422224|estExt_Genewise1Plus.C_1140098	1	300	Neocallimastix sp. Gf-Ma3-1 v1.0	NeoGfMa1_GeneCatalog_proteins_20201119.aa
NeoGfMa1|384867	1-266:1189.0 282-305:99.0	1288	4.53e-163	290	0.9635	242	0.8345	464995 No KEGG functional class	1	305	jgi|NeoGfMa1|384867|estExt_Genewise1.C_1140112	1	300	Neocallimastix sp. Gf-Ma3-1 v1.0	NeoGfMa1_GeneCatalog_proteins_20201119.aa
NeoGfMa1|369392	1-251:1194.0 255-307:200.0	1394	1.33e-177	304	1	268	0.8816	464995 No KEGG functional class	1	307	jgi|NeoGfMa1|369392|estExt_Genewise1.C_27_t10177	1	304	Neocallimastix sp. Gf-Ma3-1 v1.0	NeoGfMa1_GeneCatalog_proteins_20201119.aa
Pirfi3|580005	158-572:2076.0 10-109:354.0 107-144:167.0 115-148:104.0 75-100:94.0 113-138:133.0 26-51:94.0 75-100:69.0	3091	0	691	1.2059	518	0.7496	465072 No KEGG functional class	10	572	jgi|Pirfi3|580005|fgenesh2_kg.4_#_50_#_Locus185v1rpkm497.10	11	573	Piromyces finnis v3.0	Pirfi3_GeneCatalog_proteins_20160330.aa
PirE2_1|30615	190-569:1961.0	1961	0	380	1	340	0.8947	465072 No KEGG functional class	190	569	jgi|PirE2_1|30615|gw1.1595.5.1	1	380	Piromyces sp. E2 v1.0	PirE2_1_GeneCatalog_proteins_20110421.aa
Orpsp1_1|1183248	372-488:521.0 168-298:489.0 319-370:240.0 492-518:129.0 524-550:112.0 49-96:96.0 300-321:82.0 115-138:81.0 560-574:64.0 60-100:146.0 29-55:51.0	2011	0	531	0.8362	347	0.6535	465072 No KEGG functional class	29	574	jgi|Orpsp1_1|1183248|evm.model.c7180000084419.1	1	536	Orpinomyces sp.	Orpsp1_1_GeneCatalog_proteins_20140826.aa
Orpsp1_1|1181943	64-572:2457.0 1-59:281.0 109-148:87.0 75-100:82.0 26-51:87.0 75-98:65.0 24-49:107.0 113-138:106.0	3272	0	736	1.28	555	0.7541	465072 No KEGG functional class	1	572	jgi|Orpsp1_1|1181943|evm.model.c7180000079212.1	1	575	Orpinomyces sp.	Orpsp1_1_GeneCatalog_proteins_20140826.aa
Orpsp1_1|1180068	161-572:2103.0 55-145:374.0 1-59:257.0 109-148:91.0 75-100:88.0 26-51:95.0 75-107:70.0 113-138:105.0 24-49:103.0	3286	0	739	1.2897	558	0.7551	465072 No KEGG functional class	1	572	jgi|Orpsp1_1|1180068|evm.model.c7180000072012.1	1	573	Orpinomyces sp.	Orpsp1_1_GeneCatalog_proteins_20140826.aa
Neosp1|465072	1-574:3214.0 75-100:79.0 26-51:79.0 115-138:78.0 75-98:78.0 113-138:108.0 24-49:108.0	3744	0	726	1.2648	642	0.8843	465072 No KEGG functional class	1	574	jgi|Neosp1|465072|estExt_Genewise1Plus.C_3790048	1	574	Neocallimastix californiae G1 v1.0	Neosp1_GeneCatalog_proteins_20170918.aa
Caecom1|625282	372-488:518.0 167-254:323.0 319-367:234.0 256-300:170.0 24-76:134.0 492-518:133.0 524-550:108.0 72-102:99.0 115-138:86.0 300-321:74.0 560-572:62.0 1-27:52.0 60-101:162.0 26-49:75.0 115-140:83.0 81-107:74.0	2387	0	642	1.0808	400	0.6231	465072 No KEGG functional class	1	572	jgi|Caecom1|625282|estExt_Genemark1.C_2540017	1	593	Caecomyces churrovis A v1.0	Caecom1_GeneCatalog_proteins_20171213.aa
Caecom1|436955	164-473:1613.0 1-62:227.0 65-102:150.0 108-147:149.0 75-107:102.0 26-51:94.0 75-102:104.0 115-148:91.0 113-138:120.0	2650	0	597	1.2159	445	0.7454	465072 No KEGG functional class	1	473	jgi|Caecom1|436955|estExt_Genewise1Plus.C_4560005	1	491	Caecomyces churrovis A v1.0	Caecom1_GeneCatalog_proteins_20171213.aa
Anasp1|229961	372-488:524.0 163-300:507.0 319-367:238.0 492-518:129.0 24-68:121.0 524-550:108.0 72-96:96.0 300-321:85.0 115-138:84.0 560-574:63.0 1-18:57.0 54-102:161.0 26-55:46.0 83-98:64.0 115-133:57.0 135-149:42.0 113-147:101.0	2483	0	671	1.169	422	0.6289	465072 No KEGG functional class	1	574	jgi|Anasp1|229961|estExt_Genewise1Plus.C_400040	1	574	Anaeromyces robustus v1.0	Anasp1_GeneCatalog_proteins_20160330.aa
Anasp1|222663	163-572:2128.0 1-63:245.0 107-144:158.0 64-108:157.0 75-100:86.0 115-138:74.0 26-51:80.0 75-109:79.0 24-49:104.0 113-138:102.0	3213	0	719	1.2483	535	0.7441	465072 No KEGG functional class	1	572	jgi|Anasp1|222663|estExt_Genewise1.C_2090013	1	570	Anaeromyces robustus v1.0	Anasp1_GeneCatalog_proteins_20160330.aa
Pecora1|8606	301-404:289.0 255-306:169.0 1-85:158.0 103-125:85.0 129-153:75.0 400-415:54.0 226-281:112.0 66-102:78.0 384-420:60.0	1080	2.02e-77	435	1.0662	220	0.5057	499365 No KEGG functional class	1	420	jgi|Pecora1|8606|allA08791	1	407	Pecoramyces sp. F1	Pecora1_ExternalModels_proteins_2021-11-19.fasta
NeoWI3_1|945973	226-292:299.0 5-66:172.0 66-100:113.0 98-125:112.0 342-374:106.0 129-152:88.0 384-420:71.0 149-170:70.0 267-337:161.0 1-23:77.0	1269	4.65e-95	402	0.9393	246	0.6119	499365 No KEGG functional class	1	420	jgi|NeoWI3_1|945973|fgenesh2_kg.83___154___TRINITY_DN12082_c3_g1_i1	1	428	Neocallimastix sp. WI3-B v1.0	NeoWI3_1_GeneCatalog_proteins_20201119.aa
NeoWI3_1|918044	226-374:691.0 1-129:619.0 128-170:196.0 402-420:67.0	1573	0	340	0.8057	307	0.9029	499365 No KEGG functional class	1	420	jgi|NeoWI3_1|918044|fgenesh2_kg.23___429___TRINITY_DN11304_c0_g4_i1	1	422	Neocallimastix sp. WI3-B v1.0	NeoWI3_1_GeneCatalog_proteins_20201119.aa
Neosp1|702515	226-301:325.0 303-337:141.0 103-125:109.0 342-374:107.0 36-67:106.0 66-98:97.0 129-169:94.0 401-420:75.0 1-34:63.0	1117	1.45e-102	327	0.788	219	0.6697	499365 No KEGG functional class	1	420	jgi|Neosp1|702515|fgenesh2_kg.89_#_23_#_Locus11717v1rpkm2.12	1	415	Neocallimastix californiae G1 v1.0	Neosp1_GeneCatalog_proteins_20170918.aa
Neosp1|499365	226-420:931.0 1-170:877.0 188-209:109.0	1917	0	387	0.9214	380	0.9819	499365 No KEGG functional class	1	420	jgi|Neosp1|499365|fgenesh1_pg.6_#_19	1	420	Neocallimastix californiae G1 v1.0	Neosp1_GeneCatalog_proteins_20170918.aa
Neolan1|1314799	226-301:325.0 5-67:173.0 303-337:141.0 103-125:109.0 342-374:107.0 66-98:97.0 129-169:94.0 401-420:75.0	1121	5.66e-107	324	0.7624	218	0.6728	499365 No KEGG functional class	5	420	jgi|Neolan1|1314799|estExt_fgenesh1_pg.C_1080034	7	425	Neocallimastix lanati v1.0	Neolan1_GeneCatalog_proteins_20200610.aa
Neolan1|1272709	226-420:931.0 1-170:877.0 188-209:109.0	1917	0	387	0.9214	380	0.9819	499365 No KEGG functional class	1	420	jgi|Neolan1|1272709|fgenesh1_pm.25_#_117	1	420	Neocallimastix lanati v1.0	Neolan1_GeneCatalog_proteins_20200610.aa
NeoGfMa1|413971	226-374:691.0 1-129:619.0 128-170:196.0 402-420:67.0	1573	0	340	0.8057	307	0.9029	499365 No KEGG functional class	1	420	jgi|NeoGfMa1|413971|estExt_Genewise1Plus.C_480372	1	422	Neocallimastix sp. Gf-Ma3-1 v1.0	NeoGfMa1_GeneCatalog_proteins_20201119.aa
NeoGfMa1|407607	226-292:299.0 5-66:172.0 66-100:113.0 98-125:112.0 342-374:106.0 129-152:88.0 384-420:71.0 149-170:70.0 267-337:161.0 1-23:77.0	1269	4.7e-95	402	0.9393	246	0.6119	499365 No KEGG functional class	1	420	jgi|NeoGfMa1|407607|estExt_Genewise1Plus.C_290138	1	428	Neocallimastix sp. Gf-Ma3-1 v1.0	NeoGfMa1_GeneCatalog_proteins_20201119.aa
Anasp1|267512	258-294:128.0 1-54:116.0 308-337:116.0 104-125:67.0 67-77:43.0	470	1.48e-34	154	0.3649	88	0.5714	499365 No KEGG functional class	1	337	jgi|Anasp1|267512|estExt_fgenesh1_pg.C_900023	1	348	Anaeromyces robustus v1.0	Anasp1_GeneCatalog_proteins_20160330.aa
Pecora1|3716	67-141:213.0 40-71:60.0 172-185:54.0	327	3.62e-27	121	0.4432	55	0.4545	499478 No KEGG functional class	40	185	jgi|Pecora1|3716|allA03656	49	186	Pecoramyces sp. F1	Pecora1_ExternalModels_proteins_2021-11-19.fasta
Pecora1|3714	72-139:203.0 172-184:52.0	255	7.06e-22	81	0.3839	40	0.4938	499478 No KEGG functional class	72	184	jgi|Pecora1|3714|allA03654	20	127	Pecoramyces sp. F1	Pecora1_ExternalModels_proteins_2021-11-19.fasta
Orpsp1_1|1179897	72-139:203.0 40-60:54.0 172-184:52.0	309	7.49e-25	102	0.3984	49	0.4804	499478 No KEGG functional class	40	184	jgi|Orpsp1_1|1179897|evm.model.c7180000071254.1	48	182	Orpinomyces sp.	Orpsp1_1_GeneCatalog_proteins_20140826.aa
Orpsp1_1|1174078	67-141:213.0 40-71:60.0 172-185:54.0	327	3.07e-27	121	0.4449	55	0.4545	499478 No KEGG functional class	40	185	jgi|Orpsp1_1|1174078|evm.model.c7180000048839.1	49	186	Orpinomyces sp.	Orpsp1_1_GeneCatalog_proteins_20140826.aa
NeoWI3_1|836682	65-143:390.0 1-69:286.0 205-232:130.0 172-185:71.0	877	4.38e-96	190	0.7143	166	0.8737	499478 No KEGG functional class	1	232	jgi|NeoWI3_1|836682|MIX19791_25_96	1	223	Neocallimastix sp. WI3-B v1.0	NeoWI3_1_GeneCatalog_proteins_20201119.aa
Neosp1|499478	1-144:753.0 205-232:144.0 172-185:77.0 251-259:47.0	1021	1.25e-115	195	0.7529	195	1	499478 No KEGG functional class	1	259	jgi|Neosp1|499478|fgenesh1_pg.6_#_132	1	259	Neocallimastix californiae G1 v1.0	Neosp1_GeneCatalog_proteins_20170918.aa
Neolan1|1655959	1-144:753.0 205-232:144.0 172-185:77.0	974	6.33e-114	186	0.6667	186	1	499478 No KEGG functional class	1	232	jgi|Neolan1|1655959|fgenesh2_kg.25___112___TRINITY_DN1018_c1_g2_i1	1	232	Neocallimastix lanati v1.0	Neolan1_GeneCatalog_proteins_20200610.aa
NeoGfMa1|413735	65-143:390.0 1-69:286.0 205-232:130.0 172-185:71.0	877	4.43e-96	190	0.7143	166	0.8737	499478 No KEGG functional class	1	232	jgi|NeoGfMa1|413735|estExt_Genewise1Plus.C_480062	1	223	Neocallimastix sp. Gf-Ma3-1 v1.0	NeoGfMa1_GeneCatalog_proteins_20201119.aa
Caecom1|544067	66-139:180.0 40-69:82.0 172-184:51.0 1-22:42.0	355	9.32e-27	139	0.5305	62	0.446	499478 No KEGG functional class	1	184	jgi|Caecom1|544067|gm1.1855_g	1	178	Caecomyces churrovis A v1.0	Caecom1_GeneCatalog_proteins_20171213.aa
Caecom1|445707	77-140:179.0 40-71:81.0 172-184:55.0 1-22:51.0	366	3.35e-28	131	0.4645	65	0.4962	499478 No KEGG functional class	1	184	jgi|Caecom1|445707|fgenesh1_kg.25_#_37_#_TRINITY_DN11786_c0_g1_i1	1	187	Caecomyces churrovis A v1.0	Caecom1_GeneCatalog_proteins_20171213.aa
Pirfi3|587211	1-545:2076.0	2076	0	545	0.9191	366	0.6716	500392 No KEGG functional class	1	545	jgi|Pirfi3|587211|fgenesh2_kg.65_#_16_#_Locus1513v1rpkm22.28	1	545	Piromyces finnis v3.0	Pirfi3_GeneCatalog_proteins_20160330.aa
Pirfi3|583296	277-553:1128.0 9-275:1102.0	2230	0	544	0.9174	402	0.739	500392 No KEGG functional class	9	553	jgi|Pirfi3|583296|fgenesh2_kg.20_#_95_#_Locus1664v1rpkm19.86	8	551	Piromyces finnis v3.0	Pirfi3_GeneCatalog_proteins_20160330.aa
Pirfi3|361804	9-561:2070.0	2070	0	553	0.914	375	0.6781	500392 No KEGG functional class	9	561	jgi|Pirfi3|361804|estExt_Genewise1Plus.C_590045	8	560	Piromyces finnis v3.0	Pirfi3_GeneCatalog_proteins_20160330.aa
Pirfi3|326531	1-551:2405.0	2405	0	551	0.8873	432	0.784	500392 No KEGG functional class	1	551	jgi|Pirfi3|326531|estExt_Genewise1.C_20_t10367	1	551	Piromyces finnis v3.0	Pirfi3_GeneCatalog_proteins_20160330.aa
Orpsp1_1|1178343	277-553:1192.0 1-275:1087.0	2279	0	552	0.9309	407	0.7373	500392 No KEGG functional class	1	553	jgi|Orpsp1_1|1178343|evm.model.c7180000064929.1	1	552	Orpinomyces sp.	Orpsp1_1_GeneCatalog_proteins_20140826.aa
Caecom1|495155	1-559:2413.0	2413	0	559	0.9134	439	0.7853	500392 No KEGG functional class	1	559	jgi|Caecom1|495155|fgenesh1_pg.227_#_1	1	559	Caecomyces churrovis A v1.0	Caecom1_GeneCatalog_proteins_20171213.aa
Caecom1|264746	1-559:2413.0	2413	0	559	0.9134	439	0.7853	500392 No KEGG functional class	1	559	jgi|Caecom1|264746|CE264745_653	1	559	Caecomyces churrovis A v1.0	Caecom1_GeneCatalog_proteins_20171213.aa
Anasp1|298677	1-548:2101.0	2101	0	548	0.9288	378	0.6898	500392 No KEGG functional class	1	548	jgi|Anasp1|298677|estExt_Genemark1.C_8010001	1	548	Anaeromyces robustus v1.0	Anasp1_GeneCatalog_proteins_20160330.aa
Anasp1|268887	9-561:2104.0	2104	0	553	0.9217	384	0.6944	500392 No KEGG functional class	9	561	jgi|Anasp1|268887|estExt_fgenesh1_pg.C_1460002	9	561	Anaeromyces robustus v1.0	Anasp1_GeneCatalog_proteins_20160330.aa
Anasp1|267245	1-548:2328.0	2328	0	548	0.9149	420	0.7664	500392 No KEGG functional class	1	548	jgi|Anasp1|267245|estExt_fgenesh1_pg.C_820010	1	548	Anaeromyces robustus v1.0	Anasp1_GeneCatalog_proteins_20160330.aa
Pecora1|16237	82-169:351.0 172-236:263.0 36-80:138.0 4-21:50.0	802	6.73e-85	216	0.6034	145	0.6713	501524 No KEGG functional class	4	236	jgi|Pecora1|16237|allA17064	5	330	Pecoramyces sp. F1	Pecora1_ExternalModels_proteins_2021-11-19.fasta
Orpsp1_1|1188894	82-169:351.0 172-236:270.0 36-80:138.0 4-21:50.0	809	6.61e-86	216	0.605	146	0.6759	501524 No KEGG functional class	4	236	jgi|Orpsp1_1|1188894|evm.model.d7180000067982.1	5	330	Orpinomyces sp.	Orpsp1_1_GeneCatalog_proteins_20140826.aa
NeoWI3_1|934701	82-262:844.0 19-86:61.0 1-91:387.0	1292	6.74e-109	340	0.9632	245	0.7206	501524 No KEGG functional class	1	262	jgi|NeoWI3_1|934701|fgenesh2_kg.49___120___TRINITY_DN12652_c1_g4_i1	1	353	Neocallimastix sp. WI3-B v1.0	NeoWI3_1_GeneCatalog_proteins_20201119.aa
NeoWI3_1|813715	82-262:789.0 39-82:146.0 1-32:115.0	1050	3.95e-123	257	0.7219	190	0.7393	501524 No KEGG functional class	1	262	jgi|NeoWI3_1|813715|estExt_fgenesh1_pg.C_590116	1	356	Neocallimastix sp. WI3-B v1.0	NeoWI3_1_GeneCatalog_proteins_20201119.aa
Neosp1|664960	82-247:785.0 1-25:100.0 58-86:51.0 39-100:146.0	1082	7.43e-108	282	0.7944	196	0.695	501524 No KEGG functional class	1	247	jgi|Neosp1|664960|estExt_fgenesh1_pg.C_160120	1	341	Neocallimastix californiae G1 v1.0	Neosp1_GeneCatalog_proteins_20170918.aa
Neosp1|501524	1-262:1344.0	1344	2.61e-175	262	1	252	0.9618	501524 No KEGG functional class	1	262	jgi|Neosp1|501524|fgenesh1_pg.20_#_83	1	262	Neocallimastix californiae G1 v1.0	Neosp1_GeneCatalog_proteins_20170918.aa
Neolan1|1719088	82-262:898.0 54-86:50.0 1-91:448.0	1396	1.35e-115	305	0.8714	266	0.8721	501524 No KEGG functional class	1	262	jgi|Neolan1|1719088|fgenesh2_kg.106___174___TRINITY_DN1247_c2_g1_i4	1	350	Neocallimastix lanati v1.0	Neolan1_GeneCatalog_proteins_20200610.aa
Neolan1|974671	82-247:785.0 1-25:100.0 58-86:51.0 39-100:146.0	1082	9.88e-108	282	0.7944	196	0.695	501524 No KEGG functional class	1	247	jgi|Neolan1|974671|estExt_Genewise1.C_3_t10353	1	341	Neocallimastix lanati v1.0	Neolan1_GeneCatalog_proteins_20200610.aa
NeoGfMa1|678150	82-262:789.0 39-82:146.0 1-32:115.0	1050	3.99e-123	257	0.7219	190	0.7393	501524 No KEGG functional class	1	262	jgi|NeoGfMa1|678150|MIX71765_145_86	1	356	Neocallimastix sp. Gf-Ma3-1 v1.0	NeoGfMa1_GeneCatalog_proteins_20201119.aa
NeoGfMa1|604392	82-262:844.0 19-86:61.0 1-91:387.0	1292	6.82e-109	340	0.9632	245	0.7206	501524 No KEGG functional class	1	262	jgi|NeoGfMa1|604392|estExt_fgenesh1_pm.C_630086	1	353	Neocallimastix sp. Gf-Ma3-1 v1.0	NeoGfMa1_GeneCatalog_proteins_20201119.aa
Pirfi3|338401	73-498:1862.0 20-71:231.0	2093	0	478	0.8819	366	0.7657	503204 No KEGG functional class	20	498	jgi|Pirfi3|338401|estExt_Genewise1.C_750056	20	538	Piromyces finnis v3.0	Pirfi3_GeneCatalog_proteins_20160330.aa
PirE2_1|56978	126-498:1638.0	1638	0	373	0.9894	297	0.7962	503204 No KEGG functional class	126	498	jgi|PirE2_1|56978|fgenesh1_pg.5_#_13	1	373	Piromyces sp. E2 v1.0	PirE2_1_GeneCatalog_proteins_20110421.aa
Orpsp1_1|1192701	202-459:1114.0 453-498:220.0 33-53:103.0 55-71:81.0 18-34:64.0 118-149:58.0 74-229:529.0 36-51:70.0	2239	0	563	1.0199	401	0.7123	503204 No KEGG functional class	18	498	jgi|Orpsp1_1|1192701|evm.model.d7180000095272.1	18	546	Orpinomyces sp.	Orpsp1_1_GeneCatalog_proteins_20140826.aa
Orpsp1_1|1192496	141-498:1643.0	1643	0	358	0.989	296	0.8268	503204 No KEGG functional class	141	498	jgi|Orpsp1_1|1192496|evm.model.d7180000093787.1	1	358	Orpinomyces sp.	Orpsp1_1_GeneCatalog_proteins_20140826.aa
Orpsp1_1|1188300	74-459:1507.0 453-498:212.0 33-53:101.0 55-71:74.0 18-34:63.0 202-228:123.0 36-56:71.0 118-149:44.0	2195	0	567	1.0404	396	0.6984	503204 No KEGG functional class	18	498	jgi|Orpsp1_1|1188300|evm.model.d7180000063732.1	18	539	Orpinomyces sp.	Orpsp1_1_GeneCatalog_proteins_20140826.aa
Orpsp1_1|1174597	75-459:1557.0 453-498:219.0	1776	0	431	0.9795	321	0.7448	503204 No KEGG functional class	75	498	jgi|Orpsp1_1|1174597|evm.model.c7180000050695.1	13	437	Orpinomyces sp.	Orpsp1_1_GeneCatalog_proteins_20140826.aa
Anasp1|292095	199-498:1237.0 101-168:258.0 18-71:230.0 74-93:91.0 164-185:82.0 192-229:91.0 33-51:76.0 75-106:42.0	2107	0	553	0.984	375	0.6781	503204 No KEGG functional class	18	498	jgi|Anasp1|292095|estExt_Genemark1.C_760026	18	558	Anaeromyces robustus v1.0	Anasp1_GeneCatalog_proteins_20160330.aa
Anasp1|277414	72-498:1857.0 18-71:215.0	2072	0	481	0.8842	365	0.7588	503204 No KEGG functional class	18	498	jgi|Anasp1|277414|gm1.3680_g	17	539	Anaeromyces robustus v1.0	Anasp1_GeneCatalog_proteins_20160330.aa
Anasp1|235246	74-498:1845.0 34-53:108.0 58-71:71.0 18-33:51.0	2075	0	475	0.87	365	0.7684	503204 No KEGG functional class	18	498	jgi|Anasp1|235246|estExt_Genewise1Plus.C_2200008	19	540	Anaeromyces robustus v1.0	Anasp1_GeneCatalog_proteins_20160330.aa
Anasp1|218094	167-498:1483.0 74-164:385.0 33-72:194.0 18-34:57.0	2119	0	480	0.8856	376	0.7833	503204 No KEGG functional class	18	498	jgi|Anasp1|218094|estExt_Genewise1.C_580043	18	538	Anaeromyces robustus v1.0	Anasp1_GeneCatalog_proteins_20160330.aa
PirE2_1|55147	39-145:402.0 155-266:395.0 1-35:150.0	947	5.85e-113	254	0.5121	171	0.6732	503347 No KEGG functional class	1	266	jgi|PirE2_1|55147|estExt_Genewise1Plus.C_5210005	1	263	Piromyces sp. E2 v1.0	PirE2_1_GeneCatalog_proteins_20110421.aa
PirE2_1|55145	37-267:866.0 16-34:68.0	934	3.93e-116	250	0.641	165	0.66	503347 No KEGG functional class	16	267	jgi|PirE2_1|55145|estExt_Genewise1Plus.C_5210003	17	269	Piromyces sp. E2 v1.0	PirE2_1_GeneCatalog_proteins_20110421.aa
Pecora1|17296	7-266:1183.0	1183	4.57e-156	260	0.7855	215	0.8269	503347 No KEGG functional class	7	266	jgi|Pecora1|17296|allA18245	8	267	Pecoramyces sp. F1	Pecora1_ExternalModels_proteins_2021-11-19.fasta
Pecora1|13593	13-148:502.0 151-205:251.0 207-266:159.0 1-17:56.0	968	6.85e-111	268	0.7571	176	0.6567	503347 No KEGG functional class	1	266	jgi|Pecora1|13593|allA14087	1	265	Pecoramyces sp. F1	Pecora1_ExternalModels_proteins_2021-11-19.fasta
NeoWI3_1|763612	1-266:1329.0	1329	4.44e-176	266	0.8036	247	0.9286	503347 No KEGG functional class	1	266	jgi|NeoWI3_1|763612|estExt_Genemark4.C_400290	1	266	Neocallimastix sp. WI3-B v1.0	NeoWI3_1_GeneCatalog_proteins_20201119.aa
NeoWI3_1|532385	13-205:718.0 207-266:172.0 1-17:50.0	940	1.38e-111	270	0.8599	174	0.6444	503347 No KEGG functional class	1	266	jgi|NeoWI3_1|532385|estExt_Genewise1.C_15_t20017	1	266	Neocallimastix sp. WI3-B v1.0	NeoWI3_1_GeneCatalog_proteins_20201119.aa
Neosp1|503347	1-279:1470.0	1470	0	279	1	279	1	503347 No KEGG functional class	1	279	jgi|Neosp1|503347|fgenesh1_pg.36_#_21	1	279	Neocallimastix californiae G1 v1.0	Neosp1_GeneCatalog_proteins_20170918.aa
Neolan1|1325288	1-266:1401.0	1401	0	266	0.7893	265	0.9962	503347 No KEGG functional class	1	266	jgi|Neolan1|1325288|gm4.4898_g	1	266	Neocallimastix lanati v1.0	Neolan1_GeneCatalog_proteins_20200610.aa
NeoGfMa1|595663	1-266:1329.0	1329	4.49e-176	266	0.8036	247	0.9286	503347 No KEGG functional class	1	266	jgi|NeoGfMa1|595663|estExt_fgenesh1_pm.C_30105	1	266	Neocallimastix sp. Gf-Ma3-1 v1.0	NeoGfMa1_GeneCatalog_proteins_20201119.aa
NeoGfMa1|372010	13-205:718.0 207-266:172.0 1-17:50.0	940	1.4e-111	270	0.8599	174	0.6444	503347 No KEGG functional class	1	266	jgi|NeoGfMa1|372010|estExt_Genewise1.C_34_t10475	1	266	Neocallimastix sp. Gf-Ma3-1 v1.0	NeoGfMa1_GeneCatalog_proteins_20201119.aa
PirE2_1|11524	48-109:201.0 6-52:145.0	346	4e-36	109	0.5707	65	0.5963	504001 No KEGG functional class	6	109	jgi|PirE2_1|11524|gm1.10470_g	8	112	Piromyces sp. E2 v1.0	PirE2_1_GeneCatalog_proteins_20110421.aa
PirE2_1|1606	46-109:206.0 1-49:141.0	347	2.9e-36	113	0.4934	63	0.5575	504001 No KEGG functional class	1	109	jgi|PirE2_1|1606|gm1.552_g	1	112	Piromyces sp. E2 v1.0	PirE2_1_GeneCatalog_proteins_20110421.aa
Pecora1|965	46-109:196.0 1-44:155.0	351	1.2e-36	108	0.5714	66	0.6111	504001 No KEGG functional class	1	109	jgi|Pecora1|965|allA00990	1	112	Pecoramyces sp. F1	Pecora1_ExternalModels_proteins_2021-11-19.fasta
Pecora1|811	47-109:195.0 5-42:138.0	333	3.79e-34	101	0.472	61	0.604	504001 No KEGG functional class	5	109	jgi|Pecora1|811|allA00768	6	113	Pecoramyces sp. F1	Pecora1_ExternalModels_proteins_2021-11-19.fasta
NeoWI3_1|948044	47-108:179.0 1-47:144.0	323	1.57e-32	109	0.4977	60	0.5505	504001 No KEGG functional class	1	108	jgi|NeoWI3_1|948044|fgenesh2_kg.100___21___TRINITY_DN14460_c0_g1_i1	1	111	Neocallimastix sp. WI3-B v1.0	NeoWI3_1_GeneCatalog_proteins_20201119.aa
NeoWI3_1|773312	47-108:191.0 1-31:94.0 32-44:73.0	358	4.43e-33	106	0.4775	67	0.6321	504001 No KEGG functional class	1	108	jgi|NeoWI3_1|773312|fgenesh1_pm.9_#_187	1	112	Neocallimastix sp. WI3-B v1.0	NeoWI3_1_GeneCatalog_proteins_20201119.aa
Neosp1|504001	1-109:518.0	518	3.71e-65	109	1	96	0.8807	504001 No KEGG functional class	1	109	jgi|Neosp1|504001|fgenesh1_pg.42_#_11	1	109	Neocallimastix californiae G1 v1.0	Neosp1_GeneCatalog_proteins_20170918.aa
Neolan1|1713952	1-109:518.0	518	4.95e-65	109	1	96	0.8807	504001 No KEGG functional class	1	109	jgi|Neolan1|1713952|fgenesh2_kg.98___46___TRINITY_DN16154_c1_g1_i1	1	109	Neocallimastix lanati v1.0	Neolan1_GeneCatalog_proteins_20200610.aa
NeoGfMa1|572823	47-108:179.0 1-47:144.0	323	1.59e-32	109	0.4977	60	0.5505	504001 No KEGG functional class	1	108	jgi|NeoGfMa1|572823|estExt_Genemark4.C_390120	1	111	Neocallimastix sp. Gf-Ma3-1 v1.0	NeoGfMa1_GeneCatalog_proteins_20201119.aa
NeoGfMa1|553049	47-108:191.0 1-31:94.0 32-44:73.0	358	4.48e-33	106	0.4775	67	0.6321	504001 No KEGG functional class	1	108	jgi|NeoGfMa1|553049|fgenesh1_pm.23_#_64	1	112	Neocallimastix sp. Gf-Ma3-1 v1.0	NeoGfMa1_GeneCatalog_proteins_20201119.aa
NeoGfMa1|636564	31-208:643.0 263-426:625.0 423-521:335.0 536-593:175.0 237-269:91.0 537-567:114.0 37-63:60.0 20-45:52.0 530-569:120.0 566-590:53.0	2268	0	681	0.7739	398	0.5844	504126 No KEGG functional class	20	593	jgi|NeoGfMa1|636564|MIX30179_17_16	19	796	Neocallimastix sp. Gf-Ma3-1 v1.0	NeoGfMa1_GeneCatalog_proteins_20201119.aa
NeoGfMa1|636558	36-307:1012.0 424-518:325.0 317-387:283.0 527-593:170.0 1-19:47.0 375-426:176.0 530-567:116.0 569-585:56.0 522-568:115.0 36-65:58.0 537-567:114.0 37-63:53.0	2525	0	766	0.7562	437	0.5705	504126 No KEGG functional class	1	593	jgi|NeoGfMa1|636558|MIX30173_182_31	1	917	Neocallimastix sp. Gf-Ma3-1 v1.0	NeoGfMa1_GeneCatalog_proteins_20201119.aa
NeoGfMa1|586563	35-383:1366.0 428-524:345.0 525-622:301.0 375-426:189.0 537-565:114.0 1-43:73.0 527-544:63.0 536-567:121.0 36-62:62.0	2634	0	745	0.8544	465	0.6242	504126 No KEGG functional class	1	622	jgi|NeoGfMa1|586563|estExt_fgenesh1_pg.C_230066	1	783	Neocallimastix sp. Gf-Ma3-1 v1.0	NeoGfMa1_GeneCatalog_proteins_20201119.aa
NeoGfMa1|583144	36-251:729.0 309-380:318.0 430-507:250.0 245-300:203.0 382-421:174.0 516-552:70.0 1-36:69.0 558-588:49.0 529-552:84.0 546-566:82.0 35-62:72.0 539-569:92.0 35-62:70.0 573-589:56.0 539-570:83.0 297-328:68.0 567-583:55.0 539-572:81.0 35-62:67.0 572-583:46.0	2718	0	870	0.8657	473	0.5437	504126 No KEGG functional class	1	589	jgi|NeoGfMa1|583144|estExt_fgenesh1_pg.C_9_t20040	1	914	Neocallimastix sp. Gf-Ma3-1 v1.0	NeoGfMa1_GeneCatalog_proteins_20201119.aa
NeoGfMa1|570438	224-428:817.0 47-216:631.0 527-593:186.0 464-521:175.0 421-475:157.0 537-567:131.0 530-543:44.0 547-589:94.0 36-64:78.0 530-547:62.0 530-567:97.0 573-586:47.0	2519	0	742	0.7347	432	0.5822	504126 No KEGG functional class	36	593	jgi|NeoGfMa1|570438|estExt_Genemark4.C_25_t10355	46	926	Neocallimastix sp. Gf-Ma3-1 v1.0	NeoGfMa1_GeneCatalog_proteins_20201119.aa
NeoGfMa1|418367	121-259:454.0 35-122:341.0 425-525:290.0 311-383:284.0 265-308:169.0 527-565:128.0 567-616:96.0 375-426:180.0 539-565:76.0 524-546:68.0 573-583:49.0 36-66:71.0 539-565:69.0 529-540:60.0 21-38:48.0	2383	0	735	0.8277	406	0.5524	504126 No KEGG functional class	21	616	jgi|NeoGfMa1|418367|estExt_Genewise1Plus.C_710104	34	793	Neocallimastix sp. Gf-Ma3-1 v1.0	NeoGfMa1_GeneCatalog_proteins_20201119.aa
NeoGfMa1|406142	31-221:683.0 223-387:644.0 423-521:317.0 522-593:175.0 1-19:45.0 375-420:169.0 527-571:119.0 572-593:50.0 20-46:47.0 537-567:102.0 37-63:63.0 530-540:61.0 529-565:100.0 45-69:57.0 530-567:96.0 573-591:47.0	2775	0	874	0.7707	478	0.5469	504126 No KEGG functional class	1	593	jgi|NeoGfMa1|406142|estExt_Genewise1Plus.C_25_t20033	1	1054	Neocallimastix sp. Gf-Ma3-1 v1.0	NeoGfMa1_GeneCatalog_proteins_20201119.aa
NeoGfMa1|396597	61-212:502.0 430-553:384.0 319-427:367.0 262-308:162.0 224-259:124.0 566-589:56.0 44-62:53.0 519-591:191.0 35-62:63.0 519-572:152.0 565-589:71.0 44-62:51.0 521-572:146.0 566-589:63.0 525-565:156.0 44-62:56.0 539-566:77.0 527-546:71.0 566-593:59.0	2804	0	922	1.1016	453	0.4913	504126 No KEGG functional class	35	593	jgi|NeoGfMa1|396597|estExt_Genewise1Plus.C_9_t30146	19	837	Neocallimastix sp. Gf-Ma3-1 v1.0	NeoGfMa1_GeneCatalog_proteins_20201119.aa
NeoGfMa1|324812	1-619:3065.0	3065	0	619	0.9904	545	0.8805	504126 No KEGG functional class	1	619	jgi|NeoGfMa1|324812|e_gw1.31.233.1	1	619	Neocallimastix sp. Gf-Ma3-1 v1.0	NeoGfMa1_GeneCatalog_proteins_20201119.aa
NeoGfMa1|321132	215-383:628.0 17-216:622.0 527-593:194.0 421-463:153.0 488-521:104.0 463-491:86.0 375-425:180.0 547-587:96.0 522-547:66.0 553-587:92.0 36-66:71.0 537-558:66.0 537-567:112.0 37-63:60.0 530-567:98.0 573-588:56.0 518-572:99.0 370-424:50.0 571-583:50.0	2883	0	983	0.9052	501	0.5097	504126 No KEGG functional class	17	593	jgi|NeoGfMa1|321132|e_gw1.25.134.1	15	1000	Neocallimastix sp. Gf-Ma3-1 v1.0	NeoGfMa1_GeneCatalog_proteins_20201119.aa
Pirfi3|416132	113-578:1694.0 14-112:330.0 602-619:74.0 624-640:73.0	2171	0	600	0.8798	377	0.6283	505319 No KEGG functional class	14	640	jgi|Pirfi3|416132|estExt_fgenesh1_pg.C_650013	15	647	Piromyces finnis v3.0	Pirfi3_GeneCatalog_proteins_20160330.aa
Pirfi3|353806	144-294:468.0 351-485:399.0 485-576:330.0 20-112:295.0 290-346:223.0 602-641:147.0 110-141:84.0 1-19:49.0	1995	0	619	0.7689	348	0.5622	505319 No KEGG functional class	1	641	jgi|Pirfi3|353806|estExt_Genewise1Plus.C_240350	1	619	Piromyces finnis v3.0	Pirfi3_GeneCatalog_proteins_20160330.aa
Pirfi3|337294	103-579:1585.0 17-110:289.0 592-639:161.0	2035	0	619	0.8856	357	0.5767	505319 No KEGG functional class	17	639	jgi|Pirfi3|337294|estExt_Genewise1.C_630077	19	655	Piromyces finnis v3.0	Pirfi3_GeneCatalog_proteins_20160330.aa
NeoWI3_1|889082	1-582:2910.0 602-678:391.0	3301	0	659	0.9649	605	0.9181	505319 No KEGG functional class	1	678	jgi|NeoWI3_1|889082|fgenesh2_kg.1___1827___TRINITY_DN12714_c2_g2_i1	1	683	Neocallimastix sp. WI3-B v1.0	NeoWI3_1_GeneCatalog_proteins_20201119.aa
NeoWI3_1|767153	110-589:1584.0 596-640:160.0 19-127:288.0 609-643:70.0 1-22:48.0	2150	0	691	1.1021	374	0.5412	505319 No KEGG functional class	1	643	jgi|NeoWI3_1|767153|estExt_Genemark4.C_680174	1	627	Neocallimastix sp. WI3-B v1.0	NeoWI3_1_GeneCatalog_proteins_20201119.aa
NeoWI3_1|533003	93-580:1599.0 600-640:163.0 20-110:276.0 609-643:71.0	2109	0	655	1.0447	369	0.5634	505319 No KEGG functional class	20	643	jgi|NeoWI3_1|533003|estExt_Genewise1.C_16_t10083	22	627	Neocallimastix sp. WI3-B v1.0	NeoWI3_1_GeneCatalog_proteins_20201119.aa
NeoGfMa1|678476	110-589:1584.0 596-640:160.0 19-127:288.0 609-643:70.0 1-22:48.0	2150	0	691	1.1021	374	0.5412	505319 No KEGG functional class	1	643	jgi|NeoGfMa1|678476|MIX72091_9_28	1	627	Neocallimastix sp. Gf-Ma3-1 v1.0	NeoGfMa1_GeneCatalog_proteins_20201119.aa
NeoGfMa1|561640	1-582:2910.0 602-678:391.0	3301	0	659	0.9649	605	0.9181	505319 No KEGG functional class	1	678	jgi|NeoGfMa1|561640|estExt_Genemark4.C_1_t10445	1	683	Neocallimastix sp. Gf-Ma3-1 v1.0	NeoGfMa1_GeneCatalog_proteins_20201119.aa
NeoGfMa1|405861	93-580:1599.0 600-640:163.0 20-110:276.0 609-643:71.0	2109	0	655	1.0447	369	0.5634	505319 No KEGG functional class	20	643	jgi|NeoGfMa1|405861|estExt_Genewise1Plus.C_25_t10149	22	627	Neocallimastix sp. Gf-Ma3-1 v1.0	NeoGfMa1_GeneCatalog_proteins_20201119.aa
Anasp1|222214	385-579:599.0 103-314:566.0 21-110:265.0 351-380:107.0 602-626:66.0 629-642:66.0 1-19:54.0 302-347:194.0 550-578:66.0	1983	0	660	1.046	345	0.5227	505319 No KEGG functional class	1	642	jgi|Anasp1|222214|estExt_Genewise1.C_1920027	1	631	Anaeromyces robustus v1.0	Anasp1_GeneCatalog_proteins_20160330.aa
Pirfi3|586229	34-502:2152.0 1-31:105.0	2257	0	500	0.8052	412	0.824	509421 No KEGG functional class	1	502	jgi|Pirfi3|586229|fgenesh2_kg.46_#_64_#_Locus5656v1rpkm3.28	1	621	Piromyces finnis v3.0	Pirfi3_GeneCatalog_proteins_20160330.aa
PirE2_1|59474	34-502:2162.0 1-24:78.0	2240	0	493	0.9536	416	0.8438	509421 No KEGG functional class	1	502	jgi|PirE2_1|59474|fgenesh1_pg.66_#_21	1	517	Piromyces sp. E2 v1.0	PirE2_1_GeneCatalog_proteins_20110421.aa
Pecora1|4394	29-502:2154.0 1-32:116.0	2270	0	506	0.8228	419	0.8281	509421 No KEGG functional class	1	502	jgi|Pecora1|4394|allA04431	1	614	Pecoramyces sp. F1	Pecora1_ExternalModels_proteins_2021-11-19.fasta
Orpsp1_1|1190222	29-502:2153.0	2153	0	474	0.924	398	0.8397	509421 No KEGG functional class	29	502	jgi|Orpsp1_1|1190222|evm.model.d7180000077548.1	40	513	Orpinomyces sp.	Orpsp1_1_GeneCatalog_proteins_20140826.aa
NeoWI3_1|801307	34-502:2355.0 1-32:129.0	2484	0	501	0.9507	468	0.9341	509421 No KEGG functional class	1	502	jgi|NeoWI3_1|801307|estExt_fgenesh1_pg.C_6_t10132	1	527	Neocallimastix sp. WI3-B v1.0	NeoWI3_1_GeneCatalog_proteins_20201119.aa
Neosp1|509421	1-502:2579.0	2579	0	502	1	487	0.9701	509421 No KEGG functional class	1	502	jgi|Neosp1|509421|fgenesh1_pg.110_#_45	1	502	Neocallimastix californiae G1 v1.0	Neosp1_GeneCatalog_proteins_20170918.aa
Neolan1|1738826	34-502:2411.0 1-33:168.0	2579	0	502	0.8149	487	0.9701	509421 No KEGG functional class	1	502	jgi|Neolan1|1738826|fgenesh2_kg.152___428___TRINITY_DN3858_c1_g1_i1	1	616	Neocallimastix lanati v1.0	Neolan1_GeneCatalog_proteins_20200610.aa
NeoGfMa1|355933	1-502:2517.0	2517	0	502	1	473	0.9422	509421 No KEGG functional class	1	502	jgi|NeoGfMa1|355933|estExt_Genewise1.C_6_t30407	1	502	Neocallimastix sp. Gf-Ma3-1 v1.0	NeoGfMa1_GeneCatalog_proteins_20201119.aa
Caecom1|437134	34-502:2171.0 1-31:109.0	2280	0	500	0.8065	425	0.85	509421 No KEGG functional class	1	502	jgi|Caecom1|437134|estExt_Genewise1Plus.C_4780005	1	620	Caecomyces churrovis A v1.0	Caecom1_GeneCatalog_proteins_20171213.aa
Anasp1|325566	34-502:2205.0 1-32:125.0	2330	0	501	0.7853	434	0.8663	509421 No KEGG functional class	1	502	jgi|Anasp1|325566|fgenesh2_kg.39_#_18_#_Locus4536v1rpkm7.22	1	638	Anaeromyces robustus v1.0	Anasp1_GeneCatalog_proteins_20160330.aa
NeoWI3_1|792479	165-568:1429.0 1-60:173.0 124-159:156.0 86-116:79.0	1837	0	531	0.6277	330	0.6215	509615 No KEGG functional class	1	568	jgi|NeoWI3_1|792479|estExt_fgenesh1_pm.C_240140	5	573	Neocallimastix sp. WI3-B v1.0	NeoWI3_1_GeneCatalog_proteins_20201119.aa
NeoWI3_1|791566	84-573:2374.0 1-66:286.0	2660	0	556	0.9424	494	0.8885	509615 No KEGG functional class	1	573	jgi|NeoWI3_1|791566|estExt_fgenesh1_pm.C_190113	1	573	Neocallimastix sp. WI3-B v1.0	NeoWI3_1_GeneCatalog_proteins_20201119.aa
Neolan1|1670823	162-571:1504.0 1-66:225.0 118-162:137.0 84-116:118.0	1984	0	554	0.8484	359	0.648	509615 No KEGG functional class	1	571	jgi|Neolan1|1670823|fgenesh2_kg.37___814___TRINITY_DN478_c2_g1_i1	1	567	Neocallimastix lanati v1.0	Neolan1_GeneCatalog_proteins_20200610.aa
Neolan1|1666767	165-529:1305.0 14-66:183.0 86-116:117.0 126-156:114.0 536-563:71.0	1790	0	508	0.8581	313	0.6161	509615 No KEGG functional class	14	563	jgi|Neolan1|1666767|fgenesh2_kg.34___380___TRINITY_DN258_c3_g1_i1	18	561	Neocallimastix lanati v1.0	Neolan1_GeneCatalog_proteins_20200610.aa
Neolan1|1433093	165-569:1424.0 1-60:175.0 120-159:157.0 86-116:85.0	1841	0	536	0.6489	333	0.6213	509615 No KEGG functional class	1	569	jgi|Neolan1|1433093|estExt_Genemark4.C_1190074	5	574	Neocallimastix lanati v1.0	Neolan1_GeneCatalog_proteins_20200610.aa
Neolan1|1278947	165-294:458.0 328-427:375.0 444-576:325.0 13-66:177.0 119-162:140.0 86-116:93.0 303-330:54.0	1622	0	520	0.7761	283	0.5442	509615 No KEGG functional class	13	576	jgi|Neolan1|1278947|fgenesh1_pm.85_#_40	1	561	Neocallimastix lanati v1.0	Neolan1_GeneCatalog_proteins_20200610.aa
Neolan1|1074266	165-294:457.0 328-429:370.0 445-562:313.0 1-66:208.0 119-157:108.0 86-122:104.0 311-330:43.0	1603	0	512	0.7518	282	0.5508	509615 No KEGG functional class	1	562	jgi|Neolan1|1074266|fgenesh1_pg.23_#_54	1	559	Neocallimastix lanati v1.0	Neolan1_GeneCatalog_proteins_20200610.aa
Neolan1|1047215	338-568:713.0 161-309:564.0 120-162:147.0 84-117:106.0 47-64:62.0 311-358:138.0	1730	0	523	0.5381	306	0.5851	509615 No KEGG functional class	47	568	jgi|Neolan1|1047215|estExt_Genewise1Plus.C_660137	1	522	Neocallimastix lanati v1.0	Neolan1_GeneCatalog_proteins_20200610.aa
Neolan1|1009325	84-572:2604.0 1-66:313.0	2917	0	555	0.8284	552	0.9946	509615 No KEGG functional class	1	572	jgi|Neolan1|1009325|estExt_Genewise1.C_1170058	1	572	Neocallimastix lanati v1.0	Neolan1_GeneCatalog_proteins_20200610.aa
Neolan1|1002571	306-573:901.0 161-308:583.0 2-60:181.0 124-157:135.0 92-116:60.0	1860	0	534	0.7285	330	0.618	509615 No KEGG functional class	2	573	jgi|Neolan1|1002571|estExt_Genewise1.C_810116	6	575	Neocallimastix lanati v1.0	Neolan1_GeneCatalog_proteins_20200610.aa
Neolan1|1355084	1-421:1645.0 498-552:213.0 430-500:189.0	2047	0	547	0.8752	372	0.6801	511017 No KEGG functional class	1	552	jgi|Neolan1|1355084|gm4.34694_g	1	548	Neocallimastix lanati v1.0	Neolan1_GeneCatalog_proteins_20200610.aa
Neolan1|1298382	135-420:1062.0 1-137:458.0 500-552:182.0 430-500:176.0	1878	0	547	0.9056	344	0.6289	511017 No KEGG functional class	1	552	jgi|Neolan1|1298382|estExt_fgenesh1_pm.C_1560002	1	547	Neocallimastix lanati v1.0	Neolan1_GeneCatalog_proteins_20200610.aa
Neolan1|1297392	1-421:1561.0 430-488:180.0 500-553:178.0	1919	0	534	0.9144	343	0.6423	511017 No KEGG functional class	1	553	jgi|Neolan1|1297392|estExt_fgenesh1_pm.C_1290024	1	549	Neocallimastix lanati v1.0	Neolan1_GeneCatalog_proteins_20200610.aa
Neolan1|1281630	1-420:1633.0 494-557:206.0 430-500:185.0	2024	0	555	0.9407	366	0.6595	511017 No KEGG functional class	1	557	jgi|Neolan1|1281630|fgenesh1_pm.129_#_21	1	553	Neocallimastix lanati v1.0	Neolan1_GeneCatalog_proteins_20200610.aa
Neolan1|1279823	1-580:2878.0	2878	0	580	0.9667	551	0.95	511017 No KEGG functional class	1	580	jgi|Neolan1|1279823|fgenesh1_pm.99_#_3	1	580	Neocallimastix lanati v1.0	Neolan1_GeneCatalog_proteins_20200610.aa
Neolan1|1058631	1-420:1876.0 430-553:465.0 569-580:43.0	2384	0	556	0.9345	435	0.7824	511017 No KEGG functional class	1	580	jgi|Neolan1|1058631|estExt_Genewise1Plus.C_1290075	1	575	Neocallimastix lanati v1.0	Neolan1_GeneCatalog_proteins_20200610.aa
Neolan1|1036926	1-556:2452.0	2452	0	556	0.936	459	0.8255	511017 No KEGG functional class	1	556	jgi|Neolan1|1036926|estExt_Genewise1Plus.C_310353	1	556	Neocallimastix lanati v1.0	Neolan1_GeneCatalog_proteins_20200610.aa
Neolan1|1036920	1-494:1941.0 500-554:201.0	2142	0	549	0.8971	394	0.7177	511017 No KEGG functional class	1	554	jgi|Neolan1|1036920|estExt_Genewise1Plus.C_310347	1	552	Neocallimastix lanati v1.0	Neolan1_GeneCatalog_proteins_20200610.aa
Neolan1|1036917	1-420:1684.0 494-559:213.0 430-500:197.0	2094	0	557	0.9283	375	0.6732	511017 No KEGG functional class	1	559	jgi|Neolan1|1036917|estExt_Genewise1Plus.C_310344	1	555	Neocallimastix lanati v1.0	Neolan1_GeneCatalog_proteins_20200610.aa
Neolan1|955298	5-420:1658.0 500-552:209.0 430-488:190.0	2057	0	528	0.88	373	0.7064	511017 No KEGG functional class	5	552	jgi|Neolan1|955298|e_gw1.99.171.1	4	547	Neocallimastix lanati v1.0	Neolan1_GeneCatalog_proteins_20200610.aa
Pecora1|2046	12-274:944.0	944	8.16e-123	263	0.5871	169	0.6426	512757 No KEGG functional class	12	274	jgi|Pecora1|2046|allA02034	8	270	Pecoramyces sp. F1	Pecora1_ExternalModels_proteins_2021-11-19.fasta
Pecora1|2045	111-274:675.0 1-112:399.0	1074	3.53e-135	276	0.734	198	0.7174	512757 No KEGG functional class	1	274	jgi|Pecora1|2045|allA02033	3	277	Pecoramyces sp. F1	Pecora1_ExternalModels_proteins_2021-11-19.fasta
NeoWI3_1|561929	1-275:1445.0 293-303:46.0	1491	0	286	0.9439	274	0.958	512757 No KEGG functional class	1	303	jgi|NeoWI3_1|561929|estExt_Genewise1Plus.C_1_t40157	1	303	Neocallimastix sp. WI3-B v1.0	NeoWI3_1_GeneCatalog_proteins_20201119.aa
NeoWI3_1|512630	26-275:941.0	941	3.62e-122	250	0.7267	167	0.668	512757 No KEGG functional class	26	275	jgi|NeoWI3_1|512630|e_gw1.83.17.1	26	275	Neocallimastix sp. WI3-B v1.0	NeoWI3_1_GeneCatalog_proteins_20201119.aa
Neosp1|512757	1-275:1475.0 293-303:65.0	1540	0	286	0.9439	286	1	512757 No KEGG functional class	1	303	jgi|Neosp1|512757|fgenesh1_pg.176_#_44	1	303	Neocallimastix californiae G1 v1.0	Neosp1_GeneCatalog_proteins_20170918.aa
Neosp1|383222	23-275:950.0	950	1.39e-123	253	0.7229	168	0.664	512757 No KEGG functional class	23	275	jgi|Neosp1|383222|estExt_Genewise1.C_890127	23	275	Neocallimastix californiae G1 v1.0	Neosp1_GeneCatalog_proteins_20170918.aa
Neolan1|1620569	1-275:1475.0 293-303:65.0	1540	0	286	0.9439	286	1	512757 No KEGG functional class	1	303	jgi|Neolan1|1620569|fgenesh2_kg.2___2107___TRINITY_DN8806_c0_g1_i1	1	303	Neocallimastix lanati v1.0	Neolan1_GeneCatalog_proteins_20200610.aa
Neolan1|957104	23-275:950.0	950	1.88e-123	253	0.7229	168	0.664	512757 No KEGG functional class	23	275	jgi|Neolan1|957104|e_gw1.108.139.1	23	275	Neocallimastix lanati v1.0	Neolan1_GeneCatalog_proteins_20200610.aa
Caecom1|526816	16-274:957.0	957	1.15e-124	259	0.7618	170	0.6564	512757 No KEGG functional class	16	274	jgi|Caecom1|526816|estExt_fgenesh1_pg.C_1440022	11	269	Caecomyces churrovis A v1.0	Caecom1_GeneCatalog_proteins_20171213.aa
Anasp1|235266	26-274:958.0	958	7.35e-125	249	0.7324	168	0.6747	512757 No KEGG functional class	26	274	jgi|Anasp1|235266|estExt_Genewise1Plus.C_2220002	26	274	Anaeromyces robustus v1.0	Anasp1_GeneCatalog_proteins_20160330.aa
NeoWI3_1|709555	94-191:372.0 185-232:168.0 1-36:98.0 32-52:55.0 48-65:53.0	746	4.83e-74	221	0.4325	148	0.6697	512874 No KEGG functional class	1	232	jgi|NeoWI3_1|709555|gm4.3232_g	1	216	Neocallimastix sp. WI3-B v1.0	NeoWI3_1_GeneCatalog_proteins_20201119.aa
NeoWI3_1|464732	140-188:118.0 104-135:114.0 195-237:103.0 1-23:98.0 31-44:43.0 48-70:43.0	519	5.97e-40	184	0.8402	103	0.5598	512874 No KEGG functional class	1	237	jgi|NeoWI3_1|464732|e_gw1.3.1835.1	1	218	Neocallimastix sp. WI3-B v1.0	NeoWI3_1_GeneCatalog_proteins_20201119.aa
Neosp1|512874	1-237:1156.0	1156	2.49e-149	237	1	227	0.9578	512874 No KEGG functional class	1	237	jgi|Neosp1|512874|fgenesh1_pg.180_#_16	1	237	Neocallimastix californiae G1 v1.0	Neosp1_GeneCatalog_proteins_20170918.aa
Neosp1|512814	137-180:147.0 103-137:131.0 184-232:98.0 1-23:62.0 20-70:55.0 84-102:48.0 142-184:146.0 213-233:56.0 189-204:43.0 164-184:70.0 46-70:64.0 100-118:58.0 126-135:58.0	1036	5.18e-39	376	0.3064	198	0.5266	512874 No KEGG functional class	1	233	jgi|Neosp1|512814|fgenesh1_pg.178_#_23	1	712	Neocallimastix californiae G1 v1.0	Neosp1_GeneCatalog_proteins_20170918.aa
Neolan1|1438009	142-184:144.0 103-137:133.0 189-232:122.0 1-23:73.0 84-102:47.0 48-70:46.0 142-192:116.0 184-233:116.0 12-44:50.0 137-179:129.0 121-137:72.0 48-70:61.0 103-118:56.0 189-231:110.0 155-182:44.0	1319	9.84e-42	491	0.3495	259	0.5275	512874 No KEGG functional class	1	233	jgi|Neolan1|1438009|estExt_Genemark4.C_3190003	1	1164	Neocallimastix lanati v1.0	Neolan1_GeneCatalog_proteins_20200610.aa
Neolan1|1425538	140-184:155.0 103-137:128.0 189-232:122.0 1-23:73.0 84-102:47.0 48-70:46.0 141-177:119.0 184-233:118.0 12-44:50.0 137-179:121.0 121-136:67.0 48-70:61.0 103-118:56.0 189-231:106.0 155-182:57.0	1326	2.07e-42	478	0.3236	259	0.5418	512874 No KEGG functional class	1	233	jgi|Neolan1|1425538|estExt_Genemark4.C_450037	1	1164	Neocallimastix lanati v1.0	Neolan1_GeneCatalog_proteins_20200610.aa
Neolan1|1383280	142-184:144.0 103-137:134.0 189-232:122.0 1-23:73.0 84-102:47.0 48-70:46.0 141-177:119.0 184-231:108.0 12-44:50.0 137-179:125.0 122-137:68.0 48-70:61.0 103-118:56.0 189-231:106.0 155-182:57.0	1316	6.84e-42	474	0.3417	257	0.5422	512874 No KEGG functional class	1	232	jgi|Neolan1|1383280|MIX18155_9_13	1	1116	Neocallimastix lanati v1.0	Neolan1_GeneCatalog_proteins_20200610.aa
Neolan1|1081777	1-237:1152.0	1152	1.17e-148	237	1	226	0.9536	512874 No KEGG functional class	1	237	jgi|Neolan1|1081777|fgenesh1_pg.74_#_67	1	237	Neocallimastix lanati v1.0	Neolan1_GeneCatalog_proteins_20200610.aa
Neolan1|1068009	137-177:143.0 103-137:118.0 188-229:101.0 1-23:75.0 84-102:47.0 48-70:46.0	530	8.77e-39	183	0.274	100	0.5464	512874 No KEGG functional class	1	229	jgi|Neolan1|1068009|estExt_Genewise1Plus.C_8300004	1	638	Neocallimastix lanati v1.0	Neolan1_GeneCatalog_proteins_20200610.aa
NeoGfMa1|335715	96-191:211.0 183-235:164.0	375	8.82e-38	149	1.042	76	0.5101	512874 No KEGG functional class	96	235	jgi|NeoGfMa1|335715|e_gw1.57.190.1	3	143	Neocallimastix sp. Gf-Ma3-1 v1.0	NeoGfMa1_GeneCatalog_proteins_20201119.aa
Piromy_p0_1|487363	772-795:90.0 813-856:76.0 227-252:72.0 287-311:72.0 500-532:59.0 460-475:44.0 693-706:43.0	456	7.77e-21	182	0.2167	86	0.4725	512879 No KEGG functional class	227	856	jgi|Piromy_p0_1|487363|estExt_Genemark4.C_chromosome_9_t20453	471	834	Piromyces sp. UH3-1 v2.0	Piromy_p0_1_GeneCatalog_proteins_20200513.aa
Piromy_p0_1|475545	108-207:203.0 65-85:75.0 1-17:60.0 701-715:46.0 684-705:43.0	427	3.23e-27	175	0.3863	80	0.4571	512879 No KEGG functional class	1	715	jgi|Piromy_p0_1|475545|gm4.16985_g	1	284	Piromyces sp. UH3-1 v2.0	Piromy_p0_1_GeneCatalog_proteins_20200513.aa
Piromy_p0_1|475519	167-212:125.0 759-812:79.0 355-400:73.0 418-458:72.0 542-570:66.0 1-20:47.0	462	1.34e-25	236	0.2379	87	0.3686	512879 No KEGG functional class	1	812	jgi|Piromy_p0_1|475519|gm4.16959_g	1	815	Piromyces sp. UH3-1 v2.0	Piromy_p0_1_GeneCatalog_proteins_20200513.aa
Piromy_p0_1|390750	167-212:125.0 271-345:87.0 759-812:79.0 355-400:73.0 418-458:72.0 542-570:66.0 1-20:47.0	549	1.97e-32	311	0.3502	106	0.3408	512879 No KEGG functional class	1	812	jgi|Piromy_p0_1|390750|fgenesh1_pg.chromosome_9_#_1775	1	838	Piromyces sp. UH3-1 v2.0	Piromy_p0_1_GeneCatalog_proteins_20200513.aa
PirE2_1|68493	16-82:120.0 168-203:87.0 681-716:82.0 1-15:55.0	344	4.42e-21	154	0.2889	66	0.4286	512879 No KEGG functional class	1	716	jgi|PirE2_1|68493|estExt_fgenesh1_pg.C_80013	1	359	Piromyces sp. E2 v1.0	PirE2_1_GeneCatalog_proteins_20110421.aa
Pecora1|14694	128-217:150.0 414-460:77.0 393-411:68.0 1-22:62.0 515-573:60.0 280-297:52.0 715-729:46.0 840-865:45.0	560	1.34e-29	296	0.3406	109	0.3682	512879 No KEGG functional class	1	865	jgi|Pecora1|14694|allA15382	1	746	Pecoramyces sp. F1	Pecora1_ExternalModels_proteins_2021-11-19.fasta
Orpsp1_1|1185106	140-209:159.0 245-298:117.0 515-556:94.0 411-452:75.0 317-351:73.0 654-697:72.0 364-398:68.0 560-573:64.0 707-723:48.0	770	2.77e-52	353	0.4222	138	0.3909	512879 No KEGG functional class	140	723	jgi|Orpsp1_1|1185106|evm.model.c7180000092330.1	200	748	Orpinomyces sp.	Orpsp1_1_GeneCatalog_proteins_20140826.aa
Neosp1|512879	1-475:2523.0 609-871:1398.0 493-591:457.0	4378	0	837	0.961	826	0.9869	512879 No KEGG functional class	1	871	jgi|Neosp1|512879|fgenesh1_pg.180_#_21	1	871	Neocallimastix californiae G1 v1.0	Neosp1_GeneCatalog_proteins_20170918.aa
Neolan1|560757	1-475:2403.0 609-861:1318.0 493-591:408.0	4129	0	827	0.9605	778	0.9407	512879 No KEGG functional class	1	861	jgi|Neolan1|560757|CE560756_1273	1	861	Neocallimastix lanati v1.0	Neolan1_GeneCatalog_proteins_20200610.aa
Caecom1|487596	669-763:356.0 233-309:288.0 609-668:180.0 500-556:158.0 816-856:143.0 198-234:124.0 164-196:113.0 426-452:95.0 759-794:92.0 367-405:84.0 463-475:53.0 560-573:51.0	1737	4.28e-165	529	0.5738	311	0.5879	512879 No KEGG functional class	164	856	jgi|Caecom1|487596|fgenesh1_pg.17_#_50	227	920	Caecomyces churrovis A v1.0	Caecom1_GeneCatalog_proteins_20171213.aa
NeoWI3_1|808606	139-597:1942.0 28-120:473.0	2415	0	552	0.8776	422	0.7645	513728 No KEGG functional class	28	597	jgi|NeoWI3_1|808606|estExt_fgenesh1_pg.C_270026	56	629	Neocallimastix sp. WI3-B v1.0	NeoWI3_1_GeneCatalog_proteins_20201119.aa
NeoWI3_1|568140	139-597:2274.0 1-120:581.0	2855	0	579	0.9698	514	0.8877	513728 No KEGG functional class	1	597	jgi|NeoWI3_1|568140|estExt_Genewise1Plus.C_7_t10039	1	597	Neocallimastix sp. WI3-B v1.0	NeoWI3_1_GeneCatalog_proteins_20201119.aa
NeoWI3_1|550635	139-597:1850.0 28-120:437.0	2287	0	552	0.9436	398	0.721	513728 No KEGG functional class	28	597	jgi|NeoWI3_1|550635|estExt_Genewise1.C_490424	19	584	Neocallimastix sp. WI3-B v1.0	NeoWI3_1_GeneCatalog_proteins_20201119.aa
NeoWI3_1|540675	139-597:1915.0 28-120:472.0	2387	0	552	0.9293	414	0.75	513728 No KEGG functional class	28	597	jgi|NeoWI3_1|540675|estExt_Genewise1.C_27_t10047	19	594	Neocallimastix sp. WI3-B v1.0	NeoWI3_1_GeneCatalog_proteins_20201119.aa
Neolan1|1718597	139-597:1859.0 28-120:453.0	2312	0	552	0.9436	401	0.7264	513728 No KEGG functional class	28	597	jgi|Neolan1|1718597|fgenesh2_kg.105___52___TRINITY_DN2122_c0_g2_i5	19	584	Neocallimastix lanati v1.0	Neolan1_GeneCatalog_proteins_20200610.aa
Neolan1|1428634	139-597:2329.0 1-120:610.0	2939	0	579	0.9698	537	0.9275	513728 No KEGG functional class	1	597	jgi|Neolan1|1428634|estExt_Genemark4.C_690156	1	597	Neocallimastix lanati v1.0	Neolan1_GeneCatalog_proteins_20200610.aa
Neolan1|101020	139-597:1921.0 28-120:473.0	2394	0	552	0.9293	414	0.75	513728 No KEGG functional class	28	597	jgi|Neolan1|101020|CE101019_3933	19	594	Neocallimastix lanati v1.0	Neolan1_GeneCatalog_proteins_20200610.aa
Neolan1|101009	139-597:1947.0 28-120:473.0	2420	0	552	0.9293	421	0.7627	513728 No KEGG functional class	28	597	jgi|Neolan1|101009|CE101008_2209	19	594	Neocallimastix lanati v1.0	Neolan1_GeneCatalog_proteins_20200610.aa
NeoGfMa1|654058	139-597:1915.0 28-120:472.0	2387	0	552	0.9293	414	0.75	513728 No KEGG functional class	28	597	jgi|NeoGfMa1|654058|MIX47673_63_18	19	594	Neocallimastix sp. Gf-Ma3-1 v1.0	NeoGfMa1_GeneCatalog_proteins_20201119.aa
NeoGfMa1|368699	139-597:2274.0 1-120:581.0	2855	0	579	0.9698	514	0.8877	513728 No KEGG functional class	1	597	jgi|NeoGfMa1|368699|estExt_Genewise1.C_26_t10043	1	597	Neocallimastix sp. Gf-Ma3-1 v1.0	NeoGfMa1_GeneCatalog_proteins_20201119.aa
NeoWI3_1|565716	4-152:590.0 152-183:145.0	735	1.3e-87	181	0.9837	134	0.7403	514058 No KEGG functional class	4	183	jgi|NeoWI3_1|565716|estExt_Genewise1Plus.C_5_t10229	3	183	Neocallimastix sp. WI3-B v1.0	NeoWI3_1_GeneCatalog_proteins_20201119.aa
NeoWI3_1|565693	1-184:915.0	915	8.5e-118	184	1	173	0.9402	514058 No KEGG functional class	1	184	jgi|NeoWI3_1|565693|estExt_Genewise1Plus.C_5_t10199	1	184	Neocallimastix sp. WI3-B v1.0	NeoWI3_1_GeneCatalog_proteins_20201119.aa
Neosp1|699332	17-152:580.0 152-183:140.0 1-18:58.0	778	8.02e-89	186	1.0164	143	0.7688	514058 No KEGG functional class	1	183	jgi|Neosp1|699332|fgenesh2_kg.29_#_76_#_Locus7818v1rpkm5.08	1	182	Neocallimastix californiae G1 v1.0	Neosp1_GeneCatalog_proteins_20170918.aa
Neosp1|514058	1-184:962.0	962	2e-124	184	1	184	1	514058 No KEGG functional class	1	184	jgi|Neosp1|514058|fgenesh1_pg.208_#_43	1	184	Neocallimastix californiae G1 v1.0	Neosp1_GeneCatalog_proteins_20170918.aa
Neosp1|153645	17-152:580.0 152-183:140.0 1-18:58.0	778	8.02e-89	186	1.0164	143	0.7688	514058 No KEGG functional class	1	183	jgi|Neosp1|153645|CE153644_248	1	182	Neocallimastix californiae G1 v1.0	Neosp1_GeneCatalog_proteins_20170918.aa
Neolan1|1629563	17-152:580.0 152-183:140.0 1-18:58.0	778	1.09e-88	186	1.0164	143	0.7688	514058 No KEGG functional class	1	183	jgi|Neolan1|1629563|fgenesh2_kg.7___206___TRINITY_DN8939_c0_g1_i1	1	182	Neocallimastix lanati v1.0	Neolan1_GeneCatalog_proteins_20200610.aa
Neolan1|1629493	1-184:962.0	962	2.71e-124	184	1	184	1	514058 No KEGG functional class	1	184	jgi|Neolan1|1629493|fgenesh2_kg.7___136___TRINITY_DN8939_c0_g2_i1	1	184	Neocallimastix lanati v1.0	Neolan1_GeneCatalog_proteins_20200610.aa
Neolan1|538121	17-152:576.0 154-183:138.0 1-18:58.0	772	7.16e-88	184	1.0055	141	0.7663	514058 No KEGG functional class	1	183	jgi|Neolan1|538121|CE538120_463	1	182	Neocallimastix lanati v1.0	Neolan1_GeneCatalog_proteins_20200610.aa
NeoGfMa1|592146	4-152:594.0 152-183:145.0	739	3.68e-88	181	0.9837	135	0.7459	514058 No KEGG functional class	4	183	jgi|NeoGfMa1|592146|estExt_fgenesh1_pg.C_690026	3	183	Neocallimastix sp. Gf-Ma3-1 v1.0	NeoGfMa1_GeneCatalog_proteins_20201119.aa
NeoGfMa1|417937	1-184:915.0	915	8.52e-118	184	1	173	0.9402	514058 No KEGG functional class	1	184	jgi|NeoGfMa1|417937|estExt_Genewise1Plus.C_690025	1	184	Neocallimastix sp. Gf-Ma3-1 v1.0	NeoGfMa1_GeneCatalog_proteins_20201119.aa
Piromy_p0_1|331906	21-301:988.0 337-434:358.0 449-500:205.0 515-581:149.0	1700	0	498	0.8058	314	0.6305	514399 No KEGG functional class	21	581	jgi|Piromy_p0_1|331906|estExt_Genewise1.C_chromosome_10_t10381	25	584	Piromyces sp. UH3-1 v2.0	Piromy_p0_1_GeneCatalog_proteins_20200513.aa
Piromy_p0_1|300726	339-512:562.0 163-301:523.0 48-169:324.0 536-579:118.0 516-534:55.0 311-331:48.0	1630	0	519	0.9202	297	0.5723	514399 No KEGG functional class	48	579	jgi|Piromy_p0_1|300726|e_gw1.10.603.1	1	530	Piromyces sp. UH3-1 v2.0	Piromy_p0_1_GeneCatalog_proteins_20200513.aa
Pecora1|8029	69-301:836.0 339-433:373.0 441-500:231.0 536-579:137.0 311-331:68.0 516-533:52.0 1-96:310.0	2007	0	567	0.9878	364	0.642	514399 No KEGG functional class	1	579	jgi|Pecora1|8029|allA08186	1	572	Pecoramyces sp. F1	Pecora1_ExternalModels_proteins_2021-11-19.fasta
Pecora1|4073	48-336:1252.0 341-515:811.0 516-578:218.0	2281	0	527	0.9777	417	0.7913	514399 No KEGG functional class	48	578	jgi|Pecora1|4073|allA04097	1	533	Pecoramyces sp. F1	Pecora1_ExternalModels_proteins_2021-11-19.fasta
Pecora1|2688	207-506:1159.0 87-204:410.0 8-82:278.0 532-580:152.0	1999	0	542	0.9186	362	0.6679	514399 No KEGG functional class	8	580	jgi|Pecora1|2688|allA02680	9	583	Pecoramyces sp. F1	Pecora1_ExternalModels_proteins_2021-11-19.fasta
Pecora1|2687	85-304:816.0 334-525:626.0 8-85:302.0 311-333:82.0 516-579:137.0	1963	0	577	0.9382	344	0.5962	514399 No KEGG functional class	8	579	jgi|Pecora1|2687|allA02679	9	579	Pecoramyces sp. F1	Pecora1_ExternalModels_proteins_2021-11-19.fasta
Neolan1|1646030	86-304:854.0 337-525:636.0 2-82:291.0 311-331:74.0 515-576:145.0	2000	0	572	0.9316	359	0.6276	514399 No KEGG functional class	2	576	jgi|Neolan1|1646030|fgenesh2_kg.17___400___TRINITY_DN153_c7_g1_i1	3	576	Neocallimastix lanati v1.0	Neolan1_GeneCatalog_proteins_20200610.aa
Neolan1|1280564	1-581:3071.0	3071	0	581	1	581	1	514399 No KEGG functional class	1	581	jgi|Neolan1|1280564|fgenesh1_pm.109_#_58	1	581	Neocallimastix lanati v1.0	Neolan1_GeneCatalog_proteins_20200610.aa
Neolan1|1055664	87-301:820.0 339-430:385.0 2-85:268.0 441-525:229.0 536-579:135.0 311-331:65.0	1902	0	541	0.9442	343	0.634	514399 No KEGG functional class	2	579	jgi|Neolan1|1055664|estExt_Genewise1Plus.C_1090188	3	573	Neocallimastix lanati v1.0	Neolan1_GeneCatalog_proteins_20200610.aa
Neolan1|1055657	1-506:1912.0 506-579:177.0	2089	0	580	0.9797	377	0.65	514399 No KEGG functional class	1	579	jgi|Neolan1|1055657|estExt_Genewise1Plus.C_1090181	1	581	Neocallimastix lanati v1.0	Neolan1_GeneCatalog_proteins_20200610.aa
Piromy_p0_1|431667	64-138:296.0 4-72:191.0	487	2.66e-53	144	1.0213	97	0.6736	514973 No KEGG functional class	4	138	jgi|Piromy_p0_1|431667|fgenesh1_pm.chromosome_5_#_643	5	141	Piromyces sp. UH3-1 v2.0	Piromy_p0_1_GeneCatalog_proteins_20200513.aa
Pirfi3|283247	61-138:299.0 4-67:186.0	485	3.17e-53	142	1.0071	98	0.6901	514973 No KEGG functional class	4	138	jgi|Pirfi3|283247|e_gw1.11.720.1	5	141	Piromyces finnis v3.0	Pirfi3_GeneCatalog_proteins_20160330.aa
PirE2_1|8501	61-138:299.0 4-72:194.0	493	3.2e-33	147	1.0426	99	0.6735	514973 No KEGG functional class	4	138	jgi|PirE2_1|8501|gm1.7447_g	5	141	Piromyces sp. E2 v1.0	PirE2_1_GeneCatalog_proteins_20110421.aa
Pecora1|12588	3-138:353.0 61-119:195.0	548	2.23e-40	195	1.3929	115	0.5897	514973 No KEGG functional class	3	138	jgi|Pecora1|12588|allA13153	4	139	Pecoramyces sp. F1	Pecora1_ExternalModels_proteins_2021-11-19.fasta
NeoWI3_1|608618	1-67:326.0 66-118:222.0 80-138:128.0	676	2.23e-61	179	1.3259	138	0.7709	514973 No KEGG functional class	1	138	jgi|NeoWI3_1|608618|fgenesh1_pg.6_#_579	1	135	Neocallimastix sp. WI3-B v1.0	NeoWI3_1_GeneCatalog_proteins_20201119.aa
Neosp1|514973	1-138:690.0	690	4.6e-86	138	1	138	1	514973 No KEGG functional class	1	138	jgi|Neosp1|514973|fgenesh1_pg.232_#_22	1	138	Neocallimastix californiae G1 v1.0	Neosp1_GeneCatalog_proteins_20170918.aa
Neolan1|1039750	1-138:690.0	690	6.17e-86	138	1	138	1	514973 No KEGG functional class	1	138	jgi|Neolan1|1039750|estExt_Genewise1Plus.C_390148	1	138	Neocallimastix lanati v1.0	Neolan1_GeneCatalog_proteins_20200610.aa
NeoGfMa1|704907	1-67:326.0 66-118:222.0 80-138:128.0	676	2.26e-61	179	1.3259	138	0.7709	514973 No KEGG functional class	1	138	jgi|NeoGfMa1|704907|fgenesh2_kg.6___269___TRINITY_DN2246_c0_g1_i1	1	135	Neocallimastix sp. Gf-Ma3-1 v1.0	NeoGfMa1_GeneCatalog_proteins_20201119.aa
Caecom1|522088	3-138:366.0	366	3.47e-42	136	0.9784	73	0.5368	514973 No KEGG functional class	3	138	jgi|Caecom1|522088|estExt_fgenesh1_pg.C_140005	4	139	Caecomyces churrovis A v1.0	Caecom1_GeneCatalog_proteins_20171213.aa
Anasp1|293113	5-64:199.0 63-119:195.0 60-138:158.0 41-67:61.0	613	6.63e-41	223	1.5594	127	0.5695	514973 No KEGG functional class	5	138	jgi|Anasp1|293113|estExt_Genemark1.C_1120020	6	143	Anaeromyces robustus v1.0	Anasp1_GeneCatalog_proteins_20160330.aa
PirE2_1|61132	107-368:1189.0	1189	3.25e-155	262	1	221	0.8435	515922 No KEGG functional class	107	368	jgi|PirE2_1|61132|fgenesh1_pg.138_#_14	1	262	Piromyces sp. E2 v1.0	PirE2_1_GeneCatalog_proteins_20110421.aa
NeoWI3_1|851795	99-366:1208.0 1-38:141.0 37-65:108.0 65-73:43.0	1500	2.27e-179	344	0.8753	269	0.782	515922 No KEGG functional class	1	366	jgi|NeoWI3_1|851795|MIX34904_312_4	1	391	Neocallimastix sp. WI3-B v1.0	NeoWI3_1_GeneCatalog_proteins_20201119.aa
NeoWI3_1|832917	100-370:1351.0 1-65:324.0 65-73:45.0 30-61:98.0 99-135:43.0	1861	0	414	1.0172	335	0.8092	515922 No KEGG functional class	1	370	jgi|NeoWI3_1|832917|MIX16026_6_23	1	407	Neocallimastix sp. WI3-B v1.0	NeoWI3_1_GeneCatalog_proteins_20201119.aa
NeoWI3_1|569066	22-76:193.0 33-63:102.0 12-33:70.0	365	3.7e-18	108	0.1993	56	0.5185	515922 No KEGG functional class	12	76	jgi|NeoWI3_1|569066|estExt_Genewise1Plus.C_7_t30164	67	152	Neocallimastix sp. WI3-B v1.0	NeoWI3_1_GeneCatalog_proteins_20201119.aa
Neosp1|515922	98-370:1444.0 1-80:459.0	1903	0	353	0.9541	353	1	515922 No KEGG functional class	1	370	jgi|Neosp1|515922|fgenesh1_pg.260_#_3	1	370	Neocallimastix californiae G1 v1.0	Neosp1_GeneCatalog_proteins_20170918.aa
Neolan1|1274947	98-370:1444.0 1-80:459.0	1903	0	353	0.9541	353	1	515922 No KEGG functional class	1	370	jgi|Neolan1|1274947|fgenesh1_pm.41_#_109	1	370	Neocallimastix lanati v1.0	Neolan1_GeneCatalog_proteins_20200610.aa
NeoGfMa1|643918	100-370:1346.0 1-65:324.0 65-73:45.0	1715	0	345	0.8477	313	0.9072	515922 No KEGG functional class	1	370	jgi|NeoGfMa1|643918|MIX37533_4_34	1	407	Neocallimastix sp. Gf-Ma3-1 v1.0	NeoGfMa1_GeneCatalog_proteins_20201119.aa
NeoGfMa1|640088	99-366:1208.0 1-38:141.0 37-65:108.0 65-73:43.0	1500	2.3e-179	344	0.8753	269	0.782	515922 No KEGG functional class	1	366	jgi|NeoGfMa1|640088|MIX33703_184_4	1	391	Neocallimastix sp. Gf-Ma3-1 v1.0	NeoGfMa1_GeneCatalog_proteins_20201119.aa
NeoGfMa1|360946	22-76:193.0 33-63:102.0 12-33:70.0	365	3.74e-18	108	0.1993	56	0.5185	515922 No KEGG functional class	12	76	jgi|NeoGfMa1|360946|estExt_Genewise1.C_12_t10269	67	152	Neocallimastix sp. Gf-Ma3-1 v1.0	NeoGfMa1_GeneCatalog_proteins_20201119.aa
Caecom1|451959	100-370:1270.0 1-67:325.0 66-73:48.0	1643	0	346	0.8543	299	0.8642	515922 No KEGG functional class	1	370	jgi|Caecom1|451959|fgenesh1_kg.103_#_34_#_TRINITY_DN6726_c1_g1_i1	1	405	Caecomyces churrovis A v1.0	Caecom1_GeneCatalog_proteins_20171213.aa
Pecora1|14171	924-1112:682.0 1165-1309:428.0 1312-1365:132.0 865-905:123.0 557-599:114.0 642-695:99.0 1130-1162:92.0 827-847:76.0 731-769:72.0 445-476:70.0 228-268:69.0 479-505:62.0 170-184:53.0 307-339:53.0 703-726:51.0 143-163:50.0 775-797:49.0 196-222:47.0 645-686:84.0 1163-1190:78.0 180-208:74.0 316-357:74.0 1067-1102:71.0 554-575:55.0 138-155:51.0 1018-1068:51.0 621-657:82.0 249-332:67.0 493-518:62.0 1144…	3293	0	1385	0.4376	598	0.4318	516526 No KEGG functional class	138	1365	jgi|Pecora1|14171|allA14827	575	3161	Pecoramyces sp. F1	Pecora1_ExternalModels_proteins_2021-11-19.fasta
Pecora1|13047	1165-1359:583.0 1009-1162:449.0 924-1017:392.0 865-905:124.0 642-695:107.0 479-517:98.0 825-847:98.0 176-208:75.0 445-476:71.0 731-759:62.0 554-575:55.0 701-726:51.0 775-797:48.0 645-686:85.0 1161-1190:75.0 1067-1102:66.0 230-260:59.0 319-333:51.0	2549	0	919	0.6941	444	0.4831	516526 No KEGG functional class	176	1359	jgi|Pecora1|13047|allA13532	303	1314	Pecoramyces sp. F1	Pecora1_ExternalModels_proteins_2021-11-19.fasta
Pecora1|13046	924-1115:680.0 1165-1365:573.0 865-905:124.0 642-695:107.0 557-596:106.0 1126-1162:106.0 479-517:98.0 825-847:98.0 176-208:75.0 445-476:71.0 701-726:51.0 775-797:48.0 621-657:87.0 1161-1190:75.0 1067-1102:66.0 705-726:57.0 493-555:53.0 304-336:52.0 1096-1139:46.0 676-698:44.0 316-357:75.0 645-668:63.0 1145-1166:57.0 554-575:55.0 926-956:53.0 230-260:59.0 176-195:56.0 252-313:55.0	3090	0	1283	1.1781	550	0.4287	516526 No KEGG functional class	176	1365	jgi|Pecora1|13046|allA13531	37	1084	Pecoramyces sp. F1	Pecora1_ExternalModels_proteins_2021-11-19.fasta
Pecora1|12882	1165-1365:617.0 1008-1162:471.0 924-999:319.0 865-905:125.0 619-695:112.0 479-518:102.0 825-847:98.0 445-476:74.0 519-582:61.0 731-755:59.0 701-726:51.0 775-797:48.0 557-599:94.0 645-686:84.0 1161-1190:75.0 157-189:71.0 521-558:66.0 1067-1102:64.0 239-289:62.0 1018-1068:58.0 327-345:50.0 1096-1139:47.0 621-657:82.0 241-269:63.0 306-338:61.0 705-726:58.0 1144-1166:58.0 926-956:57.0 529-575:51.0 18…	3495	0	1522	0.4454	631	0.4146	516526 No KEGG functional class	157	1365	jgi|Pecora1|12882|allA13350	450	3414	Pecoramyces sp. F1	Pecora1_ExternalModels_proteins_2021-11-19.fasta
Pecora1|12361	1165-1365:600.0 998-1162:502.0 924-996:312.0 557-596:106.0 642-695:102.0 479-517:98.0 825-847:98.0 865-898:86.0 176-208:75.0 445-476:71.0 731-755:59.0 701-726:51.0 775-797:48.0 621-657:87.0 1161-1190:75.0 1067-1102:69.0 705-726:57.0 493-555:53.0 304-336:52.0 1096-1139:46.0 645-686:85.0 316-357:75.0 926-956:60.0 1145-1166:57.0	2924	0	1170	1.0588	520	0.4444	516526 No KEGG functional class	176	1365	jgi|Pecora1|12361|allA12793	37	1102	Pecoramyces sp. F1	Pecora1_ExternalModels_proteins_2021-11-19.fasta
Pecora1|10173	1064-1311:660.0 965-1062:249.0 268-375:174.0 925-968:129.0 700-751:124.0 1311-1346:120.0 865-904:102.0 625-670:101.0 825-845:93.0 478-518:89.0 572-591:83.0 138-169:76.0 774-797:68.0 445-471:62.0 414-438:50.0 554-597:88.0 1021-1068:68.0 1133-1167:68.0 529-555:61.0 204-245:60.0 316-337:57.0 635-656:53.0 249-269:48.0 553-584:74.0 705-741:62.0 629-674:59.0 1047-1102:56.0 232-259:55.0 514-553:51.0 116…	4128	0	1995	1.3674	761	0.3815	516526 No KEGG functional class	138	1346	jgi|Pecora1|10173|allA10442	64	1433	Pecoramyces sp. F1	Pecora1_ExternalModels_proteins_2021-11-19.fasta
Pecora1|5719	924-1164:739.0 1165-1267:299.0 1316-1368:142.0 865-905:133.0 1263-1311:128.0 622-683:125.0 702-748:119.0 825-846:93.0 559-591:90.0 479-517:89.0 314-341:75.0 440-471:73.0 772-797:69.0 231-256:62.0 168-217:58.0 342-378:52.0 625-673:94.0 1068-1102:66.0 705-726:65.0 231-267:61.0 559-590:60.0 200-227:57.0 1166-1184:54.0 553-591:70.0 643-668:64.0 527-551:58.0 201-225:56.0 229-244:56.0 877-904:54.0 1146…	3777	0	1602	1.1386	682	0.4257	516526 No KEGG functional class	168	1368	jgi|Pecora1|5719|allA05809	23	1406	Pecoramyces sp. F1	Pecora1_ExternalModels_proteins_2021-11-19.fasta
Pecora1|5401	924-1162:826.0 1165-1326:495.0 865-905:123.0 557-598:111.0 642-687:101.0 479-518:99.0 825-847:98.0 445-476:70.0 274-338:68.0 731-759:62.0 229-268:60.0 164-185:53.0 126-144:49.0 775-797:49.0 621-657:85.0 1161-1190:76.0 180-208:74.0 1067-1102:71.0 705-726:57.0 138-155:51.0 1018-1068:51.0 626-649:60.0 1144-1166:58.0 258-288:56.0 665-683:56.0 926-956:53.0 319-345:51.0 399-433:50.0 701-716:47.0	3160	0	1252	0.4549	566	0.4521	516526 No KEGG functional class	126	1326	jgi|Pecora1|5401|allA05512	110	2751	Pecoramyces sp. F1	Pecora1_ExternalModels_proteins_2021-11-19.fasta
Pecora1|3229	924-1162:817.0 1165-1338:561.0 865-905:124.0 642-695:105.0 557-599:102.0 479-518:99.0 825-847:98.0 445-476:70.0 233-256:65.0 731-759:62.0 303-343:61.0 194-215:53.0 175-196:52.0 701-726:51.0 775-797:49.0 645-686:85.0 1161-1190:78.0 1067-1102:71.0 519-582:67.0 233-256:65.0 316-338:55.0 1018-1068:52.0 268-320:50.0 621-657:88.0 1144-1166:58.0 705-726:57.0 245-273:54.0 536-564:53.0 307-340:52.0 926-95…	3357	0	1393	0.3779	606	0.435	516526 No KEGG functional class	120	1338	jgi|Pecora1|3229|allA03232	62	3684	Pecoramyces sp. F1	Pecora1_ExternalModels_proteins_2021-11-19.fasta
Pecora1|152	1067-1367:883.0 924-1066:485.0 626-695:140.0 865-906:125.0 476-518:107.0 557-591:98.0 825-847:91.0 755-797:78.0 433-462:76.0 287-337:72.0 203-238:70.0 138-169:56.0 731-754:56.0 701-726:48.0 625-691:121.0 557-590:89.0 1067-1102:74.0 1025-1068:60.0 1156-1184:57.0 170-211:56.0 316-337:56.0 684-726:48.0 546-590:105.0 646-686:94.0 230-256:64.0 138-168:55.0 1130-1169:51.0 1091-1123:50.0 1072-1092:47.0 …	4136	0	1938	1.4303	778	0.4014	516526 No KEGG functional class	138	1367	jgi|Pecora1|152|allA00070	101	1354	Pecoramyces sp. F1	Pecora1_ExternalModels_proteins_2021-11-19.fasta
Piromy_p0_1|282033	1-214:1132.0 218-286:280.0 327-345:48.0	1460	0	302	0.6439	263	0.8709	517403 No KEGG functional class	1	345	jgi|Piromy_p0_1|282033|e_gw1.4.2060.1	1	319	Piromyces sp. UH3-1 v2.0	Piromy_p0_1_GeneCatalog_proteins_20200513.aa
Pirfi3|174203	1-214:1120.0 218-286:271.0 311-339:111.0 301-312:59.0 336-352:46.0	1607	0	341	0.7949	286	0.8387	517403 No KEGG functional class	1	352	jgi|Pirfi3|174203|CE174202_18921	1	350	Piromyces finnis v3.0	Pirfi3_GeneCatalog_proteins_20160330.aa
PirE2_1|58991	1-214:1110.0 218-286:285.0	1395	1.43e-178	283	0.6008	251	0.8869	517403 No KEGG functional class	1	286	jgi|PirE2_1|58991|fgenesh1_pg.50_#_26	1	284	Piromyces sp. E2 v1.0	PirE2_1_GeneCatalog_proteins_20110421.aa
Pecora1|12323	1-286:1441.0 300-344:208.0 341-354:61.0	1710	0	345	0.8061	303	0.8783	517403 No KEGG functional class	1	354	jgi|Pecora1|12323|allA12882	1	356	Pecoramyces sp. F1	Pecora1_ExternalModels_proteins_2021-11-19.fasta
Orpsp1_1|1183991	1-286:1447.0 300-344:208.0 341-354:61.0	1716	0	345	0.8234	304	0.8812	517403 No KEGG functional class	1	354	jgi|Orpsp1_1|1183991|evm.model.c7180000087537.1	1	356	Orpinomyces sp.	Orpsp1_1_GeneCatalog_proteins_20140826.aa
NeoWI3_1|496816	1-343:1714.0 339-354:57.0	1771	0	359	1.0141	322	0.8969	517403 No KEGG functional class	1	354	jgi|NeoWI3_1|496816|e_gw1.37.546.1	1	353	Neocallimastix sp. WI3-B v1.0	NeoWI3_1_GeneCatalog_proteins_20201119.aa
Neosp1|517403	1-355:1798.0	1798	0	355	1	328	0.9239	517403 No KEGG functional class	1	355	jgi|Neosp1|517403|fgenesh1_pg.319_#_2	1	355	Neocallimastix californiae G1 v1.0	Neosp1_GeneCatalog_proteins_20170918.aa
Neolan1|940921	1-355:1798.0	1798	0	355	1	328	0.9239	517403 No KEGG functional class	1	355	jgi|Neolan1|940921|e_gw1.43.110.1	1	355	Neocallimastix lanati v1.0	Neolan1_GeneCatalog_proteins_20200610.aa
NeoGfMa1|574122	1-343:1714.0 339-352:52.0	1766	0	357	0.8302	321	0.8992	517403 No KEGG functional class	1	352	jgi|NeoGfMa1|574122|estExt_Genemark4.C_490053	1	351	Neocallimastix sp. Gf-Ma3-1 v1.0	NeoGfMa1_GeneCatalog_proteins_20201119.aa
Anasp1|294235	13-214:1060.0 218-286:285.0 301-343:166.0 1-15:49.0	1560	0	329	0.7633	278	0.845	517403 No KEGG functional class	1	343	jgi|Anasp1|294235|estExt_Genemark1.C_1640022	1	336	Anaeromyces robustus v1.0	Anasp1_GeneCatalog_proteins_20160330.aa
Piromy_p0_1|318494	233-501:1258.0 154-230:271.0 33-60:107.0 82-107:100.0	1736	0	400	0.8457	297	0.7425	518456 No KEGG functional class	33	501	jgi|Piromy_p0_1|318494|estExt_Genewise1.C_chromosome_4_t80166	30	473	Piromyces sp. UH3-1 v2.0	Piromy_p0_1_GeneCatalog_proteins_20200513.aa
Piromy_p0_1|284648	137-508:1973.0 1-113:367.0 18-58:141.0 71-107:135.0	2616	0	563	1.1061	444	0.7886	518456 No KEGG functional class	1	508	jgi|Piromy_p0_1|284648|e_gw1.5.2020.1	1	506	Piromyces sp. UH3-1 v2.0	Piromy_p0_1_GeneCatalog_proteins_20200513.aa
Pecora1|14068	346-501:732.0 255-342:409.0 161-230:271.0 79-107:111.0 43-61:84.0 23-33:55.0 30-61:102.0	1764	0	405	0.871	293	0.7235	518456 No KEGG functional class	23	501	jgi|Pecora1|14068|allA14702	21	464	Pecoramyces sp. F1	Pecora1_ExternalModels_proteins_2021-11-19.fasta
Pecora1|14067	346-501:746.0 233-342:508.0 154-230:282.0 79-107:119.0 33-67:116.0 22-33:59.0 82-109:105.0 68-82:57.0 30-65:124.0	2116	0	498	1.0573	352	0.7068	518456 No KEGG functional class	22	501	jgi|Pecora1|14067|allA14701	17	470	Pecoramyces sp. F1	Pecora1_ExternalModels_proteins_2021-11-19.fasta
Pecora1|14066	229-500:1246.0 187-230:141.0 79-107:117.0 33-67:108.0 161-176:80.0 22-33:59.0 82-109:113.0 68-82:57.0 30-74:118.0	2039	0	496	1.0377	339	0.6835	518456 No KEGG functional class	22	500	jgi|Pecora1|14066|allA14700	17	476	Pecoramyces sp. F1	Pecora1_ExternalModels_proteins_2021-11-19.fasta
Pecora1|1083	135-507:2032.0 1-71:282.0 65-115:247.0 22-60:170.0 71-109:152.0	2883	0	573	1.1235	485	0.8464	518456 No KEGG functional class	1	507	jgi|Pecora1|1083|allA01041	1	509	Pecoramyces sp. F1	Pecora1_ExternalModels_proteins_2021-11-19.fasta
Neolan1|1056544	233-501:1261.0 161-230:262.0 33-113:232.0 23-33:55.0 82-109:107.0 72-82:49.0 30-61:121.0	2087	0	502	1.0502	350	0.6972	518456 No KEGG functional class	23	501	jgi|Neolan1|1056544|estExt_Genewise1Plus.C_1150040	21	478	Neocallimastix lanati v1.0	Neolan1_GeneCatalog_proteins_20200610.aa
Neolan1|1041221	233-501:1270.0 161-230:266.0 79-107:141.0 33-61:117.0 22-33:58.0 82-109:113.0 68-82:55.0 30-65:123.0	2143	0	488	1.0339	353	0.7234	518456 No KEGG functional class	22	501	jgi|Neolan1|1041221|estExt_Genewise1Plus.C_430256	17	472	Neocallimastix lanati v1.0	Neolan1_GeneCatalog_proteins_20200610.aa
Neolan1|990773	135-507:2051.0 1-115:507.0 17-60:161.0 71-107:150.0	2869	0	569	1.1245	486	0.8541	518456 No KEGG functional class	1	507	jgi|Neolan1|990773|estExt_Genewise1.C_370215	1	506	Neocallimastix lanati v1.0	Neolan1_GeneCatalog_proteins_20200610.aa
Neolan1|986760	135-508:2133.0 1-115:605.0 71-109:157.0 22-60:157.0	3052	0	567	1.1161	527	0.9295	518456 No KEGG functional class	1	508	jgi|Neolan1|986760|estExt_Genewise1.C_270029	1	508	Neocallimastix lanati v1.0	Neolan1_GeneCatalog_proteins_20200610.aa
NeoWI3_1|843379	291-511:983.0 740-869:554.0 71-212:525.0 505-622:498.0 622-739:405.0 250-286:162.0 213-251:157.0 923-963:147.0 874-909:94.0 799-877:261.0 1107-1183:214.0 608-655:193.0 513-559:177.0 1021-1051:125.0 667-710:116.0 932-969:116.0 771-803:107.0 1000-1027:65.0 1059-1074:60.0 339-406:204.0 30-91:167.0 213-256:111.0 309-335:99.0 126-182:76.0 469-500:75.0 408-427:59.0 430-456:58.0 112-126:54.0 1060-1133:2…	6808	0	2068	1.7451	1311	0.6339	627810 No KEGG functional class	30	1191	jgi|NeoWI3_1|843379|MIX26488_2_6	21	958	Neocallimastix sp. WI3-B v1.0	NeoWI3_1_GeneCatalog_proteins_20201119.aa
Neosp1|627810	1-1430:7250.0 800-877:243.0 1059-1111:213.0 608-663:189.0 513-559:177.0 1018-1051:134.0 771-803:113.0 939-970:110.0 565-604:96.0 676-710:92.0 998-1017:67.0 337-423:275.0 607-659:213.0 112-167:134.0 563-596:134.0 32-78:127.0 309-341:113.0 471-502:110.0 79-118:96.0 213-247:92.0 538-557:67.0 1060-1136:247.0 1000-1051:131.0 1148-1187:104.0 112-188:193.0 61-110:129.0 213-252:104.0 1107-1187:192.0 635-…	11445	0	2847	1.9909	2191	0.7696	627810 No KEGG functional class	1	1430	jgi|Neosp1|627810|MIX8951_17_37	1	1430	Neocallimastix californiae G1 v1.0	Neosp1_GeneCatalog_proteins_20170918.aa
Neosp1|512814	307-392:249.0 799-872:247.0 607-655:229.0 26-108:218.0 508-559:152.0 770-796:134.0 467-500:129.0 939-972:106.0 428-459:103.0 736-759:83.0 123-182:77.0 111-126:73.0 579-595:72.0 213-229:62.0 403-427:61.0 275-301:51.0 1039-1083:47.0 1055-1187:412.0 619-689:268.0 513-559:175.0 808-854:154.0 771-797:128.0 565-594:111.0 939-972:110.0 739-769:97.0 1028-1050:69.0 608-622:68.0 694-714:66.0 1000-1018:61.0…	5967	0	1959	1.5966	1131	0.5773	627810 No KEGG functional class	26	1190	jgi|Neosp1|512814|fgenesh1_pg.178_#_23	26	1165	Neocallimastix californiae G1 v1.0	Neosp1_GeneCatalog_proteins_20170918.aa
Neolan1|1438009	971-1217:1011.0 310-499:609.0 739-872:500.0 622-726:352.0 26-108:216.0 511-559:168.0 126-206:167.0 558-596:148.0 213-251:126.0 940-965:107.0 605-622:74.0 269-290:69.0 111-126:66.0 250-266:46.0 898-908:44.0 799-877:213.0 1107-1184:203.0 1015-1074:181.0 513-559:166.0 622-677:144.0 565-594:111.0 772-797:93.0 940-974:84.0 608-622:61.0 1000-1018:58.0 337-408:221.0 635-715:187.0 412-459:156.0 32-78:108…	7999	0	2608	1.8562	1546	0.5928	627810 No KEGG functional class	26	1217	jgi|Neolan1|1438009|estExt_Genemark4.C_3190003	26	1196	Neocallimastix lanati v1.0	Neolan1_GeneCatalog_proteins_20200610.aa
Neolan1|1429167	971-1217:1011.0 310-499:609.0 739-872:500.0 633-726:296.0 511-559:168.0 558-596:148.0 940-965:107.0 605-622:74.0 269-290:69.0 249-266:48.0 898-908:44.0 337-408:221.0 635-715:187.0 412-459:156.0 32-78:108.0 563-596:104.0 309-336:102.0 214-247:99.0 74-116:97.0 472-497:89.0 154-196:63.0 538-557:60.0 112-126:56.0 799-877:213.0 1107-1184:203.0 1015-1074:181.0 772-797:93.0 940-974:84.0 1000-1018:58.0 1…	5827	0	1854	1.6038	1106	0.5965	627810 No KEGG functional class	32	1217	jgi|Neolan1|1429167|estExt_Genemark4.C_740212	1	947	Neocallimastix lanati v1.0	Neolan1_GeneCatalog_proteins_20200610.aa
Neolan1|1425538	971-1217:1011.0 309-499:629.0 727-872:504.0 620-726:367.0 26-108:223.0 123-206:173.0 511-559:162.0 558-596:148.0 213-251:137.0 940-965:102.0 273-291:74.0 605-622:74.0 111-126:69.0 250-266:46.0 898-908:44.0 799-877:217.0 1107-1187:202.0 1015-1074:181.0 513-559:166.0 619-655:140.0 668-716:136.0 565-594:113.0 771-797:106.0 940-974:84.0 608-622:64.0 1000-1018:58.0 337-408:221.0 635-715:191.0 412-459:…	8130	0	2656	1.7982	1562	0.5881	627810 No KEGG functional class	26	1267	jgi|Neolan1|1425538|estExt_Genemark4.C_450037	26	1196	Neocallimastix lanati v1.0	Neolan1_GeneCatalog_proteins_20200610.aa
Neolan1|1383280	971-1217:1015.0 309-499:621.0 761-872:416.0 622-715:319.0 26-108:212.0 123-206:173.0 558-596:147.0 213-251:137.0 940-965:107.0 605-622:74.0 111-126:69.0 273-290:68.0 250-266:46.0 800-877:217.0 1107-1184:203.0 1015-1074:184.0 513-559:155.0 619-655:140.0 668-716:136.0 565-594:113.0 771-798:109.0 940-974:85.0 608-622:64.0 1000-1018:58.0 337-408:221.0 635-715:191.0 412-459:156.0 32-78:108.0 563-596:1…	7889	0	2581	1.8609	1526	0.5912	627810 No KEGG functional class	26	1275	jgi|Neolan1|1383280|MIX18155_9_13	26	1148	Neocallimastix lanati v1.0	Neolan1_GeneCatalog_proteins_20200610.aa
Neolan1|1351700	307-392:249.0 799-872:247.0 635-726:229.0 26-108:218.0 770-796:134.0 467-500:129.0 505-559:129.0 939-972:105.0 428-459:103.0 736-759:86.0 123-182:77.0 111-126:73.0 579-595:72.0 213-229:62.0 403-427:61.0 275-301:53.0 558-579:50.0 1039-1083:47.0 1059-1187:407.0 619-689:268.0 513-559:175.0 808-854:154.0 771-797:128.0 565-594:111.0 939-972:110.0 739-769:98.0 1028-1050:69.0 608-622:68.0 694-714:66.0 1…	5928	0	1940	1.6316	1128	0.5814	627810 No KEGG functional class	26	1190	jgi|Neolan1|1351700|gm4.31310_g	23	1127	Neocallimastix lanati v1.0	Neolan1_GeneCatalog_proteins_20200610.aa
Neolan1|1312175	511-1430:4713.0 1-511:2538.0 800-877:243.0 1059-1111:213.0 608-663:189.0 513-559:177.0 1018-1051:134.0 771-803:113.0 939-970:110.0 565-604:96.0 676-710:92.0 998-1017:67.0 337-423:275.0 607-659:213.0 112-167:134.0 563-596:134.0 32-78:127.0 309-341:113.0 471-502:110.0 79-118:96.0 213-247:92.0 538-557:67.0 1060-1136:247.0 1000-1051:131.0 1148-1187:104.0 112-188:193.0 61-110:129.0 213-252:104.0 1107-…	11446	0	2848	1.9778	2191	0.7693	627810 No KEGG functional class	1	1430	jgi|Neolan1|1312175|estExt_fgenesh1_pg.C_740070	1	1440	Neocallimastix lanati v1.0	Neolan1_GeneCatalog_proteins_20200610.aa
NeoGfMa1|575019	253-511:1181.0 71-212:525.0 505-622:487.0 769-869:432.0 622-739:408.0 213-250:152.0 923-963:141.0 740-760:103.0 874-909:94.0 799-877:261.0 1107-1183:220.0 608-655:193.0 513-559:177.0 667-714:119.0 1021-1051:119.0 932-969:116.0 771-803:107.0 1000-1027:65.0 1059-1074:62.0 339-406:204.0 32-84:128.0 213-247:116.0 309-335:99.0 82-111:79.0 126-182:76.0 469-500:72.0 408-427:59.0 430-456:58.0 112-126:56.…	6842	0	2042	1.696	1308	0.6405	627810 No KEGG functional class	30	1183	jgi|NeoGfMa1|575019|estExt_Genemark4.C_570265	21	955	Neocallimastix sp. Gf-Ma3-1 v1.0	NeoGfMa1_GeneCatalog_proteins_20201119.aa
Pecora1|14693	558-607:164.0 198-236:105.0 279-332:104.0 485-528:85.0 616-635:81.0 241-257:53.0 474-492:52.0 543-566:52.0	696	1.38e-49	267	0.5287	132	0.4944	627813 No KEGG functional class	198	635	jgi|Pecora1|14693|allA15381	198	503	Pecoramyces sp. F1	Pecora1_ExternalModels_proteins_2021-11-19.fasta
Pecora1|14675	449-523:257.0 555-609:204.0 311-360:150.0 181-237:104.0 611-635:89.0 239-263:75.0 278-296:55.0	934	2.35e-84	306	0.4789	171	0.5588	627813 No KEGG functional class	181	635	jgi|Pecora1|14675|allA15363	154	636	Pecoramyces sp. F1	Pecora1_ExternalModels_proteins_2021-11-19.fasta
Orpsp1_1|1181784	449-566:327.0 311-360:149.0 181-237:101.0 408-445:99.0 596-628:78.0 241-263:76.0 278-296:63.0 555-614:211.0 357-375:67.0	1171	2.91e-79	417	0.7104	231	0.554	627813 No KEGG functional class	181	628	jgi|Orpsp1_1|1181784|evm.model.c7180000078610.1	139	587	Orpinomyces sp.	Orpsp1_1_GeneCatalog_proteins_20140826.aa
Orpsp1_1|1181275	556-607:169.0 198-236:99.0 279-332:97.0 485-528:97.0 616-635:81.0 474-492:60.0 241-257:53.0 361-402:65.0 459-478:63.0 543-566:49.0 274-285:44.0	877	7.99e-49	343	0.7191	162	0.4723	627813 No KEGG functional class	198	635	jgi|Orpsp1_1|1181275|evm.model.c7180000076580.1	16	476	Orpinomyces sp.	Orpsp1_1_GeneCatalog_proteins_20140826.aa
Neosp1|627813	1-638:3274.0	3274	0	638	1	627	0.9828	627813 No KEGG functional class	1	638	jgi|Neosp1|627813|MIX8954_1_5	1	638	Neocallimastix californiae G1 v1.0	Neosp1_GeneCatalog_proteins_20170918.aa
Neosp1|512892	543-618:230.0 476-519:117.0 273-328:93.0 209-236:86.0 614-635:83.0 241-264:53.0 343-385:116.0 385-432:49.0	827	7.24e-54	341	0.7381	154	0.4516	627813 No KEGG functional class	209	635	jgi|Neosp1|512892|fgenesh1_pg.180_#_34	187	461	Neocallimastix californiae G1 v1.0	Neosp1_GeneCatalog_proteins_20170918.aa
Neolan1|1294341	543-618:230.0 476-519:117.0 273-328:93.0 209-236:86.0 614-635:83.0 241-264:53.0 343-385:116.0 385-432:49.0	827	1.02e-53	341	0.7302	154	0.4516	627813 No KEGG functional class	209	635	jgi|Neolan1|1294341|estExt_fgenesh1_pm.C_740030	192	466	Neocallimastix lanati v1.0	Neolan1_GeneCatalog_proteins_20200610.aa
Neolan1|1001209	264-361:219.0 549-607:196.0 449-489:162.0 181-241:125.0 498-529:121.0 396-441:89.0 236-264:82.0 357-383:72.0 616-636:72.0	1138	7.02e-108	414	0.6765	215	0.5193	627813 No KEGG functional class	181	636	jgi|Neolan1|1001209|estExt_Genewise1.C_740146	154	611	Neocallimastix lanati v1.0	Neolan1_GeneCatalog_proteins_20200610.aa
Neolan1|1001198	1-638:3269.0	3269	0	638	1	626	0.9812	627813 No KEGG functional class	1	638	jgi|Neolan1|1001198|estExt_Genewise1.C_740132	1	638	Neocallimastix lanati v1.0	Neolan1_GeneCatalog_proteins_20200610.aa
NeoGfMa1|541083	543-635:295.0 240-275:80.0 457-475:70.0 216-237:64.0 476-493:59.0 497-509:51.0 96-150:46.0 358-432:98.0 343-357:53.0 285-328:52.0	868	1.38e-49	390	0.7847	175	0.4487	627813 No KEGG functional class	96	635	jgi|NeoGfMa1|541083|gm4.40076_g	89	493	Neocallimastix sp. Gf-Ma3-1 v1.0	NeoGfMa1_GeneCatalog_proteins_20201119.aa
Pecora1|15293	1-74:257.0 75-133:183.0 205-248:119.0 154-186:87.0	646	1.8e-65	210	0.7778	114	0.5429	632074 No KEGG functional class	1	248	jgi|Pecora1|15293|allA15923	1	255	Pecoramyces sp. F1	Pecora1_ExternalModels_proteins_2021-11-19.fasta
Orpsp1_1|1190201	1-74:257.0 75-133:183.0 205-248:119.0 154-186:87.0	646	1.52e-65	210	0.8015	114	0.5429	632074 No KEGG functional class	1	248	jgi|Orpsp1_1|1190201|evm.model.d7180000077392.1	1	255	Orpinomyces sp.	Orpsp1_1_GeneCatalog_proteins_20140826.aa
Orpsp1_1|1174133	1-74:257.0 75-133:183.0 205-248:119.0 154-186:87.0	646	1.52e-65	210	0.7807	114	0.5429	632074 No KEGG functional class	1	248	jgi|Orpsp1_1|1174133|evm.model.c7180000049031.1	1	255	Orpinomyces sp.	Orpsp1_1_GeneCatalog_proteins_20140826.aa
Orpsp1_1|1174131	1-74:257.0 75-133:183.0 205-248:119.0 154-186:87.0	646	1.52e-65	210	0.7807	114	0.5429	632074 No KEGG functional class	1	248	jgi|Orpsp1_1|1174131|evm.model.c7180000049030.1	1	255	Orpinomyces sp.	Orpsp1_1_GeneCatalog_proteins_20140826.aa
NeoWI3_1|766617	1-157:646.0 149-250:342.0	988	5.6e-121	259	0.5351	192	0.7413	632074 No KEGG functional class	1	250	jgi|NeoWI3_1|766617|estExt_Genemark4.C_640112	1	252	Neocallimastix sp. WI3-B v1.0	NeoWI3_1_GeneCatalog_proteins_20201119.aa
Neosp1|702679	1-186:586.0 203-251:83.0	669	7.91e-78	235	0.8188	123	0.5234	632074 No KEGG functional class	1	251	jgi|Neosp1|702679|fgenesh2_kg.92_#_64_#_Locus7327v1rpkm5.76	1	251	Neocallimastix californiae G1 v1.0	Neosp1_GeneCatalog_proteins_20170918.aa
Neosp1|632074	1-251:1209.0	1209	7.23e-157	251	0.9436	236	0.9402	632074 No KEGG functional class	1	251	jgi|Neosp1|632074|MIX13215_16_95	1	251	Neocallimastix californiae G1 v1.0	Neosp1_GeneCatalog_proteins_20170918.aa
Neolan1|1728793	1-251:1195.0	1195	7.91e-155	251	0.9436	233	0.9283	632074 No KEGG functional class	1	251	jgi|Neolan1|1728793|fgenesh2_kg.126___133___TRINITY_DN35767_c0_g2_i1	1	251	Neocallimastix lanati v1.0	Neolan1_GeneCatalog_proteins_20200610.aa
Neolan1|1061817	1-186:586.0 203-251:83.0	669	1.07e-77	235	0.8188	123	0.5234	632074 No KEGG functional class	1	251	jgi|Neolan1|1061817|estExt_Genewise1Plus.C_1560060	1	251	Neocallimastix lanati v1.0	Neolan1_GeneCatalog_proteins_20200610.aa
NeoGfMa1|336087	1-157:646.0 149-250:342.0	988	5.68e-121	259	0.9664	192	0.7413	632074 No KEGG functional class	1	250	jgi|NeoGfMa1|336087|e_gw1.59.440.1	1	252	Neocallimastix sp. Gf-Ma3-1 v1.0	NeoGfMa1_GeneCatalog_proteins_20201119.aa
Pecora1|14171	875-1099:933.0 1193-1355:657.0 679-789:513.0 584-674:350.0 526-582:217.0 816-857:206.0 1120-1158:180.0 1358-1414:167.0 802-818:74.0 348-539:757.0 1185-1208:107.0 296-320:104.0 643-692:88.0 245-285:78.0 184-211:69.0 724-767:56.0 967-1002:54.0 930-970:53.0 353-398:76.0 275-316:70.0 256-279:62.0 679-710:60.0 1218-1236:56.0 1121-1148:53.0 578-624:50.0 197-225:49.0 297-317:64.0 578-622:63.0 346-382:62…	5492	0	1742	0.5504	1000	0.5741	642241 No KEGG functional class	184	1414	jgi|Pecora1|14171|allA14827	52	3164	Pecoramyces sp. F1	Pecora1_ExternalModels_proteins_2021-11-19.fasta
Pecora1|13047	816-1063:1099.0 342-579:973.0 1193-1406:839.0 679-789:522.0 622-674:198.0 1055-1099:181.0 792-818:104.0 1120-1208:378.0 353-398:76.0 679-727:65.0 256-280:55.0 918-970:55.0 597-616:61.0 724-767:57.0 1218-1236:56.0 533-564:53.0 967-1002:52.0	4824	0	1349	1.0189	874	0.6479	642241 No KEGG functional class	256	1406	jgi|Pecora1|13047|allA13532	56	1315	Pecoramyces sp. F1	Pecora1_ExternalModels_proteins_2021-11-19.fasta
Pecora1|13046	816-1099:1252.0 342-582:976.0 1193-1415:845.0 679-762:409.0 584-674:357.0 1120-1163:198.0 805-818:65.0 1172-1208:154.0 643-692:108.0 597-616:61.0 724-767:57.0 918-970:57.0 967-1002:54.0 353-398:76.0 275-312:70.0 1218-1236:56.0 256-280:55.0 679-700:51.0 1121-1148:49.0	4950	0	1399	1.2847	892	0.6376	642241 No KEGG functional class	256	1415	jgi|Pecora1|13046|allA13531	31	1088	Pecoramyces sp. F1	Pecora1_ExternalModels_proteins_2021-11-19.fasta
Pecora1|12882	816-1051:1031.0 348-582:930.0 679-795:520.0 584-674:362.0 792-818:104.0 1193-1412:847.0 1044-1099:211.0 292-320:119.0 643-692:94.0 721-767:59.0 597-617:54.0 250-281:53.0 210-226:50.0 1120-1208:368.0 353-398:87.0 256-279:65.0 275-312:65.0 679-727:63.0 918-970:56.0 260-289:71.0 578-622:70.0 1218-1236:56.0 967-1002:50.0	5385	0	1607	0.4703	975	0.6067	642241 No KEGG functional class	210	1412	jgi|Pecora1|12882|allA13350	2096	3415	Pecoramyces sp. F1	Pecora1_ExternalModels_proteins_2021-11-19.fasta
Pecora1|12361	342-582:976.0 802-944:538.0 679-789:521.0 950-1042:426.0 1120-1208:378.0 584-658:299.0 1044-1099:229.0 1193-1412:833.0 643-692:108.0 792-818:102.0 967-1002:62.0 597-616:61.0 740-795:60.0 275-312:70.0 679-726:64.0 1218-1236:56.0 256-280:55.0 374-398:55.0 1121-1148:51.0	4944	0	1400	1.267	894	0.6386	642241 No KEGG functional class	256	1412	jgi|Pecora1|12361|allA12793	31	1103	Pecoramyces sp. F1	Pecora1_ExternalModels_proteins_2021-11-19.fasta
Pecora1|5401	816-1099:1242.0 348-582:929.0 1120-1208:380.0 679-742:228.0 584-641:211.0 758-789:132.0 802-818:74.0 657-674:66.0 1193-1372:732.0 296-320:104.0 643-692:100.0 245-281:72.0 724-767:57.0 918-970:54.0 967-1002:54.0 192-211:52.0 597-617:50.0 361-398:75.0 275-316:67.0 256-279:62.0 1207-1236:59.0 1121-1148:53.0 197-225:48.0	4901	0	1454	0.5283	890	0.6121	642241 No KEGG functional class	192	1372	jgi|Pecora1|5401|allA05512	1428	2751	Pecoramyces sp. F1	Pecora1_ExternalModels_proteins_2021-11-19.fasta
Pecora1|4387	801-1099:1262.0 1193-1384:792.0 679-789:510.0 1120-1208:363.0 679-706:57.0 374-398:54.0 918-957:52.0	3090	0	784	1.0538	554	0.7066	642241 No KEGG functional class	374	1384	jgi|Pecora1|4387|allA04458	6	737	Pecoramyces sp. F1	Pecora1_ExternalModels_proteins_2021-11-19.fasta
Pecora1|4382	801-1099:1256.0 427-582:581.0 679-789:510.0 584-674:368.0 1120-1208:363.0 342-421:329.0 1193-1384:792.0 292-320:113.0 643-690:93.0 250-286:71.0 969-1002:58.0 740-767:57.0 597-617:54.0 105-135:53.0 918-957:52.0 614-635:50.0 1193-1384:789.0 353-398:75.0 260-289:70.0 679-706:57.0 184-211:54.0 1141-1208:257.0 701-767:67.0 267-312:61.0 356-382:58.0	6288	0	1840	0.3842	1125	0.6114	642241 No KEGG functional class	105	1384	jgi|Pecora1|4382|allA04453	417	4776	Pecoramyces sp. F1	Pecora1_ExternalModels_proteins_2021-11-19.fasta
Pecora1|3229	806-1099:1236.0 387-582:758.0 679-789:517.0 1120-1208:392.0 584-674:360.0 292-346:113.0 1193-1384:810.0 643-692:97.0 796-818:76.0 613-644:65.0 250-286:58.0 724-767:58.0 109-138:54.0 967-1002:53.0 275-312:76.0 353-398:75.0 679-727:65.0 109-138:60.0 1218-1236:56.0 1121-1148:53.0 578-622:59.0 250-286:58.0 525-572:57.0 292-312:54.0 392-409:53.0 1192-1217:49.0	5362	0	1685	0.4571	982	0.5828	642241 No KEGG functional class	109	1384	jgi|Pecora1|3229|allA03232	600	3684	Pecoramyces sp. F1	Pecora1_ExternalModels_proteins_2021-11-19.fasta
Pecora1|152	821-1099:975.0 1120-1390:898.0 655-789:312.0 572-634:170.0 512-565:168.0 634-650:64.0 477-495:44.0 639-707:140.0 597-646:99.0 248-318:67.0 1219-1269:61.0 739-770:55.0 1121-1148:50.0 122-164:49.0 679-719:80.0 280-312:68.0 345-379:66.0 598-628:64.0 254-282:61.0 966-1001:51.0 1217-1230:48.0 634-671:47.0 260-284:68.0 281-312:62.0 366-399:51.0 681-718:51.0 489-547:48.0 598-635:48.0	3965	0	1665	1.2288	732	0.4396	642241 No KEGG functional class	122	1390	jgi|Pecora1|152|allA00070	133	1331	Pecoramyces sp. F1	Pecora1_ExternalModels_proteins_2021-11-19.fasta
Pecora1|13045	398-523:271.0 3242-3312:201.0 1845-1932:185.0 1744-1814:140.0 3120-3175:139.0 2114-2178:137.0 2925-3003:135.0 2459-2530:127.0 2402-2457:114.0 3212-3245:110.0 2029-2063:100.0 2325-2354:94.0 2176-2202:90.0 2775-2806:90.0 328-365:89.0 1952-1980:79.0 1974-2001:79.0 534-558:77.0 2732-2768:77.0 2289-2326:74.0 573-595:73.0 3024-3047:60.0 2084-2106:59.0 3041-3060:59.0 121-140:58.0 1721-1745:56.0 194-211:…	9508	0	4942	1.7581	1841	0.3725	643126 No KEGG functional class	121	3312	jgi|Pecora1|13045|allA13536	33	2574	Pecoramyces sp. F1	Pecora1_ExternalModels_proteins_2021-11-19.fasta
Pecora1|12362	3245-3316:205.0 3120-3188:145.0 2287-2380:142.0 2485-2538:139.0 2181-2227:134.0 1891-1952:131.0 1843-1895:121.0 1038-1086:120.0 1743-1784:118.0 2702-2774:115.0 2030-2066:104.0 2086-2121:97.0 2984-3019:96.0 2403-2460:95.0 515-585:87.0 1088-1118:84.0 1948-1980:78.0 3045-3064:74.0 2534-2587:73.0 2774-2806:73.0 3212-3234:73.0 910-927:64.0 3020-3042:64.0 993-1024:63.0 2870-2887:62.0 498-516:58.0 2612-…	8709	0	4572	1.7331	1679	0.3672	643126 No KEGG functional class	344	3316	jgi|Pecora1|12362|allA12794	64	2558	Pecoramyces sp. F1	Pecora1_ExternalModels_proteins_2021-11-19.fasta
Neolan1|1342477	1821-3024:5448.0 812-1045:939.0 1604-1818:859.0 3020-3194:818.0 3189-3346:787.0 534-655:552.0 399-534:502.0 711-807:333.0 655-698:210.0 1558-1606:191.0 1045-1094:142.0 299-329:120.0 340-365:116.0 1365-1407:170.0 1293-1346:167.0 81-150:153.0 1452-1488:128.0 1131-1168:125.0 1747-1802:109.0 1171-1214:108.0 1414-1453:108.0 1034-1110:96.0 1610-1645:91.0 765-806:80.0 897-923:79.0 954-1000:74.0 699-726:…	21678	0	7970	1.5254	4181	0.5246	643126 No KEGG functional class	42	3346	jgi|Neolan1|1342477|gm4.22087_g	27	4005	Neocallimastix lanati v1.0	Neolan1_GeneCatalog_proteins_20200610.aa
Neolan1|1319757	1293-3024:8534.0 1023-1275:1185.0 3020-3188:836.0 3189-3346:835.0 655-807:581.0 534-655:544.0 812-939:474.0 400-497:299.0 980-1028:159.0 335-363:104.0 299-328:103.0 228-263:89.0 963-983:68.0 947-964:58.0 474-533:212.0 166-253:172.0 1044-1106:162.0 996-1049:125.0 625-655:106.0 1747-1786:95.0 772-799:89.0 1610-1644:86.0 915-939:67.0 1103-1131:64.0 1901-1926:64.0 2867-2902:60.0 2047-2061:58.0 817-83…	23433	0	7969	1.5662	4501	0.5648	643126 No KEGG functional class	90	3346	jgi|Neolan1|1319757|estExt_fgenesh1_pg.C_3870001	14	3875	Neocallimastix lanati v1.0	Neolan1_GeneCatalog_proteins_20200610.aa
Neolan1|1318469	1579-3024:7239.0 3020-3194:817.0 3189-3346:808.0 871-968:130.0 608-651:106.0 763-813:88.0 1047-1077:78.0 483-526:73.0 1820-1851:67.0 1761-1779:66.0 834-867:64.0 3226-3260:64.0 556-585:57.0 2184-2207:54.0 722-743:52.0 2791-2816:51.0 1044-1106:161.0 1609-1645:91.0 1747-1786:91.0 1021-1049:74.0 1103-1131:64.0 1901-1926:63.0 2867-2902:58.0 2047-2061:56.0 2836-2867:54.0 620-653:94.0 912-932:76.0 316-3…	12298	0	3567	0.9727	2351	0.6591	643126 No KEGG functional class	316	3346	jgi|Neolan1|1318469|estExt_fgenesh1_pg.C_1900016	7	2411	Neocallimastix lanati v1.0	Neolan1_GeneCatalog_proteins_20200610.aa
Neolan1|1317810	1471-3024:7791.0 980-1275:1304.0 3020-3194:817.0 1293-1473:808.0 3189-3346:808.0 655-807:588.0 534-655:541.0 812-939:475.0 399-497:309.0 335-365:110.0 299-328:103.0 228-263:97.0 963-983:68.0 947-964:58.0 474-533:215.0 166-253:175.0 1603-1665:157.0 81-139:138.0 1552-1605:126.0 1036-1105:112.0 2031-2070:95.0 1852-1924:93.0 903-938:79.0 1663-1691:75.0 1465-1508:74.0 2372-2403:72.0 3226-3260:64.0 61-…	23746	0	7905	1.8509	4555	0.5762	643126 No KEGG functional class	1	3346	jgi|Neolan1|1317810|estExt_fgenesh1_pg.C_1660020	1	3981	Neocallimastix lanati v1.0	Neolan1_GeneCatalog_proteins_20200610.aa
Neolan1|1310413	1293-3024:8534.0 980-1275:1337.0 3020-3188:836.0 3189-3346:835.0 655-807:581.0 534-655:544.0 812-939:474.0 400-497:299.0 335-363:104.0 299-328:103.0 228-263:89.0 963-983:68.0 947-964:58.0 474-533:212.0 166-253:172.0 1603-1665:158.0 81-139:127.0 1552-1605:126.0 1036-1105:113.0 2031-2070:96.0 1852-1924:92.0 2172-2220:80.0 903-938:79.0 1465-1508:78.0 1663-1691:74.0 1005-1039:61.0 2867-2902:60.0 2836…	23953	0	8181	1.8327	4604	0.5628	643126 No KEGG functional class	61	3346	jgi|Neolan1|1310413|estExt_fgenesh1_pg.C_560119	49	4024	Neocallimastix lanati v1.0	Neolan1_GeneCatalog_proteins_20200610.aa
Neolan1|1075431	2405-3024:2765.0 1885-2170:1172.0 2179-2363:805.0 3020-3188:794.0 3189-3346:772.0 1851-1892:138.0 1825-1858:72.0 2367-2381:46.0 1146-1275:456.0 985-1074:337.0 871-943:223.0 1550-1596:168.0 1739-1777:148.0 1366-1406:129.0 1419-1487:121.0 1492-1529:109.0 1641-1683:109.0 1293-1317:101.0 1311-1347:100.0 1683-1711:95.0 1717-1741:90.0 1609-1645:89.0 2179-2209:70.0 3229-3260:70.0 963-979:64.0 2118-2159:…	16105	0	6218	1.4103	3111	0.5003	643126 No KEGG functional class	307	3346	jgi|Neolan1|1075431|fgenesh1_pg.29_#_72	7	4184	Neocallimastix lanati v1.0	Neolan1_GeneCatalog_proteins_20200610.aa
Neolan1|1062567	1293-3024:8561.0 284-1275:4986.0 3020-3188:836.0 3189-3346:835.0 228-263:105.0 27-242:889.0 1603-1665:162.0 1554-1606:125.0 2031-2070:95.0 1852-1924:93.0 912-945:83.0 2172-2220:80.0 1068-1122:75.0 1045-1074:73.0 1663-1691:70.0 1478-1502:67.0 1197-1220:64.0 1323-1343:64.0 2867-2902:60.0 937-968:57.0 1373-1395:57.0 2836-2867:55.0 1-8:53.0 603-634:52.0 1499-1529:52.0 2327-2339:50.0 2823-2842:50.0 31…	25837	0	8187	1.5582	4930	0.6022	643126 No KEGG functional class	1	3346	jgi|Neolan1|1062567|estExt_Genewise1Plus.C_1660002	1	4041	Neocallimastix lanati v1.0	Neolan1_GeneCatalog_proteins_20200610.aa
Neolan1|1036086	1851-2597:3330.0 2587-3024:2068.0 655-978:1097.0 1604-1818:848.0 3020-3188:799.0 3189-3346:786.0 534-655:509.0 442-534:329.0 994-1045:191.0 1558-1606:189.0 1045-1094:139.0 392-441:131.0 299-329:107.0 79-124:105.0 342-364:103.0 368-398:102.0 228-263:55.0 1-8:53.0 162-190:51.0 43-62:44.0 1365-1407:180.0 1293-1346:171.0 1799-1853:143.0 1452-1488:131.0 1131-1168:127.0 1414-1453:122.0 1176-1214:104.0 …	20779	0	7602	1.4458	4002	0.5264	643126 No KEGG functional class	1	3346	jgi|Neolan1|1036086|estExt_Genewise1Plus.C_290150	1	5233	Neocallimastix lanati v1.0	Neolan1_GeneCatalog_proteins_20200610.aa
Piromy_p0_1|533080	174-579:2122.0 109-157:174.0 72-102:104.0 27-55:80.0 85-105:66.0 25-52:107.0	2653	0	564	1.0994	450	0.7979	662688 No KEGG functional class	25	579	jgi|Piromy_p0_1|533080|fgenesh2_kg.chromosome_5___2553___TRINITY_DN8653_c10_g13_i2	1	507	Piromyces sp. UH3-1 v2.0	Piromy_p0_1_GeneCatalog_proteins_20200513.aa
Piromy_p0_1|485951	379-495:528.0 174-305:515.0 326-373:226.0 499-525:137.0 531-565:118.0 117-153:107.0 24-57:100.0 307-328:79.0 74-97:72.0 567-581:66.0 61-103:155.0 27-47:49.0 83-109:84.0 115-150:69.0	2305	0	618	0.9984	393	0.6359	662688 No KEGG functional class	24	581	jgi|Piromy_p0_1|485951|estExt_Genemark4.C_chromosome_7_t30158	22	570	Piromyces sp. UH3-1 v2.0	Piromy_p0_1_GeneCatalog_proteins_20200513.aa
Pecora1|11191	175-305:528.0 379-495:522.0 326-377:240.0 499-525:141.0 25-96:127.0 531-561:114.0 307-328:82.0 117-140:78.0 567-579:62.0 97-117:43.0 47-108:147.0	2084	0	572	0.9862	359	0.6276	662688 No KEGG functional class	25	579	jgi|Pecora1|11191|allA11522	19	578	Pecoramyces sp. F1	Pecora1_ExternalModels_proteins_2021-11-19.fasta
Pecora1|2163	174-579:2139.0 56-155:391.0 11-60:218.0 77-102:91.0 103-150:90.0 25-50:119.0 141-162:47.0 115-140:114.0 27-52:82.0 71-100:59.0	3350	0	760	1.3172	570	0.75	662688 No KEGG functional class	11	579	jgi|Pecora1|2163|allA02153	10	576	Pecoramyces sp. F1	Pecora1_ExternalModels_proteins_2021-11-19.fasta
Pecora1|2162	174-579:2158.0 66-164:392.0 12-63:209.0 111-151:91.0 77-102:87.0 27-52:91.0 77-105:60.0 25-52:117.0 115-140:114.0	3319	0	733	1.277	559	0.7626	662688 No KEGG functional class	12	579	jgi|Pecora1|2162|allA02152	11	573	Pecoramyces sp. F1	Pecora1_ExternalModels_proteins_2021-11-19.fasta
Neolan1|1670560	174-579:2230.0 96-161:288.0 25-52:113.0	2631	0	500	1.0352	451	0.902	662688 No KEGG functional class	25	579	jgi|Neolan1|1670560|fgenesh2_kg.37___551___TRINITY_DN855_c0_g1_i5	3	480	Neocallimastix lanati v1.0	Neolan1_GeneCatalog_proteins_20200610.aa
Neolan1|1011920	379-495:532.0 174-307:527.0 326-374:225.0 499-525:145.0 531-561:111.0 25-57:106.0 73-94:83.0 308-328:77.0 117-138:65.0 567-580:63.0 96-109:46.0 66-97:123.0 27-48:73.0 97-110:50.0 117-138:87.0 83-100:61.0 137-158:44.0 115-152:112.0	2530	0	652	1.1379	429	0.658	662688 No KEGG functional class	25	580	jgi|Neolan1|1011920|estExt_Genewise1.C_1370017	23	573	Neocallimastix lanati v1.0	Neolan1_GeneCatalog_proteins_20200610.aa
Neolan1|934182	1-581:3245.0 115-142:130.0 25-52:130.0 77-134:82.0 27-52:75.0 117-151:81.0 77-102:75.0	3818	0	782	1.346	668	0.8542	662688 No KEGG functional class	1	581	jgi|Neolan1|934182|e_gw1.27.209.1	1	581	Neocallimastix lanati v1.0	Neolan1_GeneCatalog_proteins_20200610.aa
Neolan1|292348	174-581:2215.0 61-159:446.0 50-65:53.0 77-110:84.0 27-52:79.0 25-52:129.0	3006	0	611	1.1572	513	0.8396	662688 No KEGG functional class	25	581	jgi|Neolan1|292348|CE292347_124404	3	528	Neocallimastix lanati v1.0	Neolan1_GeneCatalog_proteins_20200610.aa
Neolan1|134374	174-581:2215.0 61-159:446.0 50-65:53.0 77-110:84.0 27-52:79.0 25-52:129.0	3006	0	611	1.1572	513	0.8396	662688 No KEGG functional class	25	581	jgi|Neolan1|134374|CE134373_125133	3	528	Neocallimastix lanati v1.0	Neolan1_GeneCatalog_proteins_20200610.aa
Pecora1|6902	38-145:426.0 141-255:382.0 299-375:323.0 404-457:197.0 476-514:177.0 4-31:92.0 260-277:45.0 298-379:297.0 169-235:221.0 49-89:108.0 237-274:75.0 90-168:62.0 396-493:253.0 299-359:148.0 165-205:101.0 237-257:75.0 202-236:64.0 496-514:43.0 259-270:42.0 162-236:194.0 78-139:130.0 237-259:63.0 324-461:212.0 299-327:97.0 477-491:47.0 77-141:156.0 53-89:116.0 52-89:107.0	4253	0	1515	3	776	0.5122	663118 No KEGG functional class	4	514	jgi|Pecora1|6902|allA06964	2	504	Pecoramyces sp. F1	Pecora1_ExternalModels_proteins_2021-11-19.fasta
Pecora1|3610	38-275:1005.0 410-510:330.0 298-378:296.0 1-39:87.0 377-404:49.0 298-379:308.0 162-235:228.0 49-89:107.0 119-154:103.0 237-261:77.0 91-119:67.0 403-496:245.0 299-357:199.0 162-205:111.0 358-407:108.0 235-270:93.0 208-236:72.0 496-513:58.0 171-236:217.0 50-89:116.0 106-140:99.0 237-259:65.0 401-461:148.0 317-391:123.0 476-493:79.0 78-143:143.0 408-445:93.0 448-493:73.0 54-89:105.0	4804	0	1608	3.1406	876	0.5448	663118 No KEGG functional class	1	513	jgi|Pecora1|3610|allA03584	1	508	Pecoramyces sp. F1	Pecora1_ExternalModels_proteins_2021-11-19.fasta
NeoWI3_1|800072	1-278:1218.0 406-514:412.0 298-379:354.0 396-509:373.0 299-379:324.0 165-205:113.0 237-268:93.0 208-236:72.0 377-394:54.0 299-379:349.0 166-236:236.0 117-164:114.0 49-89:100.0 91-119:57.0 237-257:54.0 403-511:322.0 299-357:188.0 359-396:97.0 168-236:238.0 78-136:138.0 237-257:54.0 317-389:141.0 404-461:130.0 476-493:64.0 169-235:199.0 237-257:54.0 78-136:138.0 78-139:125.0 52-89:119.0 52-89:115.0…	6261	0	1930	3.0831	1140	0.5907	663118 No KEGG functional class	1	514	jgi|NeoWI3_1|800072|estExt_fgenesh1_pg.C_3_t10165	1	626	Neocallimastix sp. WI3-B v1.0	NeoWI3_1_GeneCatalog_proteins_20201119.aa
NeoWI3_1|791128	1-278:1365.0 298-399:498.0 407-514:463.0 299-379:321.0 168-236:221.0 119-152:115.0 49-89:112.0 237-274:86.0 91-119:65.0 377-392:42.0 403-498:318.0 299-357:196.0 165-205:109.0 237-270:107.0 358-408:97.0 208-236:68.0 496-511:53.0 155-233:198.0 52-89:122.0 238-254:53.0 255-272:43.0 404-461:150.0 317-391:133.0 476-493:66.0 78-162:137.0 78-139:135.0 299-327:106.0	5379	0	1601	3.1392	993	0.6202	663118 No KEGG functional class	1	514	jgi|NeoWI3_1|791128|estExt_fgenesh1_pm.C_170324	1	510	Neocallimastix sp. WI3-B v1.0	NeoWI3_1_GeneCatalog_proteins_20201119.aa
Neosp1|673258	1-278:1176.0 406-514:404.0 298-379:347.0 396-509:362.0 299-379:321.0 165-205:113.0 237-270:105.0 208-236:51.0 377-394:51.0 298-379:352.0 166-235:207.0 117-164:105.0 29-89:102.0 237-257:61.0 91-119:56.0 409-511:327.0 299-357:192.0 359-406:110.0 159-236:216.0 78-139:142.0 237-257:66.0 317-391:135.0 404-461:132.0 476-497:71.0 169-235:197.0 237-257:53.0 408-445:101.0 476-496:84.0 77-139:142.0 52-89:1…	6361	0	2037	3.2488	1154	0.5665	663118 No KEGG functional class	1	514	jgi|Neosp1|673258|estExt_fgenesh1_pg.C_1560032	1	627	Neocallimastix californiae G1 v1.0	Neosp1_GeneCatalog_proteins_20170918.aa
Neosp1|663118	1-278:1452.0 298-514:1060.0 299-380:327.0 168-235:217.0 119-152:110.0 49-89:109.0 237-275:84.0 91-119:67.0 377-392:43.0 403-498:307.0 299-357:197.0 237-270:110.0 165-205:109.0 358-408:88.0 208-236:67.0 496-511:43.0 137-236:203.0 52-89:124.0 232-254:61.0 377-461:150.0 299-327:106.0 476-493:59.0 78-139:139.0 317-391:127.0 78-152:127.0	5486	0	1635	3.1809	1021	0.6245	663118 No KEGG functional class	1	514	jgi|Neosp1|663118|estExt_fgenesh1_pg.C_20039	1	514	Neocallimastix californiae G1 v1.0	Neosp1_GeneCatalog_proteins_20170918.aa
Neolan1|1058046	1-278:1176.0 406-514:399.0 298-379:342.0 396-509:367.0 299-379:329.0 165-205:113.0 237-270:105.0 208-236:51.0 377-394:51.0 298-379:352.0 166-236:209.0 117-164:105.0 29-89:102.0 237-257:66.0 91-119:56.0 409-511:335.0 299-357:192.0 359-406:110.0 159-236:219.0 78-139:144.0 237-257:66.0 317-391:135.0 404-461:132.0 476-497:71.0 169-235:205.0 237-257:53.0 408-445:101.0 476-496:84.0 77-139:142.0 52-89:1…	6396	0	2038	3.2504	1158	0.5682	663118 No KEGG functional class	1	514	jgi|Neolan1|1058046|estExt_Genewise1Plus.C_1250035	1	627	Neocallimastix lanati v1.0	Neolan1_GeneCatalog_proteins_20200610.aa
Neolan1|11572	1-278:1452.0 298-514:1048.0 299-380:323.0 168-235:217.0 119-152:110.0 49-89:109.0 237-275:95.0 91-119:67.0 377-392:43.0 403-498:318.0 299-357:197.0 237-270:110.0 165-205:109.0 358-408:88.0 208-236:67.0 496-511:43.0 137-236:206.0 52-89:124.0 232-254:61.0 377-461:150.0 299-327:106.0 476-493:59.0 78-139:139.0 78-152:138.0 317-391:127.0	5506	0	1635	3.1809	1022	0.6251	663118 No KEGG functional class	1	514	jgi|Neolan1|11572|CE11571_2525	1	514	Neocallimastix lanati v1.0	Neolan1_GeneCatalog_proteins_20200610.aa
NeoGfMa1|671847	1-278:1365.0 298-399:498.0 407-514:463.0 299-379:321.0 168-236:221.0 119-152:115.0 49-89:112.0 237-274:86.0 91-119:65.0 377-392:42.0 403-498:318.0 299-357:196.0 165-205:109.0 237-270:107.0 358-408:97.0 208-236:68.0 496-511:53.0 155-233:198.0 52-89:122.0 238-254:53.0 255-272:43.0 404-461:150.0 317-391:133.0 476-493:66.0 78-162:137.0 78-139:135.0 299-327:106.0	5379	0	1601	3.1392	993	0.6202	663118 No KEGG functional class	1	514	jgi|NeoGfMa1|671847|MIX65462_22_60	1	510	Neocallimastix sp. Gf-Ma3-1 v1.0	NeoGfMa1_GeneCatalog_proteins_20201119.aa
NeoGfMa1|666216	1-278:1215.0 406-514:412.0 298-379:354.0 396-509:373.0 299-379:324.0 165-205:112.0 237-268:93.0 208-236:72.0 377-394:50.0 299-379:349.0 166-236:236.0 117-164:114.0 49-89:100.0 91-119:57.0 237-257:54.0 403-511:318.0 299-357:188.0 359-396:97.0 168-236:238.0 78-136:138.0 237-257:54.0 319-389:140.0 404-461:130.0 476-493:64.0 169-235:199.0 237-257:54.0 78-136:138.0 78-139:125.0 52-89:119.0 52-89:115.0…	6141	0	1899	3.0335	1120	0.5898	663118 No KEGG functional class	1	514	jgi|NeoGfMa1|666216|MIX59831_6_34	1	626	Neocallimastix sp. Gf-Ma3-1 v1.0	NeoGfMa1_GeneCatalog_proteins_20201119.aa
Pecora1|11107	23-145:533.0 191-286:391.0 147-192:169.0	1093	2.7e-130	265	0.8893	203	0.766	663203 No KEGG functional class	23	286	jgi|Pecora1|11107|allA11437	21	280	Pecoramyces sp. F1	Pecora1_ExternalModels_proteins_2021-11-19.fasta
Orpsp1_1|1175009	27-145:520.0 191-236:178.0 147-192:169.0	867	8.58e-100	211	1.0096	160	0.7583	663203 No KEGG functional class	27	236	jgi|Orpsp1_1|1175009|evm.model.c7180000052296.2	1	206	Orpinomyces sp.	Orpsp1_1_GeneCatalog_proteins_20140826.aa
NeoWI3_1|912253	1-303:1406.0	1406	0	303	1	270	0.8911	663203 No KEGG functional class	1	303	jgi|NeoWI3_1|912253|fgenesh2_kg.17___839___TRINITY_DN12791_c2_g1_i1	1	303	Neocallimastix sp. WI3-B v1.0	NeoWI3_1_GeneCatalog_proteins_20201119.aa
NeoWI3_1|108940	1-144:572.0 186-286:424.0 146-187:183.0	1179	1.04e-141	287	0.9631	219	0.7631	663203 No KEGG functional class	1	286	jgi|NeoWI3_1|108940|CE108939_3001	1	281	Neocallimastix sp. WI3-B v1.0	NeoWI3_1_GeneCatalog_proteins_20201119.aa
Neosp1|667221	1-144:594.0 190-286:417.0 159-187:108.0 146-160:77.0	1196	2.54e-139	285	0.9532	226	0.793	663203 No KEGG functional class	1	286	jgi|Neosp1|667221|estExt_fgenesh1_pg.C_400089	1	282	Neocallimastix californiae G1 v1.0	Neosp1_GeneCatalog_proteins_20170918.aa
Neosp1|663203	1-303:1437.0	1437	0	303	1	279	0.9208	663203 No KEGG functional class	1	303	jgi|Neosp1|663203|estExt_fgenesh1_pg.C_20133	1	303	Neocallimastix californiae G1 v1.0	Neosp1_GeneCatalog_proteins_20170918.aa
Neolan1|1677641	1-144:594.0 190-286:417.0 159-187:108.0 146-160:77.0	1196	3.45e-139	285	0.9532	226	0.793	663203 No KEGG functional class	1	286	jgi|Neolan1|1677641|fgenesh2_kg.46___189___TRINITY_DN2663_c0_g1_i1	1	282	Neocallimastix lanati v1.0	Neolan1_GeneCatalog_proteins_20200610.aa
Neolan1|1617194	1-303:1437.0	1437	0	303	1	279	0.9208	663203 No KEGG functional class	1	303	jgi|Neolan1|1617194|fgenesh2_kg.1___1949___TRINITY_DN2663_c0_g1_i2	1	303	Neocallimastix lanati v1.0	Neolan1_GeneCatalog_proteins_20200610.aa
NeoGfMa1|581014	1-303:1406.0	1406	0	303	1	270	0.8911	663203 No KEGG functional class	1	303	jgi|NeoGfMa1|581014|estExt_fgenesh1_pg.C_4_t20155	1	303	Neocallimastix sp. Gf-Ma3-1 v1.0	NeoGfMa1_GeneCatalog_proteins_20201119.aa
NeoGfMa1|555550	1-144:572.0 186-286:424.0 146-187:183.0	1179	1.05e-141	287	0.9631	219	0.7631	663203 No KEGG functional class	1	286	jgi|NeoGfMa1|555550|fgenesh1_pm.37_#_39	1	281	Neocallimastix sp. Gf-Ma3-1 v1.0	NeoGfMa1_GeneCatalog_proteins_20201119.aa
Piromy_p0_1|524108	166-235:260.0 20-95:223.0 244-292:173.0 150-163:68.0 100-116:51.0	775	4.13e-78	226	0.7197	136	0.6018	663238 No KEGG functional class	20	292	jgi|Piromy_p0_1|524108|fgenesh2_kg.chromosome_3___594___TRINITY_DN8658_c9_g1_i1	20	298	Piromyces sp. UH3-1 v2.0	Piromy_p0_1_GeneCatalog_proteins_20200513.aa
Pirfi3|410182	168-235:248.0 20-95:219.0 254-292:176.0 133-163:96.0 100-116:46.0	785	1.19e-79	231	0.7726	138	0.5974	663238 No KEGG functional class	20	292	jgi|Pirfi3|410182|estExt_fgenesh1_pg.C_90016	20	294	Piromyces finnis v3.0	Pirfi3_GeneCatalog_proteins_20160330.aa
Pecora1|2067	16-116:352.0 166-235:272.0 258-292:150.0 133-173:140.0	914	2.73e-101	247	0.8179	162	0.6559	663238 No KEGG functional class	16	292	jgi|Pecora1|2067|allA02107	15	300	Pecoramyces sp. F1	Pecora1_ExternalModels_proteins_2021-11-19.fasta
Orpsp1_1|1183852	166-235:272.0 66-116:183.0 258-292:150.0 133-173:140.0	745	1.18e-78	197	0.8312	132	0.6701	663238 No KEGG functional class	66	292	jgi|Orpsp1_1|1183852|evm.model.c7180000086931.1	1	236	Orpinomyces sp.	Orpsp1_1_GeneCatalog_proteins_20140826.aa
NeoWI3_1|534324	16-116:492.0 166-237:329.0 238-292:246.0 133-166:155.0	1222	1.42e-142	262	0.8851	225	0.8588	663238 No KEGG functional class	16	292	jgi|NeoWI3_1|534324|estExt_Genewise1.C_17_t20187	15	295	Neocallimastix sp. WI3-B v1.0	NeoWI3_1_GeneCatalog_proteins_20201119.aa
Neosp1|663238	133-292:860.0 1-116:549.0	1409	4.66e-178	276	0.9452	264	0.9565	663238 No KEGG functional class	1	292	jgi|Neosp1|663238|estExt_fgenesh1_pg.C_20176	1	292	Neocallimastix californiae G1 v1.0	Neosp1_GeneCatalog_proteins_20170918.aa
Neolan1|972905	133-292:860.0 1-116:549.0	1409	6.29e-178	276	0.9452	264	0.9565	663238 No KEGG functional class	1	292	jgi|Neolan1|972905|estExt_Genewise1.C_1_t20168	1	292	Neocallimastix lanati v1.0	Neolan1_GeneCatalog_proteins_20200610.aa
NeoGfMa1|563750	16-116:492.0 166-237:329.0 238-292:246.0 133-166:155.0	1222	1.44e-142	262	0.8851	225	0.8588	663238 No KEGG functional class	16	292	jgi|NeoGfMa1|563750|estExt_Genemark4.C_4_t20441	15	295	Neocallimastix sp. Gf-Ma3-1 v1.0	NeoGfMa1_GeneCatalog_proteins_20201119.aa
Caecom1|525189	133-249:280.0 18-96:207.0 256-292:146.0	633	6.8e-67	233	0.754	113	0.485	663238 No KEGG functional class	18	292	jgi|Caecom1|525189|estExt_fgenesh1_pg.C_870005	18	309	Caecomyces churrovis A v1.0	Caecom1_GeneCatalog_proteins_20171213.aa
Anasp1|249239	16-96:239.0	239	1.11e-24	81	0.7431	40	0.4938	663238 No KEGG functional class	16	96	jgi|Anasp1|249239|fgenesh1_pg.334_#_6	17	97	Anaeromyces robustus v1.0	Anasp1_GeneCatalog_proteins_20160330.aa
Piromy_p0_1|439236	86-313:886.0 317-488:648.0 1-63:210.0 518-552:193.0 486-518:147.0 70-90:71.0	2155	0	552	0.9718	380	0.6884	663240 No KEGG functional class	1	552	jgi|Piromy_p0_1|439236|estExt_fgenesh1_pg.C_chromosome_3_t10382	1	568	Piromyces sp. UH3-1 v2.0	Piromy_p0_1_GeneCatalog_proteins_20200513.aa
Pirfi3|346838	86-310:869.0 317-518:816.0 1-63:213.0 518-551:171.0 70-90:70.0	2139	0	545	0.9715	379	0.6954	663240 No KEGG functional class	1	551	jgi|Pirfi3|346838|estExt_Genewise1Plus.C_9_t10014	1	560	Piromyces finnis v3.0	Pirfi3_GeneCatalog_proteins_20160330.aa
Pecora1|2885	317-552:998.0 70-308:958.0 1-63:235.0	2191	0	538	0.9711	382	0.71	663240 No KEGG functional class	1	552	jgi|Pecora1|2885|allA02875	1	553	Pecoramyces sp. F1	Pecora1_ExternalModels_proteins_2021-11-19.fasta
NeoWI3_1|920332	70-311:994.0 313-551:985.0 1-63:228.0	2207	0	544	0.9749	392	0.7206	663240 No KEGG functional class	1	551	jgi|NeoWI3_1|920332|fgenesh2_kg.26___195___TRINITY_DN12479_c6_g6_i1	1	557	Neocallimastix sp. WI3-B v1.0	NeoWI3_1_GeneCatalog_proteins_20201119.aa
NeoWI3_1|757795	1-552:2819.0	2819	0	552	1	518	0.9384	663240 No KEGG functional class	1	552	jgi|NeoWI3_1|757795|estExt_Genemark4.C_17_t10394	1	552	Neocallimastix sp. WI3-B v1.0	NeoWI3_1_GeneCatalog_proteins_20201119.aa
Neolan1|1300655	1-552:2960.0	2960	0	552	1	552	1	663240 No KEGG functional class	1	552	jgi|Neolan1|1300655|estExt_fgenesh1_pg.C_10271	1	552	Neocallimastix lanati v1.0	Neolan1_GeneCatalog_proteins_20200610.aa
Neolan1|1042036	317-552:1031.0 70-308:970.0 1-63:232.0	2233	0	538	0.9694	394	0.7323	663240 No KEGG functional class	1	552	jgi|Neolan1|1042036|estExt_Genewise1Plus.C_460301	1	555	Neocallimastix lanati v1.0	Neolan1_GeneCatalog_proteins_20200610.aa
NeoGfMa1|651302	1-552:2819.0	2819	0	552	1	518	0.9384	663240 No KEGG functional class	1	552	jgi|NeoGfMa1|651302|MIX44917_2_18	1	552	Neocallimastix sp. Gf-Ma3-1 v1.0	NeoGfMa1_GeneCatalog_proteins_20201119.aa
NeoGfMa1|605415	70-311:994.0 313-551:985.0 1-63:228.0	2207	0	544	0.9749	392	0.7206	663240 No KEGG functional class	1	551	jgi|NeoGfMa1|605415|estExt_fgenesh1_pm.C_880037	1	557	Neocallimastix sp. Gf-Ma3-1 v1.0	NeoGfMa1_GeneCatalog_proteins_20201119.aa
Anasp1|329637	84-314:899.0 317-517:782.0 1-63:208.0 518-551:184.0 70-90:67.0	2140	0	550	0.9666	383	0.6964	663240 No KEGG functional class	1	551	jgi|Anasp1|329637|fgenesh2_kg.334_#_7_#_Locus3423v1rpkm12.18	1	569	Anaeromyces robustus v1.0	Anasp1_GeneCatalog_proteins_20160330.aa
Neosp1|705548	189-491:1061.0 496-552:213.0 19-111:181.0 114-147:135.0 150-193:105.0	1695	0	531	0.9283	306	0.5763	664385 No KEGG functional class	19	552	jgi|Neosp1|705548|fgenesh2_kg.180_#_2_#_Locus10743v1rpkm2.62	18	568	Neocallimastix californiae G1 v1.0	Neosp1_GeneCatalog_proteins_20170918.aa
Neosp1|704813	309-491:681.0 191-299:367.0 6-111:251.0 498-552:191.0 115-148:137.0 143-191:108.0	1735	0	536	0.9658	315	0.5877	664385 No KEGG functional class	6	552	jgi|Neosp1|704813|fgenesh2_kg.147_#_29_#_Locus3732v1rpkm17.78	5	551	Neocallimastix californiae G1 v1.0	Neosp1_GeneCatalog_proteins_20170918.aa
Neosp1|702018	62-559:2403.0 1-60:173.0	2576	0	558	0.8455	466	0.8351	664385 No KEGG functional class	1	559	jgi|Neosp1|702018|fgenesh2_kg.78_#_13_#_Locus2186v1rpkm39.97	1	558	Neocallimastix californiae G1 v1.0	Neosp1_GeneCatalog_proteins_20170918.aa
Neosp1|675317	191-556:1309.0 19-113:228.0 113-149:154.0 146-188:91.0	1782	0	541	0.7262	329	0.6081	664385 No KEGG functional class	19	556	jgi|Neosp1|675317|estExt_fgenesh1_pg.C_2260007	18	563	Neocallimastix californiae G1 v1.0	Neosp1_GeneCatalog_proteins_20170918.aa
Neosp1|664385	1-576:3017.0	3017	0	576	1	565	0.9809	664385 No KEGG functional class	1	576	jgi|Neosp1|664385|estExt_fgenesh1_pg.C_110142	1	576	Neocallimastix californiae G1 v1.0	Neosp1_GeneCatalog_proteins_20170918.aa
Neosp1|504234	187-491:1082.0 496-548:216.0 15-113:206.0 113-147:159.0 161-188:63.0	1726	0	520	0.6915	313	0.6019	664385 No KEGG functional class	15	548	jgi|Neosp1|504234|fgenesh1_pg.44_#_65	14	542	Neocallimastix californiae G1 v1.0	Neosp1_GeneCatalog_proteins_20170918.aa
Neosp1|417089	169-556:1549.0 41-148:385.0 1-37:95.0	2029	0	533	0.8825	361	0.6773	664385 No KEGG functional class	1	556	jgi|Neosp1|417089|e_gw1.114.70.1	2	539	Neocallimastix californiae G1 v1.0	Neosp1_GeneCatalog_proteins_20170918.aa
Neosp1|411232	194-420:990.0 52-188:472.0 431-538:453.0	1915	0	472	0.9916	344	0.7288	664385 No KEGG functional class	52	538	jgi|Neosp1|411232|e_gw1.78.116.1	8	476	Neocallimastix californiae G1 v1.0	Neosp1_GeneCatalog_proteins_20170918.aa
Neosp1|405098	310-487:725.0 181-310:443.0 44-150:323.0 144-188:100.0 19-37:57.0	1648	0	479	0.9876	295	0.6159	664385 No KEGG functional class	19	487	jgi|Neosp1|405098|e_gw1.44.69.1	18	485	Neocallimastix californiae G1 v1.0	Neosp1_GeneCatalog_proteins_20170918.aa
Neosp1|397408	194-538:1519.0 52-188:459.0	1978	0	482	0.9777	355	0.7365	664385 No KEGG functional class	52	538	jgi|Neosp1|397408|e_gw1.11.193.1	8	493	Neocallimastix californiae G1 v1.0	Neosp1_GeneCatalog_proteins_20170918.aa
Pecora1|1763	1-54:238.0 73-117:217.0 152-167:78.0	533	1.08e-55	115	0.5721	100	0.8696	664436 No KEGG functional class	1	167	jgi|Pecora1|1763|allA01742	1	199	Pecoramyces sp. F1	Pecora1_ExternalModels_proteins_2021-11-19.fasta
NeoWI3_1|814792	1-54:258.0 74-114:211.0 152-168:86.0	555	1.08e-58	112	0.6667	105	0.9375	664436 No KEGG functional class	1	168	jgi|NeoWI3_1|814792|estExt_fgenesh1_pg.C_690039	1	168	Neocallimastix sp. WI3-B v1.0	NeoWI3_1_GeneCatalog_proteins_20201119.aa
NeoWI3_1|585471	1-54:237.0 73-118:229.0 152-168:82.0	548	2e-57	117	0.5342	103	0.8803	664436 No KEGG functional class	1	168	jgi|NeoWI3_1|585471|estExt_Genewise1Plus.C_28_t10264	1	219	Neocallimastix sp. WI3-B v1.0	NeoWI3_1_GeneCatalog_proteins_20201119.aa
Neosp1|699145	1-54:234.0 73-118:229.0 152-168:82.0	545	3.83e-57	117	0.52	102	0.8718	664436 No KEGG functional class	1	168	jgi|Neosp1|699145|fgenesh2_kg.27_#_33_#_Locus1033v1rpkm120.01	1	225	Neocallimastix californiae G1 v1.0	Neosp1_GeneCatalog_proteins_20170918.aa
Neosp1|664436	1-54:264.0 73-118:252.0 152-168:89.0	605	1.11e-65	117	0.6964	117	1	664436 No KEGG functional class	1	168	jgi|Neosp1|664436|estExt_fgenesh1_pg.C_120028	1	168	Neocallimastix californiae G1 v1.0	Neosp1_GeneCatalog_proteins_20170918.aa
Neolan1|1727319	1-54:264.0 73-118:252.0 152-168:89.0	605	1.5e-65	117	0.6964	117	1	664436 No KEGG functional class	1	168	jgi|Neolan1|1727319|fgenesh2_kg.122___185___TRINITY_DN642_c0_g2_i1	1	168	Neocallimastix lanati v1.0	Neolan1_GeneCatalog_proteins_20200610.aa
Neolan1|935958	1-54:234.0 73-118:229.0 152-168:82.0	545	5.02e-57	117	0.52	102	0.8718	664436 No KEGG functional class	1	168	jgi|Neolan1|935958|e_gw1.31.3.1	1	225	Neocallimastix lanati v1.0	Neolan1_GeneCatalog_proteins_20200610.aa
NeoGfMa1|584293	1-54:258.0 74-114:211.0 152-168:86.0	555	1.09e-58	112	0.6667	105	0.9375	664436 No KEGG functional class	1	168	jgi|NeoGfMa1|584293|estExt_fgenesh1_pg.C_130262	1	168	Neocallimastix sp. Gf-Ma3-1 v1.0	NeoGfMa1_GeneCatalog_proteins_20201119.aa
Caecom1|548180	73-118:211.0 1-54:206.0 152-168:82.0	499	2.41e-51	117	0.6842	93	0.7949	664436 No KEGG functional class	1	168	jgi|Caecom1|548180|gm1.5968_g	1	171	Caecomyces churrovis A v1.0	Caecom1_GeneCatalog_proteins_20171213.aa
Caecom1|492596	1-54:217.0 73-118:212.0 152-168:81.0	510	7.67e-53	117	0.7048	94	0.8034	664436 No KEGG functional class	1	168	jgi|Caecom1|492596|fgenesh1_pg.132_#_11	1	166	Caecomyces churrovis A v1.0	Caecom1_GeneCatalog_proteins_20171213.aa
Piromy_p0_1|519382	401-590:625.0 71-194:328.0 193-271:296.0 322-402:265.0 1-65:192.0 278-320:98.0	1804	0	582	0.9798	334	0.5739	664796 No KEGG functional class	1	590	jgi|Piromy_p0_1|519382|fgenesh2_kg.chromosome_1___1021___TRINITY_DN8096_c0_g1_i1	3	591	Piromyces sp. UH3-1 v2.0	Piromy_p0_1_GeneCatalog_proteins_20200513.aa
Pecora1|2662	48-279:974.0 394-595:781.0 317-394:344.0 269-313:160.0	2259	0	557	1.0183	404	0.7253	664796 No KEGG functional class	48	595	jgi|Pecora1|2662|allA02706	1	546	Pecoramyces sp. F1	Pecora1_ExternalModels_proteins_2021-11-19.fasta
NeoWI3_1|867411	1-275:1220.0 400-595:812.0 270-386:475.0	2507	0	588	1	461	0.784	664796 No KEGG functional class	1	595	jgi|NeoWI3_1|867411|MIX50520_3_9	1	587	Neocallimastix sp. WI3-B v1.0	NeoWI3_1_GeneCatalog_proteins_20201119.aa
NeoWI3_1|788274	1-596:2927.0	2927	0	596	1	542	0.9094	664796 No KEGG functional class	1	596	jgi|NeoWI3_1|788274|estExt_fgenesh1_pm.C_80088	1	596	Neocallimastix sp. WI3-B v1.0	NeoWI3_1_GeneCatalog_proteins_20201119.aa
Neosp1|667575	1-275:1201.0 400-595:815.0 270-386:480.0	2496	0	588	1	458	0.7789	664796 No KEGG functional class	1	595	jgi|Neosp1|667575|estExt_fgenesh1_pg.C_460014	1	587	Neocallimastix californiae G1 v1.0	Neosp1_GeneCatalog_proteins_20170918.aa
Neosp1|664796	1-596:3173.0	3173	0	596	1	596	1	664796 No KEGG functional class	1	596	jgi|Neosp1|664796|estExt_fgenesh1_pg.C_150065	1	596	Neocallimastix californiae G1 v1.0	Neosp1_GeneCatalog_proteins_20170918.aa
[truncated: 628 more rows]
